# Supplementary material for: Deciphering the Complexity in the Rotational Spectrum of Deuterated Ethylene Glycol
Source: ACS Earth Space Chem. 2025 Apr 29;9(5):1267–76. doi: 10.1021/acsearthspacechem.5c00067 (PMC12086960; doi:10.1021/acsearthspacechem.5c00067)
Supplement: Supplementary file 2 — sp5c00067_si_002.zip [file sp5c00067_si_002.zip]

Archive with 5 entries (4 files):
- SuppInfo/
- SuppInfo/ODOD_aGg.pi
- SuppInfo/OHOD_gGg.pi
- SuppInfo/ODOH_gGg.pi
- SuppInfo/ODOH_OHOD_aGg.pi
