# Supplementary material for: Deciphering the Complexity in the Rotational Spectrum of Deuterated Ethylene Glycol
Source: ACS Earth Space Chem. 2025 Apr 29;9(5):1267–76. doi: 10.1021/acsearthspacechem.5c00067 (PMC12086960; doi:10.1021/acsearthspacechem.5c00067)
Supplement: Supplementary file 2 — sp5c00067_si_002.zip [file sp5c00067_si_002.zip › SuppInfo/ODOD_aGg.pi]

Ethylene Glycol -- O-d2 aGg'                          Thu Apr 03 11:14:56 2025

-------------------------------------------------------------------------------------=========
                                              obs         o-c     error     blends     Notes
                                                                         o-c      wt
    / instead of : below denotes (o-c)>3*err
-------------------------------------------------------------------------------------=========
   1:  2  1  2  0    1  1  1  1              17956.8000  -0.3393  0.200               
   2:  2  1  2  1    1  1  1  0              18537.6000   0.2934  0.200               
   3/  2  0  2  0    1  0  1  1              18838.0000   0.6713  0.200               
   4:  2  0  2  1    1  0  1  0              19420.0000   0.0036  0.200               
   5:  2  1  1  0    1  1  0  1              19860.1000  -0.0267  0.200               
   6:  3  0  3  1    2  1  2  1              20281.0000   0.0247  0.200               
   7:  3  0  3  0    2  1  2  0              20282.9000   0.2839  0.200               
   8:  2  1  1  1    1  1  0  0              20443.9000  -0.0206  0.200               
   9:  4  2  3  0    4  1  3  1              23878.3000  -0.0849  0.200               
  10:  4  2  3  1    4  1  3  0              24448.8000  -0.0543  0.200               
  11:  5  1  4  0    4  2  2  1              24545.3000   0.0496  0.200               
  12:  4  0  4  0    3  1  2  1              24668.6000   0.1116  0.200               
  13:  5  1  4  1    4  2  2  0              25114.8000   0.0134  0.200               
  14:  4  2  2  1    4  1  3  1              25199.4000   0.0326  0.200               
  15:  4  2  2  0    4  1  3  0              25203.0000   0.0426  0.200               
  16:  4  0  4  1    3  1  2  0              25240.8000  -0.0541  0.200               
  17:  3  1  3  0    2  1  2  1              27041.0000   0.0001  0.200               
  18:  3  1  3  1    2  1  2  0              27614.5000   0.0584  0.200               
  19:  3  0  3  0    2  0  2  1              28229.5000   0.0737  0.200               
  20:  3  2  2  0    2  2  1  1              28508.5000  -0.0184  0.200               
  21:  3  2  1  0    2  2  0  1              28798.0000   0.2014  0.200               
  22:  3  0  3  1    2  0  2  0              28807.0000   0.0739  0.200               
  23:  3  2  2  1    2  2  1  0              29081.5000   0.0908  0.200               
  24:  3  2  1  1    2  2  0  0              29371.8000   0.2949  0.200               
  25:  3  1  2  0    2  1  1  1              29890.8000  -0.0409  0.200               
  26:  3  1  2  1    2  1  1  0              30472.4000  -0.0144  0.200               
  27:  4  0  4  1    3  1  3  1              30665.3000   0.2270  0.200               
  28:  4  0  4  0    3  1  3  0              30667.3000  -0.1514  0.200               
  29:  3  1  3  1    2  0  2  1              35561.4000   0.1482  0.200               
  30:  3  1  3  0    2  0  2  0              35566.8000  -0.1507  0.200               
  31:  4  1  4  0    3  1  3  1              36079.4000   0.0315  0.200               
  32:  4  1  4  1    3  1  3  0              36643.1000  -0.0012  0.200               
  33:  4  0  4  0    3  0  3  1              37427.6000   0.1239  0.200               
  34:  4  0  4  1    3  0  3  0              37996.5000  -0.3984  0.200               
  35:  4  2  3  0    3  2  2  1              38066.0000   0.1042  0.200               
  36:  4  3  2  0    3  3  1  1              38240.9000   0.0957  0.200               
  37:  4  3  1  0    3  3  0  1              38259.8000  -0.1110  0.200               
  38:  4  2  3  1    3  2  2  0              38628.4000   0.1731  0.200               
  39:  4  2  2  0    3  2  1  1              38742.7000   0.1019  0.200               
  40:  4  3  2  1    3  3  1  0              38823.8000   0.2470  0.200               
  41:  4  3  1  1    3  3  0  0              38842.9000   0.1624  0.200               
  42:  4  2  2  1    3  2  1  0              39307.6000   0.0343  0.200               
  43:  4  1  3  0    3  1  2  1              39861.6000   0.0001  0.200               
  44:  5  1  5  0    4  1  4  1              45063.6000  -0.0041  0.200               
  45:  5  1  5  1    4  1  4  0              45614.5000  -0.0821  0.200               
  46:  5  0  5  1    4  0  4  0              46963.9000   0.0155  0.200               
  47:  5  2  4  0    4  2  3  1              47560.1000   0.0976  0.200               
  48:  5  3  3  0    4  3  2  1              47921.9000   0.0148  0.200               
  49:  5  3  2  0    4  3  1  1              47988.0000   0.0522  0.200               
  50:  3  3  1  0    3  2  2  0              48008.6000  -0.1812  0.200               
  51:  3  3  1  1    3  2  2  1              48021.9000  -0.0502  0.200               
  52:  5  2  4  1    4  2  3  0              48120.5000   0.0271  0.200               
  53:  4  3  2  0    4  2  3  0              48196.8000  -0.0587  0.200               
  54:  4  3  2  1    4  2  3  1              48204.1000  -0.0073  0.200               
  55:  5  3  3  1    4  3  2  0              48498.1000   0.0931  0.200               
  56:  5  3  2  1    4  3  1  0              48564.5000   0.0947  0.200               
  57:  5  3  3  0    5  2  4  0              48565.9000  -0.0901  0.200               
  58:  5  3  3  1    5  2  4  1              48574.4000   0.0072  0.200               
  59:  5  2  3  0    4  2  2  1              48865.8000   0.1429  0.200               
  60:  5  2  3  1    4  2  2  0              49432.4000   0.0276  0.200               
  61:  5  1  4  0    4  1  3  1              49744.5000  -0.1177  0.200               
  62:  5  1  4  1    4  1  3  0              50317.6000  -0.1439  0.200               
  63:  8  2  7  1    7  2  6  0              76199.6628  -0.0312  0.020               
  64:  8  7  1  0    7  7  0  1              76734.6837   0.0084  0.020   0.0085 0.50  
  65:  8  7  2  0    7  7  1  1              76734.6837   0.0085  0.020   0.0085 0.50  
  66:  8  6  2  0    7  6  1  1              76782.6947   0.0043  0.020   0.0094 0.50  
  67:  8  6  3  0    7  6  2  1              76782.6947   0.0143  0.020   0.0094 0.50  
  68:  8  5  4  0    7  5  3  1              76862.5471   0.0525  0.020               
  69:  8  5  3  0    7  5  2  1              76863.3833   0.0018  0.020               
  70:  8  3  6  0    7  3  5  1              77014.2537  -0.0112  0.020               
  71:  8  4  4  0    7  4  3  1              77035.6535  -0.0026  0.020               
  72:  8  7  1  1    7  7  0  0              77320.3526   0.0137  0.020   0.0137 0.50  
  73:  8  7  2  1    7  7  1  0              77320.3526   0.0137  0.020   0.0137 0.50  
  74:  8  6  2  1    7  6  1  0              77354.2121   0.0339  0.020   0.0390 0.50  
  75:  8  6  3  1    7  6  2  0              77354.2121   0.0439  0.020   0.0390 0.50  
  76:  8  5  4  1    7  5  3  0              77422.4508  -0.0119  0.020               
  77:  8  5  3  1    7  5  2  0              77423.4156   0.0581  0.020               
  78:  8  3  6  1    7  3  5  0              77541.2390  -0.0136  0.020               
  79:  8  4  5  1    7  4  4  0              77548.9820   0.0207  0.020               
  80:  8  3  5  0    7  3  4  1              77768.5952  -0.0419  0.020               
  81:  8  3  5  1    7  3  4  0              78301.4036  -0.0248  0.020               
  82:  8  1  7  0    7  1  6  1              78504.0063   0.0092  0.020               
  83:  8  1  7  1    7  1  6  0              79048.5046  -0.0126  0.020               
  84:  9  0  9  1    8  1  8  1              79732.3558  -0.0025  0.020               
  85:  8  2  6  0    7  2  5  1              79752.7425   0.0059  0.020               
  86:  8  2  6  1    7  2  5  0              80305.2079   0.0012  0.020               
  87:  9  1  9  0    8  1  8  1              80460.2767  -0.0009  0.020               
  88:  9  1  9  1    8  1  8  0              80923.3799  -0.0036  0.020               
  89:  9  0  9  1    8  0  8  0              81429.4388   0.0145  0.020               
  90:  9  1  9  0    8  0  8  0              82157.3378  -0.0057  0.020               
  91:  9  2  8  1    8  2  7  0              85399.6361   0.0074  0.020               
  92:  9  8  1  0    8  8  0  1              86360.3949  -0.0069  0.020  -0.0070 0.50  
  93:  9  8  2  0    8  8  1  1              86360.3949  -0.0069  0.020  -0.0070 0.50  
  94:  9  7  2  0    8  7  1  1              86403.6771   0.0061  0.020   0.0063 0.50  
  95:  9  7  3  0    8  7  2  1              86403.6771   0.0065  0.020   0.0063 0.50  
  96:  9  6  3  0    8  6  2  1              86470.6473  -0.0161  0.020   0.0041 0.56  
  97:  9  6  4  0    8  6  3  1              86470.6473   0.0301  0.020   0.0041 0.44  
  98:  9  5  5  0    8  5  4  1              86582.6420   0.0097  0.020               
  99:  9  5  4  0    8  5  3  1              86585.4635  -0.0301  0.020               
 100:  9  4  5  0    8  4  4  1              86845.0783  -0.0037  0.020               
 101:  9  8  1  1    8  8  0  0              86948.0613   0.0244  0.020   0.0245 0.50  
 102:  9  8  2  1    8  8  1  0              86948.0613   0.0244  0.020   0.0245 0.50  
 103:  9  7  2  1    8  7  1  0              86974.8412  -0.0071  0.020  -0.0070 0.50  
 104:  9  7  3  1    8  7  2  0              86974.8412  -0.0067  0.020  -0.0070 0.50  
 105:  9  6  3  1    8  6  2  0              87028.0779  -0.0125  0.020   0.0108 0.50  
 106:  9  6  4  1    8  6  3  0              87028.0779   0.0342  0.020   0.0108 0.50  
 107:  9  5  5  1    8  5  4  0              87129.0573   0.0041  0.020               
 108:  9  5  4  1    8  5  3  0              87131.9594   0.0167  0.020               
 109:  9  3  7  1    8  3  6  0              87190.2551   0.0291  0.020               
 110:  9  4  6  1    8  4  5  0              87302.0719   0.0017  0.020               
 111:  9  4  5  1    8  4  4  0              87391.0546  -0.0100  0.020               
 112:  9  1  8  0    8  1  7  1              87667.4754  -0.0059  0.020               
 113:  9  3  6  0    8  3  5  1              87981.9147  -0.0116  0.020               
 114:  9  1  8  1    8  1  7  0              88195.6736  -0.0039  0.020               
 115:  9  3  6  1    8  3  5  0              88508.4425   0.0094  0.020               
 116: 10  0 10  1    9  1  9  1              88786.6108   0.0199  0.020               
 117: 10  1 10  0    9  1  9  1              89210.7666  -0.0108  0.020               
 118: 10  0 10  0    9  0  9  1              89536.0092   0.0019  0.020               
 119: 10  1 10  1    9  1  9  0              89634.8118   0.0044  0.020               
 120:  9  2  7  0    8  2  6  1              89955.6340  -0.0011  0.020               
 121: 10  0 10  1    9  0  9  0              89963.3188   0.0032  0.020               
 122:  9  2  7  1    8  2  6  0              90501.7437   0.0031  0.020               
 123: 10  2  9  0    9  2  8  1              94029.4217  -0.0045  0.020               
 124: 10  2  9  1    9  2  8  0              94512.4272  -0.0017  0.020               
 125: 10  9  1  0    9  9  0  1              95987.4559  -0.0107  0.020  -0.0107 0.50  
 126: 10  9  2  0    9  9  1  1              95987.4559  -0.0107  0.020  -0.0107 0.50  
 127: 10  8  2  0    9  8  1  1              96026.9966  -0.0139  0.020  -0.0139 0.50  
 128: 10  8  3  0    9  8  2  1              96026.9966  -0.0139  0.020  -0.0139 0.50  
 129: 10  7  3  0    9  7  2  1              96085.0979   0.0064  0.020   0.0075 0.50  
 130: 10  7  4  0    9  7  3  1              96085.0979   0.0085  0.020   0.0075 0.50  
 131: 10  6  4  0    9  6  3  1              96176.0357  -0.0716  0.020   0.0146 0.50  
 132: 10  6  5  0    9  6  4  1              96176.0357   0.1009  0.020   0.0146 0.50  
 133: 10  5  6  0    9  5  5  1              96327.4917   0.0074  0.020               
 134: 10  5  5  0    9  5  4  1              96335.4212   0.0042  0.020               
 135: 10  9  1  1    9  9  0  0              96577.5442  -0.0309  0.020  -0.0310 0.50  
 136: 10  9  2  1    9  9  1  0              96577.5442  -0.0309  0.020  -0.0310 0.50  
 137: 10  1  9  0    9  1  8  1              96588.5939  -0.0018  0.020               
 138: 10  8  2  1    9  8  1  0              96598.3182  -0.0321  0.020  -0.0321 0.50  
 139: 10  8  3  1    9  8  2  0              96598.3182  -0.0321  0.020  -0.0321 0.50  
 140: 10  7  3  1    9  7  2  0              96640.4480   0.0014  0.020   0.0025 0.50  
 141: 10  7  4  1    9  7  3  0              96640.4480   0.0036  0.020   0.0025 0.50  
 142: 10  6  4  1    9  6  3  0              96718.1381  -0.0967  0.020  -0.0094 0.50  
 143: 10  6  5  1    9  6  4  0              96718.1381   0.0778  0.020  -0.0094 0.50  
 144: 10  4  6  0    9  4  5  1              96760.2338  -0.0024  0.020               
 145: 10  3  8  1    9  3  7  0              96793.4386  -0.0037  0.020               
 146: 10  5  6  1    9  5  5  0              96859.2867  -0.0014  0.020               
 147: 10  5  5  1    9  5  4  0              96867.2822  -0.0239  0.020               
 148: 10  4  7  1    9  4  6  0              97039.7113  -0.0038  0.020               
 149: 10  1  9  1    9  1  8  0              97096.0098  -0.0145  0.020               
 150: 10  4  6  1    9  4  5  0              97270.7028  -0.0048  0.020               
 151: 11  1 11  0   10  1 10  1              97676.1507   0.0000  0.020               
 152: 11  0 11  0   10  0 10  1              98135.5344  -0.0357  0.020               
 153: 11  1 11  1   10  1 10  0              98312.7511   0.0127  0.020               
 154: 10  3  7  0    9  3  6  1              98354.0138   0.0079  0.020               
 155: 11  0 11  1   10  0 10  0              98774.4666  -0.0081  0.020               
 156: 10  3  7  1    9  3  6  0              98874.1275   0.0050  0.020               
 157: 10  2  8  0    9  2  7  1             100008.6468   0.0115  0.020               
 158: 10  2  8  1    9  2  7  0             100546.4877  -0.0072  0.020               
 159: 11  2 10  1   10  2  9  0             103538.8981  -0.0064  0.020               
 160: 11  1 10  0   10  1  9  1             105296.1186  -0.0114  0.020               
 161: 10  2  9  0    9  1  8  0             105384.6633  -0.0488  0.020               
 162: 11 10  1  0   10 10  0  1             105615.9409   0.0038  0.020   0.0039 0.56  
 163: 11 10  2  0   10 10  1  1             105615.9409   0.0038  0.020   0.0039 0.44  
 164: 11  9  2  0   10  9  1  1             105652.3035   0.0001  0.020   0.0001 0.50  
 165: 11  9  3  0   10  9  2  1             105652.3035   0.0001  0.020   0.0001 0.50  
 166: 11  8  3  0   10  8  2  1             105703.8032   0.0106  0.020   0.0107 0.50  
 167: 11  8  4  0   10  8  3  1             105703.8032   0.0107  0.020   0.0107 0.50  
 168: 11  1 10  1   10  1  9  0             105778.1410  -0.0116  0.020               
 169: 11  7  4  0   10  7  3  1             105780.2055  -0.0045  0.020  -0.0001 0.50  
 170: 11  7  5  0   10  7  4  1             105780.2055   0.0044  0.020  -0.0001 0.50  
 171: 11  3  9  0   10  3  8  1             105850.3572  -0.0156  0.020               
 172: 11  6  6  0   10  6  5  1             105900.4643  -0.0072  0.020               
 173: 11  6  5  0   10  6  4  1             105901.0393   0.0193  0.020               
 174: 11  5  7  0   10  5  6  1             106098.5302   0.0083  0.020               
 175: 11  5  6  0   10  5  5  1             106118.0739   0.0056  0.020               
 176: 11 10  1  1   10 10  0  0             106209.0161  -0.0116  0.020  -0.0117 0.44  
 177: 11 10  2  1   10 10  1  0             106209.0161  -0.0116  0.020  -0.0117 0.56  
 178: 11  9  2  1   10  9  1  0             106224.2753  -0.0016  0.020  -0.0016 0.50  
 179: 11  9  3  1   10  9  2  0             106224.2753  -0.0016  0.020  -0.0016 0.50  
 180: 11  8  3  1   10  8  2  0             106257.5257  -0.0081  0.020  -0.0081 0.50  
 181: 11  8  4  1   10  8  3  0             106257.5257  -0.0080  0.020  -0.0081 0.50  
 182: 11  7  4  1   10  7  3  0             106318.5232   0.0001  0.020   0.0047 0.50  
 183: 11  7  5  1   10  7  4  0             106318.5232   0.0092  0.020   0.0047 0.50  
 184: 11  3  9  1   10  3  8  0             106334.5312   0.0024  0.020               
 185: 11  4  8  0   10  4  7  1             106350.4234   0.0072  0.020               
 186: 11  6  6  1   10  6  5  0             106426.1376  -0.0491  0.020               
 187: 11  6  5  1   10  6  4  0             106426.7574   0.0153  0.020               
 188: 12  1 12  0   11  1 11  1             106445.6705  -0.0096  0.020               
 189: 12  0 12  0   11  0 11  1             106494.7318  -0.0308  0.020               
 190: 11  5  7  1   10  5  6  0             106615.0694   0.0490  0.020               
 191: 11  5  6  1   10  5  5  0             106634.7974   0.0023  0.020               
 192: 12  0 12  1   11  1 11  1             106678.5339   0.0518  0.020               
 193: 11  4  7  0   10  4  6  1             106733.0421   0.0129  0.020               
 194: 12  0 12  0   11  1 11  0             106766.3734   0.0060  0.020               
 195: 11  4  8  1   10  4  7  0             106824.5832  -0.0043  0.020               
 196: 12  1 12  1   11  0 11  1             106957.5825   0.0130  0.020               
 197: 11  4  7  1   10  4  6  0             107211.3295   0.0087  0.020               
 198: 12  1 12  1   11  1 11  0             107229.1784   0.0042  0.020               
 199: 12  0 12  1   11  0 11  0             107279.8204  -0.0164  0.020               
 200: 11  3  8  0   10  3  7  1             108844.4308   0.0046  0.020               
 201: 11  3  8  1   10  3  7  0             109359.0229  -0.0040  0.020               
 202: 11  2  9  0   10  2  8  1             109873.1862   0.0040  0.020               
 203: 22  4 18  0   21  4 17  1             220441.0815   0.0079  0.025               
 204: 22  4 18  1   21  4 17  0             220837.9525  -0.0133  0.025               
 205: 23 21  2  0   22 21  1  1             221313.6437  -0.0110  0.025  -0.0110 0.56  
 206: 23 21  3  0   22 21  2  1             221313.6437  -0.0110  0.025  -0.0110 0.44  
 207: 23 20  3  0   22 20  2  1             221319.1640   0.0119  0.025   0.0119 0.56  
 208: 23 20  4  0   22 20  3  1             221319.1640   0.0119  0.025   0.0119 0.44  
 209: 23 19  4  0   22 19  3  1             221329.7635  -0.0331  0.025  -0.0332 0.56  
 210: 23 19  5  0   22 19  4  1             221329.7635  -0.0331  0.025  -0.0332 0.44  
 211: 23 18  5  0   22 18  4  1             221347.0764  -0.0288  0.025  -0.0288 0.56  
 212: 23 18  6  0   22 18  5  1             221347.0764  -0.0288  0.025  -0.0288 0.44  
 213: 23 17  6  0   22 17  5  1             221372.9349  -0.0063  0.025  -0.0063 0.56  
 214: 23 17  7  0   22 17  6  1             221372.9349  -0.0063  0.025  -0.0063 0.44  
 215: 23 16  7  0   22 16  6  1             221409.6505  -0.0172  0.025  -0.0172 0.56  
 216: 23 16  8  0   22 16  7  1             221409.6505  -0.0172  0.025  -0.0172 0.44  
 217: 23 15  8  0   22 15  7  1             221460.3615  -0.0138  0.025  -0.0138 0.56  
 218: 23 15  9  0   22 15  8  1             221460.3615  -0.0138  0.025  -0.0138 0.44  
 219: 23 14  9  0   22 14  8  1             221529.2233  -0.0079  0.025  -0.0079 0.56  
 220: 23 14 10  0   22 14  9  1             221529.2233  -0.0079  0.025  -0.0079 0.44  
 221: 23 13 10  0   22 13  9  1             221622.0321  -0.0031  0.025  -0.0032 0.56  
 222: 23 13 11  0   22 13 10  1             221622.0321  -0.0031  0.025  -0.0032 0.44  
 223: 23 12 11  0   22 12 10  1             221747.1266  -0.0133  0.025  -0.0133 0.56  
 224: 23 12 12  0   22 12 11  1             221747.1266  -0.0133  0.025  -0.0133 0.44  
 225: 23 17  6  1   22 17  5  0             221823.3224  -0.0069  0.025  -0.0070 0.44  
 226: 23 17  7  1   22 17  6  0             221823.3224  -0.0069  0.025  -0.0070 0.56  
 227: 23 16  7  1   22 16  6  0             221828.9234   0.0107  0.025   0.0108 0.44  
 228: 23 16  8  1   22 16  7  0             221828.9234   0.0107  0.025   0.0108 0.56  
 229/ 23 18  5  1   22 18  4  0             221832.6311   0.0907  0.025   0.0907 0.44  
 230: 23 18  6  1   22 18  5  0             221832.6311   0.0907  0.025   0.0907 0.56  
 231: 23 15  8  1   22 15  7  0             221852.0606  -0.0095  0.025  -0.0095 0.44  
 232: 23 15  9  1   22 15  8  0             221852.0606  -0.0095  0.025  -0.0095 0.56  
 233: 23 19  4  1   22 19  3  0             221854.5740   0.0208  0.025   0.0208 0.44  
 234: 23 19  5  1   22 19  4  0             221854.5740   0.0208  0.025   0.0208 0.56  
 235: 23 20  3  1   22 20  2  0             221887.8722  -0.0651  0.025  -0.0651 0.44  
 236: 23 20  4  1   22 20  3  0             221887.8722  -0.0651  0.025  -0.0651 0.56  
 237: 23 14  9  1   22 14  8  0             221896.7343   0.0151  0.025   0.0151 0.44  
 238: 23 14 10  1   22 14  9  0             221896.7343   0.0151  0.025   0.0151 0.56  
 239: 23 11 12  0   22 11 11  1             221917.0759   0.0209  0.025   0.0213 0.56  
 240: 23 11 13  0   22 11 12  1             221917.0759   0.0217  0.025   0.0213 0.44  
 241: 23 21  2  1   22 21  1  0             221931.6542  -0.0215  0.025  -0.0216 0.44  
 242: 23 21  3  1   22 21  2  0             221931.6542  -0.0215  0.025  -0.0216 0.56  
 243: 23 13 10  1   22 13  9  0             221968.4722  -0.0024  0.025  -0.0025 0.44  
 244: 23 13 11  1   22 13 10  0             221968.4722  -0.0024  0.025  -0.0025 0.56  
 245: 23 22  1  1   22 22  0  0             221985.0648   0.0000  0.025   0.0000 0.44  
 246: 23 22  2  1   22 22  1  0             221985.0648   0.0000  0.025   0.0000 0.56  
 247: 23 12 11  1   22 12 10  0             222075.5890   0.0079  0.025   0.0079 0.44  
 248: 23 12 12  1   22 12 11  0             222075.5890   0.0079  0.025   0.0079 0.56  
 249: 23 10 13  0   22 10 12  1             222151.4154  -0.0246  0.025  -0.0126 0.56  
 250: 23 10 14  0   22 10 13  1             222151.4154   0.0030  0.025  -0.0126 0.44  
 251: 23 11 12  1   22 11 11  0             222230.5427   0.0030  0.025   0.0035 0.44  
 252: 23 11 13  1   22 11 12  0             222230.5427   0.0038  0.025   0.0035 0.56  
 253: 23  3 20  0   22  3 19  1             222403.0812  -0.0026  0.025               
 254: 24  3 22  0   23  3 21  1             222407.7494  -0.0005  0.025               
 255: 23 10 13  1   22 10 12  0             222453.1409  -0.0083  0.025   0.0078 0.44  
 256: 23 10 14  1   22 10 13  0             222453.1409   0.0202  0.025   0.0078 0.56  
 257: 23  9 15  0   22  9 14  1             222482.6971  -0.0094  0.025               
 258: 23  9 14  0   22  9 13  1             222483.5412   0.0668  0.025               
 259: 23  3 20  1   22  3 19  0             222643.3890  -0.0133  0.025               
 260: 23  9 15  1   22  9 14  0             222776.2066   0.0075  0.025               
 261: 23  9 14  1   22  9 13  0             222776.9789  -0.0078  0.025               
 262: 24  2 22  1   23  3 21  1             222883.0304  -0.0016  0.025               
 263: 24  3 22  1   23  2 21  1             222934.1151   0.0006  0.025               
 264: 23  8 16  0   22  8 15  1             222963.7808  -0.0133  0.025               
 265: 23  8 15  0   22  8 14  1             222979.0268  -0.0247  0.025               
 266: 24  2 22  0   23  3 21  0             223083.3318  -0.0052  0.025               
 267: 24  3 22  0   23  2 21  0             223138.3744  -0.0423  0.025               
 268: 23  8 16  1   22  8 15  0             223254.7780   0.0394  0.025               
 269: 23  8 15  1   22  8 14  0             223270.3607   0.0069  0.025               
 270: 23  5 19  0   22  5 18  1             223311.8121  -0.0010  0.025               
 271: 23  5 19  1   22  5 18  0             223568.6037   0.0007  0.025               
 272: 24  3 22  1   23  3 21  0             223589.8746   0.0041  0.025               
 273: 24  2 22  1   23  2 21  0             223613.6949  -0.0039  0.025               
 274: 23  7 17  0   22  7 16  1             223648.9016   0.0038  0.025               
 275: 23  7 16  0   22  7 15  1             223875.9490  -0.0018  0.025               
 276: 23  7 17  1   22  7 16  0             223907.4654   0.0026  0.025               
 277: 24  3 21  0   23  4 20  0             223948.4054  -0.0255  0.025               
 278: 23  7 16  1   22  7 15  0             224139.0484   0.0076  0.025               
 279: 23  6 18  0   22  6 17  1             224180.1459   0.0101  0.025               
 280: 23  6 18  1   22  6 17  0             224453.2841   0.0078  0.025               
 281: 25  1 24  0   24  1 23  1             225007.6413   0.0187  0.025  -0.0053 0.54  
 282: 25  2 24  0   24  2 23  1             225007.6413  -0.0336  0.025  -0.0053 0.46  
 283: 25  2 24  1   24  1 23  1             225288.9541  -0.0162  0.025               
 284: 25  2 24  0   24  1 23  0             225289.5607  -0.0222  0.025               
 285: 25  1 24  1   24  2 23  1             225293.1229   0.0503  0.025               
 286: 25  1 24  0   24  2 23  0             225293.5862   0.0251  0.025               
 287: 25  1 24  1   24  1 23  0             225574.9534  -0.0271  0.025   0.0118 0.46  
 288: 25  2 24  1   24  2 23  0             225574.9534   0.0445  0.025   0.0118 0.54  
 289: 15  5 11  0   14  4 10  0             225984.7208  -0.0586  0.025               
 290: 23  6 17  0   22  6 16  1             226082.1962   0.0070  0.025               
 291: 23  6 17  1   22  6 16  0             226390.8314   0.0018  0.025               
 292: 26  0 26  0   25  0 25  1             227424.0422  -0.0149  0.025  -0.0268 0.44  
 293: 26  1 26  0   25  1 25  1             227424.0422  -0.0359  0.025  -0.0268 0.56  
 294: 26  0 26  0   25  1 25  0             227715.2230  -0.0266  0.025   0.0057 0.22  
 295: 26  1 26  1   25  0 25  1             227715.2230   0.0388  0.025   0.0057 0.22  
 296: 26  1 26  0   25  0 25  0             227715.2230   0.0814  0.025   0.0057 0.28  
 297: 26  0 26  1   25  1 25  1             227715.2230  -0.0705  0.025   0.0057 0.28  
 298: 26  0 26  1   25  0 25  0             228006.3900   0.0330  0.025   0.0245 0.56  
 299: 26  1 26  1   25  1 25  0             228006.3900   0.0134  0.025   0.0245 0.44  
 300: 24  4 21  0   23  4 20  1             228659.8728   0.0021  0.025               
 301: 24  4 21  1   23  4 20  0             228816.3369   0.0069  0.025               
 302: 23  4 20  0   22  3 19  0             229355.2487  -0.0058  0.025               
 303: 23  4 19  0   22  4 18  1             229804.5581   0.0017  0.025               
 304: 23  4 19  1   22  4 18  0             230176.2305  -0.0197  0.025               
 305: 23  5 18  0   22  5 17  1             230212.2636   0.0106  0.025               
 306: 23  5 18  1   22  5 17  0             230593.7304   0.0270  0.025               
 307: 24  3 21  0   23  3 20  1             230660.2931   0.0099  0.025               
 308: 24  3 21  1   23  3 20  0             230852.4133  -0.0079  0.025               
 309: 24 22  2  0   23 22  1  1             230968.4102   0.0292  0.025   0.0292 0.44  
 310: 24 22  3  0   23 22  2  1             230968.4102   0.0292  0.025   0.0292 0.56  
 311: 24 21  3  0   23 21  2  1             230970.0912  -0.0506  0.025  -0.0403 0.34  
 312: 24 23  1  0   23 23  0  1             230970.0912  -0.0062  0.025  -0.0403 0.10  
 313: 24 21  4  0   23 21  3  1             230970.0912  -0.0506  0.025  -0.0403 0.43  
 314: 24 23  2  0   23 23  1  1             230970.0912  -0.0062  0.025  -0.0403 0.13  
 315: 24 20  4  0   23 20  3  1             230976.6086   0.0254  0.025   0.0254 0.44  
 316: 24 20  5  0   23 20  4  1             230976.6086   0.0254  0.025   0.0254 0.56  
 317: 24 19  5  0   23 19  4  1             230989.1102   0.0084  0.025   0.0084 0.44  
 318: 24 19  6  0   23 19  5  1             230989.1102   0.0084  0.025   0.0084 0.56  
 319: 24 18  6  0   23 18  5  1             231009.3800   0.0060  0.025   0.0060 0.44  
 320: 24 18  7  0   23 18  6  1             231009.3800   0.0060  0.025   0.0060 0.56  
 321: 24 17  7  0   23 17  6  1             231039.4686  -0.0072  0.025  -0.0073 0.44  
 322: 24 17  8  0   23 17  7  1             231039.4686  -0.0072  0.025  -0.0073 0.56  
 323: 24 16  8  0   23 16  7  1             231082.0592   0.0018  0.025   0.0018 0.44  
 324: 24 16  9  0   23 16  8  1             231082.0592   0.0018  0.025   0.0018 0.56  
 325: 24 15  9  0   23 15  8  1             231140.5972  -0.0051  0.025  -0.0052 0.44  
 326: 24 15 10  0   23 15  9  1             231140.5972  -0.0051  0.025  -0.0052 0.56  
 327: 25  3 23  0   24  3 22  1             231163.3113  -0.0070  0.025               
 328: 25  2 23  0   24  2 22  1             231179.6566  -0.0153  0.025               
 329: 24 14 10  0   23 14  9  1             231219.8282  -0.0006  0.025  -0.0006 0.44  
 330: 24 14 11  0   23 14 10  1             231219.8282  -0.0006  0.025  -0.0006 0.56  
 331: 24 13 11  0   23 13 10  1             231326.3358   0.0074  0.025   0.0075 0.44  
 332: 24 13 12  0   23 13 11  1             231326.3358   0.0074  0.025   0.0075 0.56  
 333: 24 17  7  1   23 17  6  0             231453.3729   0.0293  0.025   0.0293 0.56  
 334: 24 17  8  1   23 17  7  0             231453.3729   0.0293  0.025   0.0293 0.44  
 335: 24 18  6  1   23 18  5  0             231456.4218   0.0151  0.025   0.0151 0.56  
 336: 24 18  7  1   23 18  6  0             231456.4218   0.0151  0.025   0.0151 0.44  
 337: 24 16  8  1   23 16  7  0             231466.5360   0.0046  0.025   0.0046 0.56  
 338: 24 16  9  1   23 16  8  0             231466.5360   0.0046  0.025   0.0046 0.44  
 339: 24 12 12  0   23 12 11  1             231469.6237  -0.0067  0.025  -0.0067 0.44  
 340: 24 12 13  0   23 12 12  1             231469.6237  -0.0067  0.025  -0.0067 0.56  
 341: 24 19  5  1   23 19  4  0             231473.4700   0.0491  0.025   0.0491 0.56  
 342: 24 19  6  1   23 19  5  0             231473.4700   0.0491  0.025   0.0491 0.44  
 343: 24 15  9  1   23 15  8  0             231499.1825   0.0179  0.025   0.0180 0.56  
 344: 24 15 10  1   23 15  9  0             231499.1825   0.0179  0.025   0.0180 0.44  
 345: 24 20  4  1   23 20  3  0             231502.7328   0.0102  0.025   0.0103 0.56  
 346: 24 20  5  1   23 20  4  0             231502.7328   0.0102  0.025   0.0103 0.44  
 347: 25  2 23  1   24  3 22  1             231541.5256  -0.0033  0.025               
 348: 24 21  3  1   23 21  2  0             231543.1026  -0.0111  0.025  -0.0112 0.56  
 349: 24 21  4  1   23 21  3  0             231543.1026  -0.0111  0.025  -0.0112 0.44  
 350: 25  3 23  1   24  2 22  1             231553.8038   0.0017  0.025               
 351: 24 14 10  1   23 14  9  0             231555.7482   0.0141  0.025   0.0141 0.56  
 352: 24 14 11  1   23 14 10  0             231555.7482   0.0141  0.025   0.0141 0.44  
 353: 24 22  2  1   23 22  1  0             231593.7035  -0.0439  0.025  -0.0440 0.56  
 354: 24 22  3  1   23 22  2  0             231593.7035  -0.0439  0.025  -0.0440 0.44  
 355: 24 13 11  1   23 13 10  0             231642.6791   0.0056  0.025   0.0056 0.56  
 356: 24 13 12  1   23 13 11  0             231642.6791   0.0056  0.025   0.0056 0.44  
 357: 25  2 23  0   24  3 22  0             231654.9590   0.0049  0.025               
 358: 24 11 13  0   23 11 12  1             231664.0718  -0.0018  0.025  -0.0007 0.44  
 359: 24 11 14  0   23 11 13  1             231664.0718   0.0001  0.025  -0.0007 0.56  
 360: 25  3 23  0   24  2 22  0             231669.8473  -0.0044  0.025               
 361: 24 12 12  1   23 12 11  0             231769.4487   0.0109  0.025   0.0110 0.56  
 362: 24 12 13  1   23 12 12  0             231769.4487   0.0110  0.025   0.0110 0.44  
 363: 24 10 14  0   23 10 13  1             231932.3326  -0.0161  0.025   0.0208 0.44  
 364: 24 10 15  0   23 10 14  1             231932.3326   0.0495  0.025   0.0208 0.56  
 365: 24 11 13  1   23 11 12  0             231950.4036   0.0009  0.025   0.0019 0.56  
 366: 24 11 14  1   23 11 13  0             231950.4036   0.0030  0.025   0.0019 0.44  
 367: 25  3 23  1   24  3 22  0             232029.0534  -0.0308  0.025               
 368: 25  2 23  1   24  2 22  0             232048.0660   0.0036  0.025               
 369: 24 10 14  1   23 10 13  0             232208.4396  -0.0280  0.025   0.0016 0.56  
 370: 24 10 15  1   23 10 14  0             232208.4396   0.0396  0.025   0.0016 0.44  
 371: 24  9 16  0   23  9 15  1             232311.7861  -0.0068  0.025               
 372: 24  9 15  0   23  9 14  1             232313.4368   0.0089  0.025               
 373: 24  9 16  1   23  9 15  0             232581.4603  -0.0060  0.025               
 374: 24  9 15  1   23  9 14  0             232583.1456   0.0021  0.025               
 375: 24  5 20  0   23  5 19  1             232703.2865   0.0026  0.025               
 376: 24  8 17  0   23  8 16  1             232859.4549  -0.0071  0.025               
 377: 24  8 16  0   23  8 15  1             232887.0769   0.0035  0.025               
 378: 24  5 20  1   23  5 19  0             232932.7720  -0.0058  0.025               
 379: 24  8 17  1   23  8 16  0             233133.2732  -0.0137  0.025               
 380: 24  8 16  1   23  8 15  0             233161.5840   0.0021  0.025               
 381: 16  5 12  0   15  4 11  0             233207.3844  -0.0220  0.025               
 382: 24  7 18  0   23  7 17  1             233598.6011   0.0046  0.025               
 383: 26  1 25  0   25  1 24  1             233626.3644   0.1581  0.025  -0.0602 0.43  
 384: 26  2 25  0   25  2 24  1             233626.3644  -0.2219  0.025  -0.0602 0.57  
 385: 24  7 18  1   23  7 17  0             233845.9693  -0.0001  0.025               
 386: 26  2 25  1   25  1 24  1             233907.6866   0.1001  0.025  -0.0705 0.51  
 387: 26  2 25  0   25  1 24  0             233907.6866  -0.2474  0.025  -0.0705 0.49  
 388: 26  1 25  1   25  2 24  1             233911.4448   0.1138  0.025  -0.0250 0.49  
 389: 26  1 25  0   25  2 24  0             233911.4448  -0.1591  0.025  -0.0250 0.51  
 390: 24  7 17  0   23  7 16  1             233986.6427  -0.0015  0.025               
 391: 24  6 19  0   23  6 18  1             234021.7275   0.0045  0.025               
 392: 26  1 25  1   25  1 24  0             234192.8528   0.1740  0.025   0.0442 0.57  
 393: 26  2 25  1   25  2 24  0             234192.8528  -0.1312  0.025   0.0442 0.43  
 394: 25  3 22  1   24  4 21  1             234224.5547   0.0041  0.025               
 395: 25  3 22  0   24  4 21  0             234233.2771   0.0204  0.025               
 396: 24  7 17  1   23  7 16  0             234241.7231  -0.0117  0.025               
 397: 24  6 19  1   23  6 18  0             234276.8924   0.0216  0.025               
 398: 24  4 21  0   23  3 20  0             235567.8642   0.0663  0.025               
 399: 27  0 27  0   26  0 26  1             236045.9850   0.0047  0.025  -0.0020 0.56  
 400: 27  1 27  0   26  1 26  1             236045.9850  -0.0106  0.025  -0.0020 0.44  
 401: 27  0 27  0   26  1 26  0             236337.1954  -0.0002  0.025   0.0115 0.28  
 402: 27  1 27  1   26  0 26  1             236337.1954   0.0236  0.025   0.0115 0.28  
 403: 27  1 27  0   26  0 26  0             236337.1954   0.0727  0.025   0.0115 0.22  
 404: 27  0 27  1   26  1 26  1             236337.1954  -0.0501  0.025   0.0115 0.22  
 405: 27  0 27  1   26  0 26  0             236628.4078   0.0352  0.025   0.0270 0.44  
 406: 27  1 27  1   26  1 26  0             236628.4078   0.0206  0.025   0.0270 0.56  
 407: 24  6 18  0   23  6 17  1             236766.6856  -0.0079  0.025               
 408: 24  6 18  1   23  6 17  0             237073.9584  -0.0050  0.025               
 409: 25  4 22  0   24  4 21  1             237479.6511  -0.0065  0.025               
 410: 25  4 22  1   24  4 21  0             237596.8642   0.0016  0.025               
 411: 24  4 20  0   23  4 19  1             238840.0095   0.0059  0.025               
 412: 25  3 22  0   24  3 21  1             238948.6320  -0.0011  0.025               
 413: 25  3 22  1   24  3 21  0             239092.4380  -0.0116  0.025               
 414: 24  4 20  1   23  4 19  0             239180.0319   0.0053  0.025               
 415: 26  3 24  0   25  3 23  1             239851.3347   0.0135  0.025               
 416: 26  2 24  0   25  2 23  1             239860.9719   0.0057  0.025               
 417: 26  3 24  1   25  2 23  1             240165.9287  -0.0017  0.025               
 418: 26  2 24  1   25  3 23  1             240181.2818  -0.0715  0.025               
 419: 26  3 24  0   25  2 23  0             240225.4391  -0.0121  0.025               
 420: 26  2 24  0   25  3 23  0             240239.1766  -0.0001  0.025               
 421: 26  3 24  1   25  3 23  0             240544.1305  -0.0105  0.025               
 422: 26  2 24  1   25  2 23  0             240555.4696  -0.0138  0.025               
 423: 25 22  3  0   24 22  2  1             240624.1279   0.0190  0.025   0.0190 0.56  
 424: 25 22  4  0   24 22  3  1             240624.1279   0.0190  0.025   0.0190 0.44  
 425: 25 21  4  0   24 21  3  1             240626.2710  -0.0358  0.025  -0.0358 0.56  
 426: 25 21  5  0   24 21  4  1             240626.2710  -0.0358  0.025  -0.0358 0.44  
 427: 25 20  5  0   24 20  4  1             240634.0647   0.0181  0.025   0.0181 0.56  
 428: 25 20  6  0   24 20  5  1             240634.0647   0.0181  0.025   0.0181 0.44  
 429: 25 19  6  0   24 19  5  1             240648.8695   0.0125  0.025   0.0125 0.56  
 430: 25 19  7  0   24 19  6  1             240648.8695   0.0125  0.025   0.0125 0.44  
 431: 25 18  7  0   24 18  6  1             240672.5933   0.0048  0.025   0.0048 0.56  
 432: 25 18  8  0   24 18  7  1             240672.5933   0.0048  0.025   0.0048 0.44  
 433: 25 17  8  0   24 17  7  1             240707.5645   0.0152  0.025   0.0152 0.56  
 434: 25 17  9  0   24 17  8  1             240707.5645   0.0152  0.025   0.0152 0.44  
 435: 25 16  9  0   24 16  8  1             240756.7038   0.0011  0.025   0.0011 0.56  
 436: 25 16 10  0   24 16  9  1             240756.7038   0.0011  0.025   0.0011 0.44  
 437: 24  5 19  0   23  5 18  1             240784.0576   0.0073  0.025               
 438: 25 15 10  0   24 15  9  1             240823.9735   0.0105  0.025   0.0106 0.56  
 439: 25 15 11  0   24 15 10  1             240823.9735   0.0105  0.025   0.0106 0.44  
 440: 25 14 11  0   24 14 10  1             240914.6373  -0.0151  0.025  -0.0152 0.56  
 441: 25 14 12  0   24 14 11  1             240914.6373  -0.0151  0.025  -0.0152 0.44  
 442: 25 13 12  0   24 13 11  1             241036.2357   0.0011  0.025   0.0012 0.56  
 443: 25 13 13  0   24 13 12  1             241036.2357   0.0011  0.025   0.0012 0.44  
 444: 25 18  7  1   24 18  6  0             241081.2935  -0.0123  0.025  -0.0123 0.44  
 445: 25 18  8  1   24 18  7  0             241081.2935  -0.0123  0.025  -0.0123 0.56  
 446: 25 17  8  1   24 17  7  0             241085.0139  -0.0055  0.025  -0.0055 0.44  
 447: 25 17  9  1   24 17  8  0             241085.0139  -0.0055  0.025  -0.0055 0.56  
 448: 25 19  6  1   24 19  5  0             241092.8027   0.0118  0.025   0.0118 0.44  
 449: 25 19  7  1   24 19  6  0             241092.8027   0.0118  0.025   0.0118 0.56  
 450: 25 16  9  1   24 16  8  0             241106.5880   0.0216  0.025   0.0217 0.44  
 451: 25 16 10  1   24 16  9  0             241106.5880   0.0216  0.025   0.0217 0.56  
 452: 25 20  5  1   24 20  4  0             241117.5494  -0.0080  0.025  -0.0080 0.44  
 453: 25 20  6  1   24 20  5  0             241117.5494  -0.0080  0.025  -0.0080 0.56  
 454: 25 15 10  1   24 15  9  0             241149.6325   0.0386  0.025   0.0387 0.44  
 455: 25 15 11  1   24 15 10  0             241149.6325   0.0386  0.025   0.0387 0.56  
 456: 25 21  4  1   24 21  3  0             241154.1973  -0.0138  0.025  -0.0139 0.44  
 457: 25 21  5  1   24 21  4  0             241154.1973  -0.0138  0.025  -0.0139 0.56  
 458: 24  5 19  1   23  5 18  0             241162.4556  -0.0164  0.025               
 459: 25 12 13  0   24 12 12  1             241199.5316  -0.0106  0.025  -0.0106 0.56  
 460: 25 12 14  0   24 12 13  1             241199.5316  -0.0105  0.025  -0.0106 0.44  
 461: 25 22  3  1   24 22  2  0             241201.7057  -0.0443  0.025  -0.0443 0.44  
 462: 25 22  4  1   24 22  3  0             241201.7057  -0.0443  0.025  -0.0443 0.56  
 463: 25 14 11  1   24 14 10  0             241219.2545   0.0325  0.025   0.0325 0.44  
 464: 25 14 12  1   24 14 11  0             241219.2545   0.0325  0.025   0.0325 0.56  
 465: 25 23  2  1   24 23  1  0             241259.4278  -0.0466  0.025  -0.0467 0.44  
 466: 25 23  3  1   24 23  2  0             241259.4278  -0.0466  0.025  -0.0467 0.56  
 467: 25 13 12  1   24 13 11  0             241322.8036   0.0185  0.025   0.0186 0.44  
 468: 25 13 13  1   24 13 12  0             241322.8036   0.0185  0.025   0.0186 0.56  
 469: 25 11 14  0   24 11 13  1             241420.9462  -0.0104  0.025  -0.0083 0.56  
 470: 25 11 15  0   24 11 14  1             241420.9462  -0.0054  0.025  -0.0083 0.44  
 471: 25 12 13  1   24 12 12  0             241471.0805   0.0023  0.025   0.0024 0.44  
 472: 25 12 14  1   24 12 13  0             241471.0805   0.0024  0.025   0.0024 0.56  
 473: 25 11 14  1   24 11 13  0             241680.5697  -0.0013  0.025   0.0016 0.44  
 474: 25 11 15  1   24 11 14  0             241680.5697   0.0038  0.025   0.0016 0.56  
 475: 25 10 15  0   24 10 14  1             241726.5336  -0.0831  0.025  -0.0175 0.56  
 476: 25 10 16  0   24 10 15  1             241726.5336   0.0669  0.025  -0.0175 0.44  
 477: 25 10 15  1   24 10 14  0             241977.6076  -0.0827  0.025   0.0042 0.44  
 478: 25 10 16  1   24 10 15  0             241977.6076   0.0717  0.025   0.0042 0.56  
 479: 25  5 21  0   24  5 20  1             241986.9478   0.0163  0.025               
 480: 25  9 17  0   24  9 16  1             242159.1353   0.0235  0.025               
 481: 25  9 16  0   24  9 15  1             242162.4882   0.0109  0.025               
 482: 25  5 21  1   24  5 20  0             242186.9656  -0.0028  0.025               
 483: 27  1 26  0   26  1 25  1             242243.5883   0.2199  0.025   0.0277 0.56  
 484: 27  2 26  0   26  2 25  1             242243.5883  -0.2126  0.025   0.0277 0.44  
 485: 25  4 22  0   24  3 21  0             242347.6269   0.0702  0.025               
 486: 25  9 17  1   24  9 16  0             242405.6880  -0.0072  0.025               
 487: 25  9 16  1   24  9 15  0             242409.1380  -0.0090  0.025               
 488/ 27  2 26  1   26  1 25  1             242524.9442   0.0084  0.025  -0.0890 0.60  
 489: 27  2 26  0   26  1 25  0             242524.9442  -0.2368  0.025  -0.0890 0.40  
 490: 27  1 26  0   26  2 25  0             242528.0381  -0.0748  0.025   0.0048 0.60  
 491: 27  1 26  1   26  2 25  1             242528.0381   0.1257  0.025   0.0048 0.40  
 492: 25  8 18  0   24  8 17  1             242774.3519   0.0127  0.025               
 493: 25  8 17  0   24  8 16  1             242807.8576  -0.0034  0.025               
 494/ 27  1 26  1   26  1 25  0             242809.4210   0.1285  0.025  -0.0869 0.44  
 495: 27  2 26  1   26  2 25  0             242809.4210  -0.2594  0.025  -0.0869 0.56  
 496: 25  8 18  1   24  8 16  1             242864.3145  -0.0031  0.025              x
 497: 25  8 17  0   24  8 17  0             242999.9258   0.0535  0.025              x
 498: 25  8 17  1   24  8 17  1             243015.7380  -0.0211  0.025              x
 499: 25  8 18  1   24  8 17  0             243056.3059  -0.0230  0.025               
 500: 25  8 17  1   24  8 16  0             243091.1109  -0.0001  0.025               
 501: 25  7 19  0   24  7 18  1             243558.4183   0.0073  0.025               
 502: 25  7 19  1   24  7 18  0             243791.7601   0.0128  0.025               
 503: 25  6 20  0   24  6 19  1             243804.9697  -0.0067  0.025               
 504: 26  3 23  1   25  4 22  1             244023.3420  -0.0150  0.025               
 505: 26  3 23  0   25  4 22  0             244035.7617   0.0287  0.025               
 506: 25  6 20  1   24  6 19  0             244041.0647   0.0095  0.025               
 507/ 25  7 18  0   24  7 17  1             244189.7981  -0.0853  0.025               
 508: 25  7 18  1   24  7 17  0             244435.9112  -0.0079  0.025               
 509: 28  1 28  0   27  1 27  1             244666.0405  -0.0101  0.025  -0.0048 0.50  
 510: 28  0 28  0   27  0 27  1             244666.0405   0.0005  0.025  -0.0048 0.50  
 511: 28  0 28  1   27  1 27  1             244957.3024  -0.0436  0.025   0.0084 0.28  
 512: 28  0 28  0   27  1 27  0             244957.3024   0.0125  0.025   0.0084 0.22  
 513: 28  1 28  1   27  0 27  1             244957.3024   0.0045  0.025   0.0084 0.22  
 514: 28  1 28  0   27  0 27  0             244957.3024   0.0602  0.025   0.0084 0.28  
 515: 18  5 14  0   17  4 13  0             245158.8812   0.0205  0.025               
 516: 28  1 28  1   27  1 27  0             245248.5654   0.0176  0.025   0.0227 0.50  
 517: 28  0 28  1   27  0 27  0             245248.5654   0.0278  0.025   0.0227 0.50  
 518: 26  4 23  0   25  4 22  1             246243.8229   0.0337  0.025               
 519: 26  4 23  1   25  4 22  0             246320.6762  -0.0104  0.025               
 520: 26  3 23  0   25  3 22  1             247290.8466   0.0065  0.025               
 521: 26  3 23  1   25  3 22  0             247386.9573  -0.0056  0.025               
 522: 25  4 21  0   24  4 20  1             247564.2539   0.0030  0.025               
 523: 25  6 19  0   24  6 18  1             247596.5203   0.0094  0.025               
 524: 25  4 21  1   24  4 20  0             247866.2793  -0.0044  0.025               
 525: 25  6 19  1   24  6 18  0             247905.7104   0.0450  0.025               
 526/ 27  4 23  1   26  5 22  1             248128.4561  -0.0789  0.025               
 527: 27  3 25  0   26  3 24  1             248497.0601   0.0048  0.025               
 528: 27  2 25  0   26  2 24  1             248499.9222   0.0145  0.025               
 529: 27  3 25  1   26  2 24  1             248774.5896   0.0112  0.025               
 530: 27  3 25  0   26  2 24  0             248802.0330   0.0134  0.025               
 531: 27  2 25  1   26  3 24  1             248803.5435  -0.0383  0.025               
 532: 27  2 25  0   26  3 24  0             248829.9315  -0.0083  0.025               
 533: 27  3 25  1   26  3 24  0             249104.5887  -0.0218  0.025               
 534: 27  2 25  1   26  2 24  0             249108.5383  -0.0078  0.025               
 535: 26  4 23  1   25  3 22  1             249575.8388   0.0450  0.025               
 536: 26  4 23  0   25  3 22  0             249607.3858  -0.0093  0.025               
 537: 26 22  5  0   25 22  4  1             250279.1193   0.0498  0.025   0.0499 0.56  
 538: 26 22  4  0   25 22  3  1             250279.1193   0.0498  0.025   0.0499 0.44  
 539: 26 23  4  0   25 23  3  1             250281.1095  -0.0517  0.025  -0.0517 0.56  
 540: 26 23  3  0   25 23  2  1             250281.1095  -0.0517  0.025  -0.0517 0.44  
 541: 26 21  6  0   25 21  5  1             250282.0536   0.0313  0.025   0.0314 0.56  
 542: 26 21  5  0   25 21  4  1             250282.0536   0.0313  0.025   0.0314 0.44  
 543: 26 24  3  0   25 24  2  1             250287.0262  -0.0405  0.025  -0.0405 0.56  
 544: 26 24  2  0   25 24  1  1             250287.0262  -0.0405  0.025  -0.0405 0.44  
 545: 26 25  2  0   25 25  1  1             250295.6425  -0.0358  0.025  -0.0358 0.56  
 546: 26 25  1  0   25 25  0  1             250295.6425  -0.0358  0.025  -0.0358 0.44  
 547: 26 19  8  0   25 19  7  1             250308.9645  -0.0066  0.025  -0.0067 0.56  
 548: 26 19  7  0   25 19  6  1             250308.9645  -0.0066  0.025  -0.0067 0.44  
 549: 26 18  9  0   25 18  8  1             250336.6758  -0.0038  0.025  -0.0038 0.56  
 550: 26 18  8  0   25 18  7  1             250336.6758  -0.0038  0.025  -0.0038 0.44  
 551: 26 17 10  0   25 17  9  1             250377.1349   0.0166  0.025   0.0167 0.56  
 552: 26 17  9  0   25 17  8  1             250377.1349   0.0166  0.025   0.0167 0.44  
 553: 26 16 11  0   25 16 10  1             250433.6086   0.0166  0.025   0.0167 0.56  
 554: 26 16 10  0   25 16  9  1             250433.6086   0.0166  0.025   0.0167 0.44  
 555: 26 15 12  0   25 15 11  1             250510.4823  -0.0027  0.025  -0.0027 0.56  
 556: 26 15 11  0   25 15 10  1             250510.4823  -0.0027  0.025  -0.0027 0.44  
 557: 26 14 13  0   25 14 12  1             250613.7719  -0.0095  0.025  -0.0096 0.56  
 558: 26 14 12  0   25 14 11  1             250613.7719  -0.0095  0.025  -0.0096 0.44  
 559: 26 18  9  1   25 18  8  0             250707.3550   0.0125  0.025   0.0125 0.44  
 560: 26 18  8  1   25 18  7  0             250707.3550   0.0125  0.025   0.0125 0.56  
 561: 26 19  8  1   25 19  7  0             250712.7501   0.0008  0.025   0.0009 0.44  
 562: 26 19  7  1   25 19  6  0             250712.7501   0.0008  0.025   0.0009 0.56  
 563: 26 17 10  1   25 17  9  0             250718.5041   0.0189  0.025   0.0189 0.44  
 564: 26 17  9  1   25 17  8  0             250718.5041   0.0189  0.025   0.0189 0.56  
 565: 26 20  7  1   25 20  6  0             250732.5266   0.0133  0.025   0.0134 0.44  
 566: 26 20  6  1   25 20  5  0             250732.5266   0.0133  0.025   0.0134 0.56  
 567: 26 16 11  1   25 16 10  0             250749.1868   0.0106  0.025   0.0106 0.44  
 568: 26 16 10  1   25 16  9  0             250749.1868   0.0106  0.025   0.0106 0.56  
 569: 26 13 14  0   25 13 13  1             250751.8996  -0.0038  0.025  -0.0039 0.56  
 570: 26 13 13  0   25 13 12  1             250751.8996  -0.0038  0.025  -0.0039 0.44  
 571: 26 21  6  1   25 21  5  0             250765.0085  -0.0192  0.025  -0.0193 0.44  
 572: 26 21  5  1   25 21  4  0             250765.0085  -0.0192  0.025  -0.0193 0.56  
 573: 26 15 12  1   25 15 11  0             250803.5907   0.0343  0.025   0.0343 0.44  
 574: 26 15 11  1   25 15 10  0             250803.5907   0.0343  0.025   0.0343 0.56  
 575: 26 22  5  1   25 22  4  0             250809.1290   0.0057  0.025   0.0058 0.44  
 576: 26 22  4  1   25 22  3  0             250809.1290   0.0057  0.025   0.0058 0.56  
 577: 28  2 27  0   27  2 26  1             250859.1395  -0.2072  0.025  -0.0201 0.50  
 578: 28  1 27  0   27  1 26  1             250859.1395   0.1700  0.025  -0.0201 0.50  
 579: 26 23  4  1   25 23  3  0             250863.9511  -0.0141  0.025  -0.0142 0.44  
 580: 26 23  3  1   25 23  2  0             250863.9511  -0.0141  0.025  -0.0142 0.56  
 581: 26 14 13  1   25 14 12  0             250887.4348   0.0009  0.025   0.0009 0.44  
 582: 26 14 12  1   25 14 11  0             250887.4348   0.0009  0.025   0.0009 0.56  
 583: 26 24  3  1   25 24  2  0             250928.9381  -0.0465  0.025  -0.0466 0.44  
 584: 26 24  2  1   25 24  1  0             250928.9381  -0.0465  0.025  -0.0466 0.56  
 585: 26 12 15  0   25 12 14  1             250937.1650   0.0388  0.025   0.0387 0.56  
 586: 26 12 14  0   25 12 13  1             250937.1650   0.0384  0.025   0.0387 0.44  
 587: 26 13 14  1   25 13 13  0             251009.1368   0.0036  0.025   0.0036 0.44  
 588: 26 13 13  1   25 13 12  0             251009.1368   0.0036  0.025   0.0036 0.56  
 589: 25  5 20  0   24  5 19  1             251110.7409   0.0069  0.025               
 590: 28  2 27  0   27  1 26  0             251140.7841  -0.1300  0.025  -0.0361 0.54  
 591: 28  2 27  1   27  1 26  1             251140.7841   0.0737  0.025  -0.0361 0.46  
 592: 28  1 27  0   27  2 26  0             251142.9955  -0.0853  0.025   0.0102 0.46  
 593: 28  1 27  1   27  2 26  1             251142.9955   0.0919  0.025   0.0102 0.54  
 594: 26  5 22  0   25  5 21  1             251163.1743   0.0065  0.025               
 595: 26 12 15  1   25 12 14  0             251180.9276  -0.0041  0.025  -0.0043 0.44  
 596: 26 12 14  1   25 12 13  0             251180.9276  -0.0044  0.025  -0.0043 0.56  
 597: 26 11 16  0   25 11 15  1             251188.1117   0.0083  0.025   0.0029 0.56  
 598: 26 11 15  0   25 11 14  1             251188.1117  -0.0039  0.025   0.0029 0.44  
 599: 26  5 22  1   25  5 21  0             251331.6491   0.0017  0.025               
 600: 26 11 16  1   25 11 15  0             251421.6329   0.0047  0.025  -0.0024 0.44  
 601: 26 11 15  1   25 11 14  0             251421.6329  -0.0079  0.025  -0.0024 0.56  
 602: 28  2 27  1   27  2 26  0             251424.6678  -0.1539  0.025   0.0229 0.50  
 603: 28  1 27  1   27  1 26  0             251424.6678   0.1968  0.025   0.0229 0.50  
 604: 25  5 20  1   24  5 19  0             251481.8935  -0.0238  0.025               
 605: 26 10 17  0   25 10 16  1             251534.8193   0.1940  0.025   0.0489 0.56  
 606: 26 10 16  0   25 10 15  1             251534.8193  -0.1375  0.025   0.0489 0.44  
 607: 26 10 17  1   25 10 16  0             251761.5714   0.1881  0.025  -0.0037 0.44  
 608: 26 10 16  1   25 10 15  0             251761.5714  -0.1529  0.025  -0.0037 0.56  
 609: 26  9 18  0   25  9 17  1             252025.4780  -0.0013  0.025               
 610: 26  9 17  0   25  9 16  1             252032.1877   0.0054  0.025               
 611: 26  9 18  1   25  9 17  0             252250.0383   0.0025  0.025               
 612: 26  9 17  1   25  9 16  0             252256.9085   0.0000  0.025               
 613: 26  8 19  0   25  8 18  1             252689.1359   0.0095  0.025               
 614: 26  8 19  0   25  8 17  0             252745.5707  -0.0122  0.025              x
 615: 26  8 18  0   25  8 17  1             252835.8528  -0.0468  0.025               
 616: 26  8 19  1   25  8 18  0             252935.0865   0.0010  0.025               
 617: 26  8 18  1   25  8 18  1             253027.6418  -0.0062  0.025              x
 618: 26  8 18  0   25  8 18  0             253077.3402   0.0206  0.025              x
 619: 26  8 18  1   25  8 17  0             253084.1149   0.0102  0.025               
 620: 29  0 29  0   28  0 28  1             253284.1603  -0.0018  0.025  -0.0054 0.50  
 621: 29  1 29  0   28  1 28  1             253284.1603  -0.0089  0.025  -0.0054 0.50  
 622: 27  4 24  0   26  4 23  1             253455.3226   0.0178  0.025               
 623: 27  3 24  0   26  4 23  0             253470.2049  -0.0325  0.025               
 624: 26  6 21  0   25  6 20  1             253513.8351   0.0164  0.025               
 625: 26  7 20  0   25  7 19  1             253516.2639  -0.0368  0.025               
 626: 29  1 29  0   28  0 28  0             253575.4811   0.0539  0.025   0.0075 0.22  
 627: 29  0 29  1   28  1 28  1             253575.4811  -0.0390  0.025   0.0075 0.22  
 628: 29  0 29  0   28  1 28  0             253575.4811   0.0234  0.025   0.0075 0.28  
 629: 29  1 29  1   28  0 28  1             253575.4811  -0.0084  0.025   0.0075 0.28  
 630: 26  6 21  1   25  6 20  0             253729.4639  -0.0024  0.025               
 631: 26  7 20  1   25  7 19  0             253735.1511   0.0043  0.025               
 632: 29  0 29  1   28  0 28  0             253866.7929   0.0147  0.025   0.0114 0.50  
 633: 29  1 29  1   28  1 28  0             253866.7929   0.0079  0.025   0.0114 0.50  
 634: 26  7 19  0   25  7 18  1             254507.8589  -0.0075  0.025               
 635: 26  7 19  1   25  7 18  0             254746.8993   0.0187  0.025               
 636: 27  3 24  1   26  4 23  1             254963.7261  -0.0010  0.025               
 637: 27  4 24  1   26  4 23  0             254999.8008   0.0077  0.025               
 638: 27  3 24  0   26  3 23  1             255690.6667  -0.0029  0.025               
 639: 27  4 24  0   26  3 23  0             255740.2576  -0.0007  0.025               
 640: 26  4 22  0   25  4 21  1             256024.8133  -0.0012  0.025               
 641: 26  4 22  1   25  4 21  0             256283.3471  -0.0131  0.025               
 642: 28  2 26  0   27  2 25  1             257117.2625  -0.0044  0.025               
 643: 28  3 26  0   27  3 25  1             257118.6148   0.0106  0.025               
 644: 27  4 24  1   26  3 23  1             257220.2008  -0.0244  0.025               
 645: 21  5 17  0   20  4 16  0             257238.8541  -0.0063  0.025               
 646: 27  3 24  1   26  3 23  0             257248.6804  -0.0004  0.025               
 647: 28  3 26  1   27  2 25  1             257381.5887  -0.0120  0.025               
 648: 28  2 26  0   27  3 25  0             257423.7775  -0.0160  0.025               
 649: 28  2 26  1   27  2 25  0             257687.4219  -0.0511  0.025               
 650: 28  3 26  1   27  3 25  0             257688.1499   0.0225  0.025               
 651: 26  6 20  0   25  6 19  1             258520.1300   0.0010  0.025               
 652: 26  6 20  1   25  6 19  0             258833.5180  -0.0070  0.025               
 653: 29  1 28  0   28  1 27  1             259473.0198   0.1521  0.025   0.0051 0.50  
 654: 29  2 28  0   28  2 27  1             259473.0198  -0.1405  0.025   0.0051 0.50  
 655: 29  2 28  0   28  1 27  0             259754.8264  -0.0748  0.025   0.0317 0.42  
 656: 29  2 28  1   28  1 27  1             259754.8264   0.1101  0.025   0.0317 0.58  
 657: 29  1 28  1   28  2 27  1             259756.3380   0.0829  0.025  -0.0146 0.42  
 658: 29  1 28  0   28  2 27  0             259756.3380  -0.0864  0.025  -0.0146 0.58  
 659: 27 22  5  0   26 22  4  1             259933.1302   0.0128  0.025   0.0129 0.56  
 660: 27 22  6  0   26 22  5  1             259933.1302   0.0128  0.025   0.0129 0.44  
 661: 27 23  4  0   26 23  3  1             259934.9915   0.0181  0.025   0.0182 0.56  
 662: 27 23  5  0   26 23  4  1             259934.9915   0.0181  0.025   0.0182 0.44  
 663: 27 21  6  0   26 21  5  1             259937.1676   0.0099  0.025   0.0099 0.56  
 664: 27 21  7  0   26 21  6  1             259937.1676   0.0099  0.025   0.0099 0.44  
 665: 27 20  7  0   26 20  6  1             259948.6601   0.0346  0.025   0.0346 0.56  
 666: 27 20  8  0   26 20  7  1             259948.6601   0.0346  0.025   0.0346 0.44  
 667: 27 25  2  0   26 25  1  1             259951.2438   0.0099  0.025   0.0099 0.56  
 668: 27 25  3  0   26 25  2  1             259951.2438   0.0099  0.025   0.0099 0.44  
 669: 27 19  8  0   26 19  7  1             259969.3552   0.0064  0.025   0.0065 0.56  
 670: 27 19  9  0   26 19  8  1             259969.3552   0.0064  0.025   0.0065 0.44  
 671: 27 18  9  0   26 18  8  1             260001.5774   0.0042  0.025   0.0042 0.56  
 672: 27 18 10  0   26 18  9  1             260001.5774   0.0042  0.025   0.0042 0.44  
 673: 29  1 28  1   28  1 27  0             260038.1095   0.1135  0.025  -0.0244 0.50  
 674: 29  2 28  1   28  2 27  0             260038.1095  -0.1635  0.025  -0.0244 0.50  
 675: 27 17 10  0   26 17  9  1             260048.1387   0.0046  0.025   0.0047 0.56  
 676: 27 17 11  0   26 17 10  1             260048.1387   0.0046  0.025   0.0047 0.44  
 677: 27 16 11  0   26 16 10  1             260112.7123   0.0047  0.025   0.0047 0.56  
 678: 27 16 12  0   26 16 11  1             260112.7123   0.0047  0.025   0.0047 0.44  
 679: 27 15 12  0   26 15 11  1             260200.1917   0.0013  0.025   0.0014 0.56  
 680: 27 15 13  0   26 15 12  1             260200.1917   0.0013  0.025   0.0014 0.44  
 681: 22  5 18  0   21  4 17  0             260233.9298   0.0077  0.025               
 682: 27  5 23  0   26  5 22  1             260236.2845  -0.0029  0.025               
 683: 27 14 13  0   26 14 12  1             260317.2959   0.0061  0.025   0.0061 0.56  
 684: 27 14 14  0   26 14 13  1             260317.2959   0.0061  0.025   0.0061 0.44  
 685: 27 19  8  1   26 19  7  0             260333.3992   0.0175  0.025   0.0175 0.44  
 686: 27 19  9  1   26 19  8  0             260333.3992   0.0175  0.025   0.0175 0.56  
 687: 27 18  9  1   26 18  8  0             260334.6440   0.0221  0.025   0.0221 0.44  
 688: 27 18 10  1   26 18  9  0             260334.6440   0.0221  0.025   0.0221 0.56  
 689: 27 20  7  1   26 20  6  0             260347.6650   0.0045  0.025   0.0046 0.44  
 690: 27 20  8  1   26 20  7  0             260347.6650   0.0045  0.025   0.0046 0.56  
 691: 27 17 10  1   26 17  9  0             260353.8766   0.0056  0.025   0.0056 0.44  
 692: 27 17 11  1   26 17 10  0             260353.8766   0.0056  0.025   0.0056 0.56  
 693: 28  4 24  1   27  5 23  1             260370.5530   0.0395  0.025               
 694: 27  5 23  1   26  5 22  0             260371.2709  -0.0017  0.025               
 695: 27 21  6  1   26 21  5  0             260375.6165  -0.0055  0.025  -0.0056 0.44  
 696: 27 21  7  1   26 21  6  0             260375.6165  -0.0055  0.025  -0.0056 0.56  
 697: 27 16 11  1   26 16 10  0             260394.5432   0.0204  0.025   0.0204 0.44  
 698: 27 16 12  1   26 16 11  0             260394.5432   0.0204  0.025   0.0204 0.56  
 699: 27 22  5  1   26 22  4  0             260415.8969  -0.0194  0.025  -0.0195 0.44  
 700: 27 22  6  1   26 22  5  0             260415.8969  -0.0194  0.025  -0.0195 0.56  
 701: 27 15 12  1   26 15 11  0             260461.2589   0.0033  0.025   0.0033 0.44  
 702: 27 15 13  1   26 15 12  0             260461.2589   0.0033  0.025   0.0033 0.56  
 703: 27 23  4  1   26 23  3  0             260467.5646   0.0005  0.025   0.0005 0.44  
 704: 27 23  5  1   26 23  4  0             260467.5646   0.0005  0.025   0.0005 0.56  
 705: 27 13 14  0   26 13 13  1             260473.4905   0.0088  0.025   0.0089 0.56  
 706: 27 13 15  0   26 13 14  1             260473.4905   0.0088  0.025   0.0089 0.44  
 707: 27 24  3  1   26 24  2  0             260529.9265   0.0494  0.025   0.0494 0.44  
 708: 27 24  4  1   26 24  3  0             260529.9265   0.0494  0.025   0.0494 0.56  
 709: 27 14 13  1   26 14 12  0             260560.6307   0.0016  0.025   0.0016 0.44  
 710: 27 14 14  1   26 14 13  0             260560.6307   0.0016  0.025   0.0016 0.56  
 711: 27 25  2  1   26 25  1  0             260602.4148   0.0115  0.025   0.0116 0.44  
 712: 27 25  3  1   26 25  2  0             260602.4148   0.0115  0.025   0.0116 0.56  
 713: 27 12 15  0   26 12 14  1             260682.6309  -0.0068  0.025  -0.0064 0.56  
 714: 27 12 16  0   26 12 15  1             260682.6309  -0.0059  0.025  -0.0064 0.44  
 715: 27 26  1  1   26 26  0  0             260684.8924   0.0047  0.025   0.0047 0.44  
 716: 27 26  2  1   26 26  1  0             260684.8924   0.0047  0.025   0.0047 0.56  
 717: 27 13 14  1   26 13 13  0             260702.0607   0.0057  0.025   0.0058 0.44  
 718: 27 13 15  1   26 13 14  0             260702.0607   0.0057  0.025   0.0058 0.56  
 719: 27 12 15  1   26 12 14  0             260899.4445  -0.0065  0.025  -0.0060 0.44  
 720: 27 12 16  1   26 12 15  0             260899.4445  -0.0055  0.025  -0.0060 0.56  
 721: 27 11 16  0   26 11 15  1             260965.9636  -0.0179  0.025  -0.0053 0.56  
 722: 27 11 17  0   26 11 16  1             260965.9636   0.0110  0.025  -0.0053 0.44  
 723: 26  5 21  0   25  5 20  1             261141.9208   0.0353  0.025               
 724: 27 11 16  1   26 11 15  0             261174.2332  -0.0149  0.025   0.0019 0.44  
 725: 27 11 17  1   26 11 16  0             261174.2332   0.0150  0.025   0.0019 0.56  
 726: 27 10 18  0   26 10 17  1             261357.4140  -0.0367  0.025               
 727: 27 10 17  0   26 10 16  1             261358.2128   0.0512  0.025               
 728: 26  5 21  1   25  5 20  0             261500.4190  -0.0049  0.025               
 729: 27 10 18  1   26 10 17  0             261560.7857  -0.0636  0.025               
 730: 27 10 17  1   26 10 16  0             261561.6405   0.0606  0.025               
 731: 30  0 30  0   29  0 29  1             261900.2791   0.0051  0.025   0.0029 0.50  
 732: 30  1 30  0   29  1 29  1             261900.2791   0.0006  0.025   0.0029 0.50  
 733: 27  9 19  0   26  9 18  1             261911.4923   0.0080  0.025               
 734: 27  9 18  0   26  9 17  1             261924.3358   0.0120  0.025               
 735: 27  9 19  1   26  9 18  0             262115.7715   0.0081  0.025               
 736: 27  9 18  1   26  9 17  0             262128.9117  -0.0145  0.025               
 737: 30  1 30  0   29  0 29  0             262191.6679   0.0620  0.025   0.0181 0.28  
 738: 30  0 30  0   29  1 29  0             262191.6679   0.0430  0.025   0.0181 0.22  
 739: 30  0 30  1   29  1 29  1             262191.6679  -0.0260  0.025   0.0181 0.28  
 740: 30  1 30  1   29  0 29  1             262191.6679  -0.0068  0.025   0.0181 0.22  
 741: 30  0 30  1   29  0 29  0             262483.0199  -0.0013  0.025  -0.0036 0.50  
 742: 30  1 30  1   29  1 29  0             262483.0199  -0.0058  0.025  -0.0036 0.50  
 743: 28  4 25  0   27  4 24  1             262616.8058   0.0322  0.025               
 744: 28  3 25  0   27  3 24  1             262633.0572   0.0071  0.025               
 745: 27  8 20  0   26  8 19  1             262690.5094   0.0646  0.025               
 746: 27  8 19  0   26  8 18  1             262867.1717  -0.0184  0.025               
 747: 27  8 20  1   26  8 19  0             262880.4020  -0.0027  0.025               
 748: 27  8 19  1   26  8 18  0             263061.0385   0.0129  0.025               
 749: 27  6 22  0   26  6 21  1             263134.0174   0.0070  0.025               
 750: 27  6 22  1   26  6 21  0             263327.5935  -0.0149  0.025               
 751: 27  7 21  0   26  7 20  1             263459.4901  -0.0067  0.025               
 752: 28  4 25  1   27  3 24  1             263645.1224   0.0017  0.025               
 753: 28  3 25  1   27  4 24  1             263649.5441  -0.0199  0.025               
 754: 27  7 21  1   26  7 20  0             263663.6228  -0.0226  0.025               
 755: 28  3 25  0   27  4 24  0             264141.4753   0.0028  0.025               
 756: 28  4 25  0   27  3 24  0             264146.3338   0.0046  0.025               
 757: 27  4 23  0   26  4 22  1             264297.1859   0.0024  0.025               
 758: 27  4 23  1   26  4 22  0             264508.1906  -0.0124  0.025               
 759: 27  7 20  0   26  7 19  1             264964.2319  -0.0175  0.025               
 760: 28  4 25  1   27  4 24  0             265153.5311  -0.0120  0.025               
 761: 28  3 25  1   27  3 24  0             265179.1301   0.0104  0.025               
 762: 27  7 20  1   26  7 19  0             265199.3262   0.0285  0.025               
 763: 29  2 27  0   28  2 26  1             265724.9156   0.0091  0.025               
 764: 29  3 27  0   28  3 26  1             265727.8607   0.0039  0.025               
 765: 24  5 20  0   23  4 19  0             265863.2771  -0.0095  0.025               
 766: 29  3 27  1   28  2 26  1             265987.3608  -0.0146  0.025               
 767: 29  2 27  0   28  3 26  0             266019.0994  -0.0053  0.025               
 768: 29  2 27  1   28  2 26  0             266279.0369  -0.0123  0.025               
 769: 29  3 27  1   28  3 26  0             266281.5588  -0.0148  0.025               
 770: 30  1 29  0   29  1 28  1             268085.0167   0.0829  0.025  -0.0235 0.50  
 771: 30  2 29  0   29  2 28  1             268085.0167  -0.1294  0.025  -0.0235 0.50  
 772: 30  2 29  1   29  1 28  1             268366.8846   0.0646  0.025  -0.0324 0.45  
 773: 30  2 29  0   29  1 28  0             268366.8846  -0.1101  0.025  -0.0324 0.56  
 774: 30  1 29  1   29  2 28  1             268367.9231   0.0603  0.025  -0.0134 0.56  
 775: 30  1 29  0   29  2 28  0             268367.9231  -0.1053  0.025  -0.0134 0.44  
 776: 30  1 29  1   29  1 28  0             268649.8198   0.1084  0.025   0.0070 0.50  
 777: 30  2 29  1   29  2 28  0             268649.8198  -0.0948  0.025   0.0070 0.50  
 778: 28  5 24  0   27  5 23  1             269213.9329   0.0191  0.025               
 779: 28  5 24  1   27  5 23  0             269313.7285   0.0029  0.025               
 780: 27  6 21  0   26  6 20  1             269454.0323   0.0186  0.025               
 781: 28 22  6  0   27 22  5  1             269586.1089   0.0049  0.025   0.0049 0.44  
 782: 28 22  7  0   27 22  6  1             269586.1089   0.0049  0.025   0.0049 0.56  
 783: 28 23  5  0   27 23  4  1             269587.4725   0.0481  0.025   0.0482 0.44  
 784: 28 23  6  0   27 23  5  1             269587.4725   0.0481  0.025   0.0482 0.56  
 785: 28 21  7  0   27 21  6  1             269591.5875   0.0088  0.025   0.0089 0.44  
 786: 28 21  8  0   27 21  7  1             269591.5875   0.0088  0.025   0.0089 0.56  
 787: 28 24  4  0   27 24  3  1             269594.1228   0.0027  0.025   0.0027 0.44  
 788: 28 24  5  0   27 24  4  1             269594.1228   0.0027  0.025   0.0027 0.56  
 789: 28 25  3  0   27 25  2  1             269604.9169  -0.0233  0.025  -0.0233 0.44  
 790: 28 25  4  0   27 25  3  1             269604.9169  -0.0233  0.025  -0.0233 0.56  
 791: 28 20  8  0   27 20  7  1             269605.5021  -0.0057  0.025  -0.0058 0.44  
 792: 28 20  9  0   27 20  8  1             269605.5021  -0.0057  0.025  -0.0058 0.56  
 793: 28 26  2  0   27 26  1  1             269618.7227  -0.0252  0.025  -0.0252 0.44  
 794: 28 26  3  0   27 26  2  1             269618.7227  -0.0252  0.025  -0.0252 0.56  
 795: 28 19  9  0   27 19  8  1             269629.8781  -0.0101  0.025  -0.0102 0.44  
 796: 28 19 10  0   27 19  9  1             269629.8781  -0.0101  0.025  -0.0102 0.56  
 797: 28 27  1  0   27 27  0  1             269634.4563  -0.0217  0.025  -0.0217 0.44  
 798: 28 27  2  0   27 27  1  1             269634.4563  -0.0217  0.025  -0.0217 0.56  
 799: 28 18 10  0   27 18  9  1             269667.1959   0.0078  0.025   0.0078 0.44  
 800: 28 18 11  0   27 18 10  1             269667.1959   0.0078  0.025   0.0078 0.56  
 801: 28 17 11  0   27 17 10  1             269720.5432   0.0034  0.025   0.0034 0.44  
 802: 28 17 12  0   27 17 11  1             269720.5432   0.0034  0.025   0.0034 0.56  
 803: 27  6 21  1   26  6 20  0             269772.4138  -0.0063  0.025               
 804: 28 16 12  0   27 16 11  1             269794.0257   0.0029  0.025   0.0030 0.44  
 805: 28 16 13  0   27 16 12  1             269794.0257   0.0029  0.025   0.0030 0.56  
 806: 28 15 13  0   27 15 12  1             269893.1050   0.0142  0.025   0.0142 0.44  
 807: 28 15 14  0   27 15 13  1             269893.1050   0.0142  0.025   0.0142 0.56  
 808: 28 19  9  1   27 19  8  0             269954.7898   0.0142  0.025   0.0143 0.56  
 809: 28 19 10  1   27 19  9  0             269954.7898   0.0142  0.025   0.0143 0.44  
 810: 28 18 11  1   27 18 10  0             269963.1775  -0.0745  0.025   0.0030 0.25  
 811: 28 20  9  1   27 20  8  0             269963.1775   0.1074  0.025   0.0030 0.19  
 812: 28 18 10  1   27 18  9  0             269963.1775  -0.0745  0.025   0.0030 0.32  
 813: 28 20  8  1   27 20  7  0             269963.1775   0.1074  0.025   0.0030 0.24  
 814: 28 21  7  1   27 21  6  0             269986.0693   0.0171  0.025   0.0171 0.56  
 815: 28 21  8  1   27 21  7  0             269986.0693   0.0171  0.025   0.0171 0.44  
 816: 28 22  6  1   27 22  5  0             270022.1673  -0.0104  0.025  -0.0104 0.56  
 817: 28 22  7  1   27 22  6  0             270022.1673  -0.0104  0.025  -0.0104 0.44  
 818: 28 14 14  0   27 14 13  1             270025.2129  -0.0287  0.025  -0.0288 0.44  
 819: 28 14 15  0   27 14 14  1             270025.2129  -0.0287  0.025  -0.0288 0.56  
 820: 28 16 12  1   27 16 11  0             270042.7828   0.0081  0.025   0.0081 0.56  
 821: 28 16 13  1   27 16 12  0             270042.7828   0.0081  0.025   0.0081 0.44  
 822: 28 23  5  1   27 23  4  0             270070.3736   0.0618  0.025   0.0619 0.56  
 823: 28 23  6  1   27 23  5  0             270070.3736   0.0618  0.025   0.0619 0.44  
 824: 28 15 13  1   27 15 12  0             270122.9084   0.0037  0.025   0.0037 0.56  
 825: 28 15 14  1   27 15 13  0             270122.9084   0.0037  0.025   0.0037 0.44  
 826: 28 24  4  1   27 24  3  0             270129.6074  -0.0315  0.025  -0.0316 0.56  
 827: 28 24  5  1   27 24  4  0             270129.6074  -0.0315  0.025  -0.0316 0.44  
 828: 28 25  3  1   27 25  2  0             270199.6167   0.0157  0.025   0.0158 0.56  
 829: 28 25  4  1   27 25  3  0             270199.6167   0.0157  0.025   0.0158 0.44  
 830: 28 13 15  0   27 13 14  1             270201.1190   0.0107  0.025   0.0108 0.44  
 831: 28 13 16  0   27 13 15  1             270201.1190   0.0108  0.025   0.0108 0.56  
 832: 28 14 14  1   27 14 13  0             270239.0735  -0.0073  0.025  -0.0073 0.56  
 833: 28 14 15  1   27 14 14  0             270239.0735  -0.0073  0.025  -0.0073 0.44  
 834: 28 26  2  1   27 26  1  0             270279.8417  -0.0104  0.025  -0.0105 0.56  
 835: 28 26  3  1   27 26  2  0             270279.8417  -0.0104  0.025  -0.0105 0.44  
 836: 28 13 15  1   27 13 14  0             270401.9065  -0.0011  0.025  -0.0011 0.56  
 837: 28 13 16  1   27 13 15  0             270401.9065  -0.0010  0.025  -0.0011 0.44  
 838: 28 12 16  0   27 12 15  1             270436.3260  -0.0042  0.025  -0.0029 0.44  
 839: 28 12 17  0   27 12 16  1             270436.3260  -0.0018  0.025  -0.0029 0.56  
 840: 31  0 31  0   30  0 30  1             270514.3169   0.0141  0.025   0.0127 0.50  
 841: 31  1 31  0   30  1 30  1             270514.3169   0.0112  0.025   0.0127 0.50  
 842: 28 12 16  1   27 12 15  0             270627.1127  -0.0045  0.025  -0.0035 0.56  
 843: 28 12 17  1   27 12 16  0             270627.1127  -0.0021  0.025  -0.0035 0.44  
 844: 28 11 17  0   27 11 16  1             270754.9777  -0.0284  0.025   0.0091 0.44  
 845: 28 11 18  0   27 11 17  1             270754.9777   0.0381  0.025   0.0091 0.56  
 846: 31  1 31  0   30  0 30  0             270805.7512   0.0447  0.025   0.0010 0.22  
 847: 31  0 31  1   30  1 30  1             270805.7512  -0.0426  0.025   0.0010 0.22  
 848: 31  0 31  0   30  1 30  0             270805.7512   0.0330  0.025   0.0010 0.28  
 849: 31  1 31  1   30  0 30  1             270805.7512  -0.0309  0.025   0.0010 0.28  
 850: 27  5 22  0   26  5 21  1             270844.0784  -0.0194  0.025               
 851: 28 11 17  1   27 11 16  0             270939.0429  -0.0396  0.025  -0.0096 0.56  
 852: 28 11 18  1   27 11 17  0             270939.0429   0.0289  0.025  -0.0096 0.44  
 853: 31  0 31  1   30  0 30  0             271097.2006   0.0058  0.025   0.0044 0.50  
 854: 31  1 31  1   30  1 30  0             271097.2006   0.0030  0.025   0.0044 0.50  
 855: 27  5 22  1   26  5 21  0             271183.7014  -0.0196  0.025               
 856: 28 10 19  0   27 10 18  1             271195.6490  -0.0014  0.025               
 857: 28 10 18  0   27 10 17  1             271197.1356   0.0039  0.025               
 858: 28 10 19  1   27 10 18  0             271376.8699  -0.0231  0.025               
 859: 28 10 18  1   27 10 17  0             271378.4402   0.0259  0.025               
 860: 29  4 26  0   28  4 25  1             271583.6474  -0.0006  0.025               
 861: 29  4 25  1   28  5 24  1             271777.9826  -0.0361  0.025               
 862: 28  9 20  0   27  9 19  1             271817.2219  -0.0020  0.025               
 863: 28  9 19  0   27  9 18  1             271839.9118  -0.0065  0.025               
 864: 28  9 20  1   27  9 18  1             271881.7180   0.0558  0.025              x
 865: 28  9 20  1   27  9 19  0             272005.3151  -0.0406  0.025               
 866: 28  9 19  1   27  9 18  0             272028.6226  -0.0240  0.025               
 867: 29  4 26  1   28  3 25  1             272266.3894   0.0110  0.025               
 868: 29  3 26  1   28  4 25  1             272309.3488   0.0075  0.025               
 869: 28  4 24  0   27  4 23  1             272469.1329   0.0041  0.025               
 870: 26  5 22  0   25  4 21  0             272469.1488   0.0033  0.025               
 871: 29  4 26  0   28  3 25  0             272595.7036  -0.0151  0.025               
 872: 28  4 24  1   27  4 23  0             272630.3773  -0.0104  0.025               
 873: 29  3 26  0   28  4 25  0             272632.4012  -0.0059  0.025               
 874: 28  6 23  0   27  6 22  1             272654.1285  -0.0023  0.025               
 875: 28  8 21  0   27  8 20  1             272662.7208  -0.0127  0.025               
 876: 28  6 23  1   27  6 22  0             272823.8567  -0.0097  0.025               
 877: 28  8 21  1   27  8 20  0             272841.8479   0.0030  0.025               
 878: 28  8 20  0   27  8 19  1             272960.4523  -0.0040  0.025               
 879: 28  8 20  1   27  8 19  0             273146.0503  -0.0011  0.025               
 880: 29  3 26  1   28  3 25  0             273321.4043  -0.0075  0.025               
 881: 28  7 22  0   27  7 21  1             273373.4168  -0.0042  0.025               
 882: 28  7 22  1   27  7 21  0             273562.4851  -0.0117  0.025               
 883: 30  2 28  0   29  2 27  1             274328.2117   0.0063  0.025               
 884: 30  3 28  0   29  3 27  1             274331.3026  -0.0064  0.025               
 885: 30  3 28  1   29  2 27  1             274591.7332   0.0126  0.025               
 886/ 30  2 28  1   29  3 27  1             274613.3530   0.0834  0.025               
 887: 30  2 28  0   29  3 27  0             274615.0021  -0.0619  0.025               
 888: 30  2 28  1   29  2 27  0             274875.7246  -0.0139  0.025               
 889: 30  3 28  1   29  3 27  0             274878.5787  -0.0006  0.025               
 890: 28  7 21  0   27  7 20  1             275578.3878  -0.0009  0.025               
 891: 28  7 21  1   27  7 20  0             275813.0895   0.0078  0.025               
 892/ 27  5 23  0   26  4 22  0             276616.0333   0.0778  0.025               
 893: 31  2 30  0   30  2 29  1             276695.1181  -0.0818  0.025  -0.0083 0.50  
 894: 31  1 30  0   30  1 29  1             276695.1181   0.0655  0.025  -0.0083 0.50  
 895/ 31  2 30  0   30  1 29  0             276976.9145  -0.1716  0.025  -0.0765 0.43  
 896: 31  2 30  1   30  1 29  1             276976.9145  -0.0037  0.025  -0.0765 0.57  
 897: 31  1 30  1   30  2 29  1             276977.7082   0.1017  0.025   0.0095 0.43  
 898: 31  1 30  0   30  2 29  0             276977.7082  -0.0609  0.025   0.0095 0.57  
 899: 31  2 30  1   30  2 29  0             277259.5571  -0.0777  0.025  -0.0066 0.50  
 900: 31  1 30  1   30  1 29  0             277259.5571   0.0644  0.025  -0.0066 0.50  
 901: 29  5 25  0   28  5 24  1             278106.1997   0.0110  0.025               
 902: 29  5 25  1   28  5 24  0             278169.4766  -0.0088  0.025               
 903: 32  1 32  0   31  1 31  1             279126.1860   0.0075  0.025   0.0084 0.50  
 904: 32  0 32  0   31  0 31  1             279126.1860   0.0093  0.025   0.0084 0.50  
 905: 29 22  8  0   28 22  7  1             279237.8784   0.0022  0.025   0.0022 0.44  
 906: 29 22  7  0   28 22  6  1             279237.8784   0.0022  0.025   0.0022 0.56  
 907: 29 23  7  0   28 23  6  1             279238.3670   0.0180  0.025   0.0181 0.44  
 908: 29 23  6  0   28 23  5  1             279238.3670   0.0180  0.025   0.0181 0.56  
 909: 29 24  6  0   28 24  5  1             279245.1078   0.0703  0.025   0.0006 0.15  
 910: 29 21  8  0   28 21  7  1             279245.1078  -0.0369  0.025   0.0006 0.37  
 911: 29 24  5  0   28 24  4  1             279245.1078   0.0703  0.025   0.0006 0.20  
 912: 29 21  9  0   28 21  8  1             279245.1078  -0.0369  0.025   0.0006 0.28  
 913: 29 25  5  0   28 25  4  1             279256.6122   0.0025  0.025   0.0026 0.44  
 914: 29 25  4  0   28 25  3  1             279256.6122   0.0025  0.025   0.0026 0.56  
 915: 29 20 10  0   28 20  9  1             279261.9430  -0.0100  0.025  -0.0100 0.44  
 916: 29 20  9  0   28 20  8  1             279261.9430  -0.0100  0.025  -0.0100 0.56  
 917: 29 26  4  0   28 26  3  1             279271.8199  -0.0475  0.025  -0.0476 0.44  
 918: 29 26  3  0   28 26  2  1             279271.8199  -0.0475  0.025  -0.0476 0.56  
 919: 29 27  3  0   28 27  2  1             279289.6335  -0.0671  0.025  -0.0671 0.44  
 920: 29 27  2  0   28 27  1  1             279289.6335  -0.0671  0.025  -0.0671 0.56  
 921: 29 19 11  0   28 19 10  1             279290.4907   0.0113  0.025   0.0114 0.44  
 922: 29 19 10  0   28 19  9  1             279290.4907   0.0113  0.025   0.0114 0.56  
 923: 29 18 12  0   28 18 11  1             279333.4254  -0.0068  0.025  -0.0068 0.44  
 924: 29 18 11  0   28 18 10  1             279333.4254  -0.0068  0.025  -0.0068 0.56  
 925: 29 17 13  0   28 17 12  1             279394.2535  -0.0120  0.025  -0.0121 0.44  
 926: 29 17 12  0   28 17 11  1             279394.2535  -0.0120  0.025  -0.0121 0.56  
 927: 32  0 32  0   31  1 31  0             279417.7098   0.0448  0.025   0.0071 0.22  
 928: 32  0 32  1   31  1 31  1             279417.7098  -0.0376  0.025   0.0071 0.28  
 929: 32  1 32  0   31  0 31  0             279417.7098   0.0518  0.025   0.0071 0.28  
 930: 32  1 32  1   31  0 31  1             279417.7098  -0.0305  0.025   0.0071 0.22  
 931: 29 16 14  0   28 16 13  1             279477.5015   0.0060  0.025   0.0061 0.44  
 932: 29 16 13  0   28 16 12  1             279477.5015   0.0060  0.025   0.0061 0.56  
 933: 29 19 11  1   28 19 10  0             279577.0317   0.0091  0.025   0.0092 0.56  
 934: 29 19 10  1   28 19  9  0             279577.0317   0.0091  0.025   0.0092 0.44  
 935: 29 20 10  1   28 20  9  0             279578.8344   0.0187  0.025   0.0187 0.56  
 936: 29 20  9  1   28 20  8  0             279578.8344   0.0187  0.025   0.0187 0.44  
 937: 29 15 15  0   28 15 14  1             279589.2327   0.0513  0.025   0.0514 0.44  
 938: 29 15 14  0   28 15 13  1             279589.2327   0.0513  0.025   0.0514 0.56  
 939: 29 18 12  1   28 18 11  0             279593.3599   0.0121  0.025   0.0122 0.56  
 940: 29 18 11  1   28 18 10  0             279593.3599   0.0121  0.025   0.0122 0.44  
 941: 29 21  9  1   28 21  8  0             279596.4061   0.0283  0.025   0.0284 0.56  
 942: 29 21  8  1   28 21  7  0             279596.4061   0.0283  0.025   0.0284 0.44  
 943: 29 22  8  1   28 22  7  0             279627.9669   0.0109  0.025   0.0110 0.56  
 944: 29 22  7  1   28 22  6  0             279627.9669   0.0109  0.025   0.0110 0.44  
 945: 29 17 13  1   28 17 12  0             279630.9672   0.0173  0.025   0.0173 0.56  
 946: 29 17 12  1   28 17 11  0             279630.9672   0.0173  0.025   0.0173 0.44  
 947: 29 23  7  1   28 23  6  0             279672.2313  -0.0173  0.025  -0.0174 0.56  
 948: 29 23  6  1   28 23  5  0             279672.2313  -0.0173  0.025  -0.0174 0.44  
 949: 29 16 14  1   28 16 13  0             279694.1259   0.0124  0.025   0.0124 0.56  
 950: 29 16 13  1   28 16 12  0             279694.1259   0.0124  0.025   0.0124 0.44  
 951: 32  1 32  1   31  1 31  0             279709.2273  -0.0013  0.025  -0.0004 0.50  
 952: 32  0 32  1   31  0 31  0             279709.2273   0.0004  0.025  -0.0004 0.50  
 953: 29 24  6  1   28 24  5  0             279728.2781  -0.0265  0.025  -0.0266 0.56  
 954: 29 24  5  1   28 24  4  0             279728.2781  -0.0265  0.025  -0.0266 0.44  
 955: 29 14 16  0   28 14 15  1             279737.6877   0.0039  0.025   0.0039 0.44  
 956: 29 14 15  0   28 14 14  1             279737.6877   0.0039  0.025   0.0039 0.56  
 957: 29 15 15  1   28 15 14  0             279788.7342   0.0000  0.025  -0.0001 0.56  
 958: 29 15 14  1   28 15 13  0             279788.7342   0.0000  0.025  -0.0001 0.44  
 959: 29 25  5  1   28 25  4  0             279795.4021  -0.0502  0.025  -0.0502 0.56  
 960: 29 25  4  1   28 25  3  0             279795.4021  -0.0502  0.025  -0.0502 0.44  
 961: 29 26  4  1   28 26  3  0             279873.2178  -0.0319  0.025  -0.0320 0.56  
 962: 29 26  3  1   28 26  2  0             279873.2178  -0.0319  0.025  -0.0320 0.44  
 963: 29 14 16  1   28 14 15  0             279923.0801  -0.0055  0.025  -0.0055 0.56  
 964: 29 14 15  1   28 14 14  0             279923.0801  -0.0055  0.025  -0.0055 0.44  
 965: 29 13 17  0   28 13 16  1             279934.9243   0.0174  0.025   0.0173 0.44  
 966: 29 13 16  0   28 13 15  1             279934.9243   0.0172  0.025   0.0173 0.56  
 967: 29 27  3  1   28 27  2  0             279961.4304  -0.0201  0.025  -0.0202 0.56  
 968: 29 27  2  1   28 27  1  0             279961.4304  -0.0201  0.025  -0.0202 0.44  
 969: 29 13 17  1   28 13 16  0             280109.0730  -0.0068  0.025  -0.0069 0.56  
 970: 29 13 16  1   28 13 15  0             280109.0730  -0.0070  0.025  -0.0069 0.44  
 971: 28  5 23  0   27  5 22  1             280197.6731  -0.0484  0.025               
 972: 29 12 18  0   28 12 17  1             280198.4517   0.0059  0.025   0.0028 0.44  
 973: 29 12 17  0   28 12 16  1             280198.4517   0.0003  0.025   0.0028 0.56  
 974: 28  6 22  0   27  6 21  1             280297.8092   0.0063  0.025               
 975: 29 12 18  1   28 12 17  0             280364.4405  -0.0109  0.025  -0.0135 0.56  
 976: 29 12 17  1   28 12 16  0             280364.4405  -0.0168  0.025  -0.0135 0.44  
 977: 30  4 27  0   29  4 26  1             280413.0216   0.0120  0.025               
 978: 28  5 23  1   27  5 22  0             280511.5948  -0.0186  0.025               
 979: 29 11 19  0   28 11 18  1             280555.5875   0.0737  0.025  -0.0099 0.44  
 980: 29 11 18  0   28 11 17  1             280555.5875  -0.0749  0.025  -0.0099 0.56  
 981: 29  4 25  0   28  4 24  1             280619.3746   0.0047  0.025               
 982: 28  6 22  1   27  6 21  0             280619.9668  -0.0233  0.025               
 983: 29 11 19  1   28 11 18  0             280716.8393   0.0855  0.025   0.0186 0.56  
 984: 29 11 18  1   28 11 17  0             280716.8393  -0.0675  0.025   0.0186 0.44  
 985: 29  4 25  1   28  4 24  0             280730.3661  -0.0019  0.025               
 986: 30  4 27  1   29  3 26  1             280872.3383   0.0749  0.025               
 987: 30  3 27  1   29  4 26  1             280948.4400   0.0502  0.025               
 988: 29 10 20  0   28 10 19  1             281049.9329   0.0150  0.025               
 989: 29 10 19  0   28 10 18  1             281052.9519   0.0333  0.025               
 990: 30  4 27  0   29  3 26  0             281079.7807   0.0094  0.025               
 991: 30  3 27  0   29  4 26  0             281151.6861  -0.0481  0.025               
 992: 29 10 20  1   28 10 19  0             281210.5066  -0.0115  0.025               
 993/ 29 10 19  1   28 10 18  0             281213.5216  -0.0754  0.025               
 994: 28  5 24  0   27  4 23  0             281473.8176   0.0294  0.025               
 995: 30  4 27  1   29  4 26  0             281597.9148  -0.0416  0.025               
 996: 30  3 27  1   29  3 26  0             281615.1568   0.0053  0.025               
 997: 29  9 21  0   28  9 20  1             281741.1533  -0.0025  0.025               
 998: 29  9 21  1   28  9 19  1             281761.7168   0.0253  0.025              x
 999: 29  9 21  0   28  9 19  0             281782.9375   0.0378  0.025              x
1000: 29  9 20  0   28  9 19  1             281799.9086  -0.0218  0.025               
1001: 29  9 21  1   28  9 20  0             281901.9090   0.0099  0.025               
1002: 29  9 20  1   28  9 20  1             281919.9717  -0.0257  0.025              x
1003: 29  9 20  0   28  9 20  0             281940.1676   0.0295  0.025              x
1004: 29  9 20  1   28  9 19  0             281961.7345  -0.0067  0.025               
1005: 29  6 24  0   28  6 23  1             282066.2966  -0.0068  0.025               
1006: 29  6 24  1   28  6 23  0             282210.2399  -0.0144  0.025               
1007: 30  5 26  0   29  5 25  1             282470.6364   0.0001  0.025               
1008: 29  8 22  0   28  8 21  1             282647.9530  -0.0159  0.025               
1009: 29  8 22  1   28  8 21  0             282815.1908  -0.0019  0.025               
1010: 31  2 29  0   30  2 28  1             282929.1370  -0.0495  0.025               
1011: 31  3 29  0   30  3 28  1             282931.8418  -0.0057  0.025               
1012: 29  8 21  0   28  8 20  1             283129.8541  -0.0020  0.025               
1013: 31  3 29  0   30  2 28  0             283195.3793   0.0165  0.025               
1014: 31  2 29  1   30  3 28  1             283210.2922  -0.0199  0.025               
1015: 31  2 29  0   30  3 28  0             283211.1646   0.0175  0.025               
1016: 29  7 23  0   28  7 22  1             283242.1300  -0.0101  0.025               
1017: 29  8 21  1   28  8 20  0             283307.6113   0.0066  0.025               
1018: 29  7 23  1   28  7 22  0             283415.4762  -0.0106  0.025               
1019: 31  2 29  1   30  2 28  0             283473.8017  -0.0256  0.025               
1020: 31  3 29  1   30  3 28  0             283476.3186  -0.0089  0.025               
1021: 32  2 31  0   31  2 30  1             285303.1536  -0.0645  0.025  -0.0151 0.50  
1022: 32  1 31  0   31  1 30  1             285303.1536   0.0344  0.025  -0.0151 0.50  
1023: 32  1 31  0   31  2 30  0             285585.2123  -0.3133  0.025  -0.0120 0.22  
1024: 32  1 31  1   31  2 30  1             285585.2123  -0.1539  0.025  -0.0120 0.28  
1025: 32  2 31  1   31  1 30  1             285585.2123   0.2909  0.025  -0.0120 0.22  
1026: 32  2 31  0   31  1 30  0             285585.2123   0.1284  0.025  -0.0120 0.28  
1027: 32  2 31  1   31  2 30  0             285867.2725  -0.0553  0.025  -0.0073 0.50  
1028: 32  1 31  1   31  1 30  0             285867.2725   0.0406  0.025  -0.0073 0.50  
1029: 29  7 22  0   28  7 21  1             286356.1118  -0.0123  0.025               
1030: 29  7 22  1   28  7 21  0             286594.2509   0.0014  0.025               
1031: 30  4 26  1   29  5 25  1             286924.8035   0.0050  0.025               
1032: 30  5 26  1   29  5 25  0             286950.6441   0.0052  0.025               
1033: 29  5 25  0   28  4 24  0             287058.5549   0.0169  0.025               
1034: 33  1 33  0   32  1 32  1             287735.8358   0.0104  0.025   0.0110 0.50  
1035: 33  0 33  0   32  0 32  1             287735.8358   0.0115  0.025   0.0110 0.50  
1036: 33  0 33  0   32  1 32  0             288027.4567   0.0635  0.025   0.0210 0.28  
1037: 33  0 33  1   32  1 32  1             288027.4567  -0.0257  0.025   0.0210 0.22  
1038: 33  1 33  0   32  0 32  0             288027.4567   0.0677  0.025   0.0210 0.22  
1039: 33  1 33  1   32  0 32  1             288027.4567  -0.0214  0.025   0.0210 0.28  
1040: 33  1 33  1   32  1 32  0             288319.0464  -0.0007  0.025  -0.0002 0.50  
1041: 33  0 33  1   32  0 32  0             288319.0464   0.0003  0.025  -0.0002 0.50  
1042: 30  4 26  0   29  4 25  1             288802.5496  -0.0220  0.025               
1043: 30  5 26  0   29  4 25  0             288864.1511  -0.0010  0.025               
1044: 30 23  8  0   29 23  7  1             288887.5837   0.0071  0.025   0.0072 0.56  
1045: 30 23  7  0   29 23  6  1             288887.5837   0.0071  0.025   0.0072 0.44  
1046: 30 22  9  0   29 22  8  1             288888.3133   0.0396  0.025   0.0397 0.56  
1047: 30 22  8  0   29 22  7  1             288888.3133   0.0396  0.025   0.0397 0.44  
1048: 30 24  7  0   29 24  6  1             288893.9397  -0.0358  0.025  -0.0358 0.56  
1049: 30 24  6  0   29 24  5  1             288893.9397  -0.0358  0.025  -0.0358 0.44  
1050: 30 21 10  0   29 21  9  1             288897.7419   0.0352  0.025   0.0352 0.56  
1051: 30 21  9  0   29 21  8  1             288897.7419   0.0352  0.025   0.0352 0.44  
1052: 30 25  6  0   29 25  5  1             288906.0541   0.0028  0.025   0.0028 0.56  
1053: 30 25  5  0   29 25  4  1             288906.0541   0.0028  0.025   0.0028 0.44  
1054: 30 20 11  0   29 20 10  1             288917.8560   0.0329  0.025   0.0329 0.56  
1055: 30 20 10  0   29 20  9  1             288917.8560   0.0329  0.025   0.0329 0.44  
1056: 30 26  5  0   29 26  4  1             288922.5400   0.0005  0.025   0.0005 0.56  
1057: 30 26  4  0   29 26  3  1             288922.5400   0.0005  0.025   0.0005 0.44  
1058: 30 27  4  0   29 27  3  1             288942.3102   0.0298  0.025   0.0298 0.56  
1059: 30 27  3  0   29 27  2  1             288942.3102   0.0298  0.025   0.0298 0.44  
1060: 30 19 12  0   29 19 11  1             288950.9828  -0.0141  0.025  -0.0142 0.56  
1061: 30 19 11  0   29 19 10  1             288950.9828  -0.0141  0.025  -0.0142 0.44  
1062/ 30 29  2  0   29 29  1  1             288987.0930  -0.0757  0.025  -0.0757 0.56  
1063: 30 29  1  0   29 29  0  1             288987.0930  -0.0757  0.025  -0.0757 0.44  
1064: 30 18 13  0   29 18 12  1             289000.1703  -0.0253  0.025  -0.0253 0.56  
1065: 30 18 12  0   29 18 11  1             289000.1703  -0.0253  0.025  -0.0253 0.44  
1066: 30 17 14  0   29 17 13  1             289069.2178  -0.0017  0.025  -0.0018 0.56  
1067: 30 17 13  0   29 17 12  1             289069.2178  -0.0017  0.025  -0.0018 0.44  
1068: 31  4 28  0   30  4 27  1             289146.4809   0.0092  0.025               
1069: 31  3 28  0   30  3 27  1             289153.0158   0.0105  0.025               
1070: 30 16 15  0   29 16 14  1             289163.0446  -0.0128  0.025  -0.0128 0.56  
1071: 30 16 14  0   29 16 13  1             289163.0446  -0.0128  0.025  -0.0128 0.44  
1072: 30 20 11  1   29 20 10  0             289194.9793   0.0011  0.025   0.0012 0.44  
1073: 30 20 10  1   29 20  9  0             289194.9793   0.0011  0.025   0.0012 0.56  
1074: 29  5 24  0   28  5 23  1             289199.3339  -0.0396  0.025               
1075: 30 19 12  1   29 19 11  0             289200.2906   0.0660  0.025   0.0661 0.44  
1076: 30 19 11  1   29 19 10  0             289200.2906   0.0660  0.025   0.0661 0.56  
1077: 30 21 10  1   29 21  9  0             289206.6973   0.0344  0.025   0.0345 0.44  
1078: 30 21  9  1   29 21  8  0             289206.6973   0.0344  0.025   0.0345 0.56  
1079: 30 18 13  1   29 18 12  0             289225.0265  -0.0111  0.025  -0.0111 0.44  
1080: 30 18 12  1   29 18 11  0             289225.0265  -0.0111  0.025  -0.0111 0.56  
1081: 30 22  9  1   29 22  8  0             289233.2862  -0.0160  0.025  -0.0160 0.44  
1082: 30 22  8  1   29 22  7  0             289233.2862  -0.0160  0.025  -0.0160 0.56  
1083: 30 17 14  1   29 17 13  0             289272.9348  -0.0149  0.025  -0.0150 0.44  
1084: 30 17 13  1   29 17 12  0             289272.9348  -0.0149  0.025  -0.0150 0.56  
1085: 30 23  8  1   29 23  7  0             289273.4065  -0.0097  0.025  -0.0098 0.44  
1086: 30 23  7  1   29 23  6  0             289273.4065  -0.0097  0.025  -0.0098 0.56  
1087: 30 15 16  0   29 15 15  1             289288.4128  -0.0139  0.025  -0.0140 0.56  
1088: 30 15 15  0   29 15 14  1             289288.4128  -0.0139  0.025  -0.0140 0.44  
1089: 30 24  7  1   29 24  6  0             289325.9250   0.0165  0.025   0.0165 0.44  
1090: 30 24  6  1   29 24  5  0             289325.9250   0.0165  0.025   0.0165 0.56  
1091: 30 16 15  1   29 16 14  0             289348.7304  -0.0151  0.025  -0.0152 0.44  
1092: 30 16 14  1   29 16 13  0             289348.7304  -0.0151  0.025  -0.0152 0.56  
1093: 30 25  6  1   29 25  5  0             289389.9601  -0.0265  0.025  -0.0265 0.44  
1094: 30 25  5  1   29 25  4  0             289389.9601  -0.0265  0.025  -0.0265 0.56  
1095: 30 14 17  0   29 14 16  1             289454.6461   0.0157  0.025   0.0157 0.56  
1096: 30 14 16  0   29 14 15  1             289454.6461   0.0157  0.025   0.0157 0.44  
1097: 30 15 16  1   29 15 15  0             289459.0098   0.0026  0.025   0.0026 0.44  
1098: 30 15 15  1   29 15 14  0             289459.0098   0.0026  0.025   0.0026 0.56  
1099: 30 26  5  1   29 26  4  0             289465.0764  -0.0302  0.025  -0.0302 0.44  
1100: 30 26  4  1   29 26  3  0             289465.0764  -0.0302  0.025  -0.0302 0.56  
1101: 31  4 28  1   30  3 27  1             289470.6139   0.0591  0.025               
1102: 29  5 24  1   28  5 23  0             289480.5727   0.0044  0.025               
1103: 30 27  4  1   29 27  3  0             289550.9233  -0.0101  0.025  -0.0102 0.44  
1104: 30 27  3  1   29 27  2  0             289550.9233  -0.0101  0.025  -0.0102 0.56  
1105: 31  3 28  1   30  4 27  1             289568.9626  -0.0063  0.025               
1106: 31  4 28  0   30  3 27  0             289592.6985   0.0046  0.025               
1107: 30 14 17  1   29 14 16  0             289612.9826   0.0019  0.025   0.0019 0.44  
1108: 30 14 16  1   29 14 15  0             289612.9826   0.0018  0.025   0.0019 0.56  
1109: 30 28  3  1   29 28  2  0             289647.3498   0.0359  0.025   0.0359 0.44  
1110: 30 28  2  1   29 28  1  0             289647.3498   0.0359  0.025   0.0359 0.56  
1111: 30 13 18  0   29 13 17  1             289674.9849   0.0143  0.025   0.0141 0.56  
1112: 30 13 17  0   29 13 16  1             289674.9849   0.0138  0.025   0.0141 0.44  
1113: 31  3 28  0   30  4 27  0             289688.3887   0.0032  0.025               
1114: 30 13 18  1   29 13 17  0             289824.0015  -0.0095  0.025  -0.0098 0.44  
1115: 30 13 17  1   29 13 16  0             289824.0015  -0.0100  0.025  -0.0098 0.56  
1116: 30 12 19  0   29 12 18  1             289969.2274   0.0119  0.025   0.0060 0.56  
1117: 30 12 18  0   29 12 17  1             289969.2274  -0.0015  0.025   0.0060 0.44  
1118: 31  3 28  1   30  3 27  0             290015.2066   0.0154  0.025               
1119: 30 12 19  1   29 12 18  0             290112.0491   0.0004  0.025  -0.0074 0.44  
1120: 30 12 18  1   29 12 17  0             290112.0491  -0.0135  0.025  -0.0074 0.56  
1121: 30 11 20  1   29 11 19  0             290508.4017   0.1489  0.025  -0.0378 0.44  
1122: 30 11 19  1   29 11 18  0             290508.4017  -0.1830  0.025  -0.0378 0.56  
1123: 30 10 21  0   29 10 20  1             290920.9223   0.0293  0.025               
1124: 30 10 20  0   29 10 19  1             290926.8048   0.0208  0.025               
1125: 29  6 23  0   28  6 22  1             290955.2693  -0.0113  0.025               
1126: 30 10 21  1   29 10 20  0             291062.7454  -0.0108  0.025               
1127: 30 10 20  1   29 10 19  0             291068.7933  -0.0021  0.025               
1128: 29  6 23  1   28  6 22  0             291278.0213  -0.0016  0.025               
1129: 30  6 25  0   29  6 24  1             291366.6035  -0.0129  0.025               
1130: 30  6 25  1   29  6 24  0             291482.8506  -0.0009  0.025               
1131: 32  2 30  0   31  2 29  1             291528.4548   0.0037  0.025               
1132: 32  3 30  0   31  3 29  1             291530.5518   0.0316  0.025               
1133: 30  9 22  0   29  9 21  1             291700.5397  -0.0344  0.025               
1134: 30  9 21  0   29  9 20  1             291776.0025  -0.0022  0.025               
1135: 32  3 30  1   31  2 29  1             291795.0960  -0.0087  0.025               
1136: 32  3 30  0   31  2 29  0             291795.6394  -0.0611  0.025               
1137: 32  2 30  1   31  3 29  1             291806.3802  -0.0371  0.025               
1138: 30  9 22  1   29  9 21  0             291838.5341   0.0212  0.025               
1139: 30  9 21  1   29  9 20  0             291915.7964  -0.0039  0.025               
1140: 30  9 21  1   29  9 21  1             291954.0789   0.0395  0.025              x
1141: 32  2 30  1   31  2 29  0             292071.5851  -0.0126  0.025               
1142: 32  3 30  1   31  3 29  0             292073.5586  -0.0107  0.025               
1143: 31  5 27  0   30  5 26  1             292584.0456  -0.0352  0.025               
1144: 31  4 27  0   30  4 26  1             292592.2646  -0.0167  0.025               
1145: 30  8 23  0   29  8 22  1             292637.4677  -0.0037  0.025               
1146: 30  8 23  1   29  8 22  0             292792.9675   0.0139  0.025               
1147: 30  7 24  0   29  7 23  1             293049.2615  -0.0017  0.025               
1148: 30  7 24  1   29  7 23  0             293205.9018  -0.0132  0.025               
1149: 30  4 26  1   29  4 25  0             293318.3000  -0.0143  0.025               
1150: 30  8 22  0   29  8 21  1             293394.4340   0.0053  0.025               
1151: 30  8 22  1   29  8 21  0             293566.4554  -0.0356  0.025               
1152: 33  1 32  0   32  1 31  1             293909.0551   0.0190  0.025  -0.0134 0.50  
1153: 33  2 32  0   32  2 31  1             293909.0551  -0.0458  0.025  -0.0134 0.50  
1154: 33  1 32  1   32  2 31  1             294190.9611  -0.0670  0.025  -0.0040 0.22  
1155: 33  2 32  0   32  1 31  0             294190.9611   0.0579  0.025  -0.0040 0.22  
1156: 33  2 32  1   32  1 31  1             294190.9611   0.2155  0.025  -0.0040 0.28  
1157: 33  1 32  0   32  2 31  0             294190.9611  -0.2229  0.025  -0.0040 0.28  
1158: 33  1 32  1   32  1 31  0             294472.8615   0.0311  0.025  -0.0004 0.50  
1159: 33  2 32  1   32  2 31  0             294472.8615  -0.0320  0.025  -0.0004 0.50  
1160: 31  5 27  1   30  4 26  1             295669.8961   0.0368  0.025               
1161: 31  4 27  1   30  5 26  1             295681.9776   0.0162  0.025               
1162: 34  0 34  0   33  0 33  1             296343.1891   0.0151  0.025   0.0148 0.50  
1163: 34  1 34  0   33  1 33  1             296343.1891   0.0144  0.025   0.0148 0.50  
1164: 34  0 34  1   33  1 33  1             296634.9105  -0.0166  0.025   0.0327 0.28  
1165: 34  1 34  0   33  0 33  0             296634.9105   0.0819  0.025   0.0327 0.28  
1166: 34  1 34  1   33  0 33  1             296634.9105  -0.0141  0.025   0.0327 0.22  
1167: 34  0 34  0   33  1 33  0             296634.9105   0.0794  0.025   0.0327 0.22  
1168: 34  0 34  1   33  0 33  0             296926.5686  -0.0124  0.025  -0.0128 0.50  
1169: 34  1 34  1   33  1 33  0             296926.5686  -0.0131  0.025  -0.0128 0.50  
1170: 31  4 27  0   30  5 26  0             297046.4701   0.0265  0.025               
1171: 31  5 27  0   30  4 26  0             297060.3239   0.0060  0.025               
1172: 30  7 23  0   29  7 22  1             297278.4793   0.0130  0.025               
1173: 30  7 23  1   29  7 22  0             297523.4660   0.0329  0.025               
1174: 32  3 29  0   31  3 28  1             297811.5291   0.0109  0.025               
1175: 32  4 29  0   31  4 28  1             297813.7118   0.0402  0.025               
1176: 30  5 25  0   29  5 24  1             297869.2788   0.0063  0.025               
1177: 32  4 29  1   31  3 28  1             298066.6870  -0.0012  0.025               
1178: 30  5 25  1   29  5 24  0             298111.1934  -0.0143  0.025               
1179: 32  4 29  0   31  3 28  0             298131.2095  -0.0116  0.025               
1180: 32  3 29  1   31  4 28  1             298171.2578   0.0179  0.025               
1181: 32  3 29  0   31  4 28  0             298234.0251   0.0096  0.025               
1182: 32  3 29  1   31  3 28  0             298488.8815   0.0921  0.025  -0.0041 0.76  
1183: 32  4 29  1   31  4 28  0             298488.8815  -0.3041  0.025  -0.0041 0.24  
1184: 31 23  8  0   30 23  7  1             298534.9180  -0.0095  0.025  -0.0096 0.56  
1185: 31 23  9  0   30 23  8  1             298534.9180  -0.0095  0.025  -0.0096 0.44  
1186: 31 22  9  0   30 22  8  1             298537.1086  -0.0156  0.025  -0.0157 0.56  
1187: 31 22 10  0   30 22  9  1             298537.1086  -0.0156  0.025  -0.0157 0.44  
1188: 31 24  7  0   30 24  6  1             298540.7516   0.0045  0.025   0.0045 0.56  
1189: 31 24  8  0   30 24  7  1             298540.7516   0.0045  0.025   0.0045 0.44  
1190: 31 21 10  0   30 21  9  1             298549.0958  -0.0037  0.025  -0.0037 0.56  
1191: 31 21 11  0   30 21 10  1             298549.0958  -0.0037  0.025  -0.0037 0.44  
1192: 31 25  6  0   30 25  5  1             298553.0804   0.0106  0.025   0.0106 0.56  
1193: 31 25  7  0   30 25  6  1             298553.0804   0.0106  0.025   0.0106 0.44  
1194: 31 26  5  0   30 26  4  1             298570.5756   0.0156  0.025   0.0157 0.56  
1195: 31 26  6  0   30 26  5  1             298570.5756   0.0156  0.025   0.0157 0.44  
1196: 31 20 11  0   30 20 10  1             298572.9834   0.0229  0.025   0.0230 0.56  
1197: 31 20 12  0   30 20 11  1             298572.9834   0.0229  0.025   0.0230 0.44  
1198: 31 27  4  0   30 27  3  1             298592.0276   0.0232  0.025   0.0232 0.56  
1199: 31 27  5  0   30 27  4  1             298592.0276   0.0232  0.025   0.0232 0.44  
1200: 31 19 12  0   30 19 11  1             298611.2913   0.0004  0.025   0.0004 0.56  
1201: 31 19 13  0   30 19 12  1             298611.2913   0.0004  0.025   0.0004 0.44  
1202: 31 28  3  0   30 28  2  1             298616.3041   0.0352  0.025   0.0353 0.56  
1203: 31 28  4  0   30 28  3  1             298616.3041   0.0352  0.025   0.0353 0.44  
1204: 31 18 13  0   30 18 12  1             298667.3427   0.0066  0.025   0.0067 0.56  
1205: 31 18 14  0   30 18 13  1             298667.3427   0.0066  0.025   0.0067 0.44  
1206: 31 30  1  0   30 30  0  1             298668.8586  -0.0472  0.025  -0.0473 0.56  
1207: 31 30  2  0   30 30  1  1             298668.8586  -0.0472  0.025  -0.0473 0.44  
1208: 31 17 14  0   30 17 13  1             298745.2533  -0.0166  0.025  -0.0166 0.56  
1209: 31 17 15  0   30 17 14  1             298745.2533  -0.0166  0.025  -0.0166 0.44  
1210: 31 20 11  1   30 20 10  0             298811.6668   0.0133  0.025   0.0133 0.44  
1211: 31 20 12  1   30 20 11  0             298811.6668   0.0133  0.025   0.0133 0.56  
1212: 31 21 10  1   30 21  9  0             298816.9874   0.0048  0.025   0.0049 0.44  
1213: 31 21 11  1   30 21 10  0             298816.9874   0.0048  0.025   0.0049 0.56  
1214: 31 19 12  1   30 19 11  0             298824.5098   0.0052  0.025   0.0052 0.44  
1215: 31 19 13  1   30 19 12  0             298824.5098   0.0052  0.025   0.0052 0.56  
1216: 31 22  9  1   30 22  8  0             298838.2893   0.0140  0.025   0.0140 0.44  
1217: 31 22 10  1   30 22  9  0             298838.2893   0.0140  0.025   0.0140 0.56  
1218: 31 16 15  0   30 16 14  1             298850.5979   0.0058  0.025   0.0059 0.56  
1219: 31 16 16  0   30 16 15  1             298850.5979   0.0058  0.025   0.0059 0.44  
1220: 31 18 13  1   30 18 12  0             298858.4760  -0.0028  0.025  -0.0028 0.44  
1221: 31 18 14  1   30 18 13  0             298858.4760  -0.0028  0.025  -0.0028 0.56  
1222: 31 23  8  1   30 23  7  0             298873.8646   0.0039  0.025   0.0039 0.44  
1223: 31 23  9  1   30 23  8  0             298873.8646   0.0039  0.025   0.0039 0.56  
1224: 31 17 14  1   30 17 13  0             298917.4667  -0.0444  0.025  -0.0444 0.44  
1225: 31 17 15  1   30 17 14  0             298917.4667  -0.0444  0.025  -0.0444 0.56  
1226: 31 24  7  1   30 24  6  0             298922.4840  -0.0031  0.025  -0.0032 0.44  
1227: 31 24  8  1   30 24  7  0             298922.4840  -0.0031  0.025  -0.0032 0.56  
1228: 31 25  6  1   30 25  5  0             298983.2641   0.0301  0.025   0.0301 0.44  
1229: 31 25  7  1   30 25  6  0             298983.2641   0.0301  0.025   0.0301 0.56  
1230: 31 15 16  0   30 15 15  1             298990.7477   0.0122  0.025   0.0122 0.56  
1231: 31 15 17  0   30 15 16  1             298990.7477   0.0122  0.025   0.0122 0.44  
1232: 31 16 15  1   30 16 14  0             299006.9293   0.0042  0.025   0.0042 0.44  
1233: 31 16 16  1   30 16 15  0             299006.9293   0.0042  0.025   0.0042 0.56  
1234: 31 26  5  1   30 26  4  0             299055.4572   0.0086  0.025   0.0086 0.44  
1235: 31 26  6  1   30 26  5  0             299055.4572   0.0086  0.025   0.0086 0.56  
1236: 31 15 16  1   30 15 15  0             299134.0280  -0.0174  0.025  -0.0174 0.44  
1237: 31 15 17  1   30 15 16  0             299134.0280  -0.0174  0.025  -0.0174 0.56  
1238: 31 27  4  1   30 27  3  0             299138.6983  -0.0038  0.025  -0.0038 0.44  
1239: 31 27  5  1   30 27  4  0             299138.6983  -0.0038  0.025  -0.0038 0.56  
1240: 31 14 17  0   30 14 16  1             299176.0522   0.0180  0.025   0.0181 0.56  
1241: 31 14 18  0   30 14 17  1             299176.0522   0.0180  0.025   0.0181 0.44  
1242: 31 28  3  1   30 28  2  0             299232.6871  -0.0715  0.025  -0.0715 0.44  
1243: 31 28  4  1   30 28  3  0             299232.6871  -0.0715  0.025  -0.0715 0.56  
1244: 31 14 17  1   30 14 16  0             299309.1644  -0.0100  0.025  -0.0101 0.44  
1245: 31 14 18  1   30 14 17  0             299309.1644  -0.0100  0.025  -0.0101 0.56  
1246: 31 29  2  1   30 29  1  0             299337.5555   0.0014  0.025   0.0015 0.44  
1247: 31 29  3  1   30 29  2  0             299337.5555   0.0014  0.025   0.0015 0.56  
1248: 31 13 18  0   30 13 17  1             299421.3435   0.0098  0.025   0.0103 0.56  
1249: 31 13 19  0   30 13 18  1             299421.3435   0.0109  0.025   0.0103 0.44  
1250: 31 30  1  1   30 30  0  0             299453.1722  -0.0105  0.025  -0.0106 0.44  
1251: 31 30  2  1   30 30  1  0             299453.1722  -0.0105  0.025  -0.0106 0.56  
1252: 31 13 18  1   30 13 17  0             299547.2163  -0.0084  0.025  -0.0078 0.44  
1253: 31 13 19  1   30 13 18  0             299547.2163  -0.0072  0.025  -0.0078 0.56  
1254: 31 12 19  0   30 12 18  1             299748.8242  -0.0244  0.025  -0.0107 0.56  
1255: 31 12 20  0   30 12 19  1             299748.8242   0.0069  0.025  -0.0107 0.44  
1256: 31 12 19  1   30 12 18  0             299870.6011  -0.0207  0.025  -0.0025 0.44  
1257: 31 12 20  1   30 12 19  0             299870.6011   0.0116  0.025  -0.0025 0.56  
1258: 31  5 27  1   30  5 26  0             300124.0063  -0.0151  0.025               
1259: 33  2 31  0   32  2 30  1             300126.0810   0.0103  0.025               
1260: 33  3 31  0   32  3 30  1             300127.6024   0.0138  0.025               
1261: 31  4 27  1   30  4 26  0             300158.1530  -0.0453  0.025               
1262: 31 11 21  0   30 11 20  1             300193.1750  -0.0155  0.025               
1263: 31 11 20  0   30 11 19  1             300193.8745   0.0059  0.025               
1264: 31 11 21  1   30 11 20  0             300314.4614   0.0386  0.025               
1265: 31 11 20  1   30 11 19  0             300315.0828  -0.0359  0.025               
1266/ 33  3 31  0   32  2 30  0             300394.0471  -0.1950  0.025   0.0795 0.38  
1267: 33  3 31  1   32  2 30  1             300394.0471   0.2508  0.025   0.0795 0.62  
1268: 33  2 31  1   32  3 30  1             300401.7516   0.1710  0.025  -0.0674 0.38  
1269: 33  2 31  0   32  3 30  0             300401.7516  -0.2162  0.025  -0.0674 0.62  
1270: 31  6 26  0   30  6 25  1             300555.2222  -0.0037  0.025               
1271: 31  6 26  1   30  6 25  0             300641.9034  -0.0070  0.025               
1272: 33  2 31  1   32  2 30  0             300668.2782   0.0439  0.025               
1273: 33  3 31  1   32  3 30  0             300669.7135   0.0200  0.025               
1274: 31 10 22  0   30 10 21  1             300809.1393  -0.0127  0.025               
1275: 31 10 21  0   30 10 20  1             300820.2881  -0.0023  0.025               
1276: 31 10 22  1   30 10 21  0             300934.5651  -0.0655  0.025               
1277: 31 10 21  1   30 10 20  0             300946.0456   0.0031  0.025               
1278: 30  6 24  0   29  6 23  1             301349.3443   0.0038  0.025               
1279: 31  9 23  0   30  9 22  1             301661.5615  -0.0154  0.025               
1280: 30  6 24  1   29  6 23  0             301667.7360  -0.0069  0.025               
1281: 31  9 23  1   30  9 22  0             301792.7059   0.0106  0.025               
1282: 31  9 22  0   30  9 21  1             301796.3641   0.0389  0.025               
1283: 31  9 22  1   30  9 21  0             301930.5845  -0.0007  0.025               
1284: 31  9 22  0   30  9 22  0             302049.8315   0.0410  0.025              x
1285: 32  5 28  0   31  5 27  1             302248.5455  -0.0269  0.025               
1286: 34  2 33  0   33  2 32  1             302512.7142  -0.0385  0.025  -0.0177 0.50  
1287: 34  1 33  0   33  1 32  1             302512.7142   0.0032  0.025  -0.0177 0.50  
1288: 31  8 24  0   30  8 23  1             302621.1249  -0.0068  0.025               
1289: 31  8 24  1   30  8 23  0             302765.0082  -0.0407  0.025               
1290: 31  7 25  0   30  7 24  1             302779.0104  -0.0117  0.025               
1291: 34  2 33  0   33  1 32  0             302794.4543  -0.0078  0.025  -0.0197 0.28  
1292: 34  2 33  1   33  1 32  1             302794.4543   0.1451  0.025  -0.0197 0.22  
1293: 34  1 33  0   33  2 32  0             302794.4543  -0.1839  0.025  -0.0197 0.22  
1294: 34  1 33  1   33  2 32  1             302794.4543  -0.0319  0.025  -0.0197 0.28  
1295: 31  7 25  1   30  7 24  0             302917.7064  -0.0112  0.025               
1296: 34  2 33  1   33  2 32  0             303076.2257  -0.0107  0.025   0.0097 0.50  
1297: 34  1 33  1   33  1 32  0             303076.2257   0.0300  0.025   0.0097 0.50  
1298: 31  8 23  0   30  8 22  1             303776.5603   0.0038  0.025               
1299: 31  8 23  1   30  8 22  0             303945.8359   0.0204  0.025               
1300: 32  4 28  0   31  4 27  1             304339.5053   0.0010  0.025               
1301: 32  4 28  1   31  5 27  1             304389.4854  -0.0184  0.025               
1302: 35  1 35  0   34  1 34  1             304948.1636   0.0085  0.025   0.0087 0.50  
1303: 35  0 35  0   34  0 34  1             304948.1636   0.0089  0.025   0.0087 0.50  
1304: 35  1 35  0   34  0 34  0             305239.9610   0.0552  0.025   0.0030 0.22  
1305: 35  1 35  1   34  0 34  1             305239.9610  -0.0477  0.025   0.0030 0.28  
1306: 35  0 35  0   34  1 34  0             305239.9610   0.0537  0.025   0.0030 0.28  
1307: 35  0 35  1   34  1 34  1             305239.9610  -0.0492  0.025   0.0030 0.22  
1308: 32  5 28  0   31  4 27  0             305326.1158  -0.0346  0.025               
1309: 32  5 28  1   31  5 27  0             305357.7461  -0.0031  0.025               
1310: 35  1 35  1   34  1 34  0             305531.7605  -0.0008  0.025  -0.0006 0.50  
1311: 35  0 35  1   34  0 34  0             305531.7605  -0.0004  0.025  -0.0006 0.50  
1312: 31  5 26  0   30  5 25  1             306257.6002  -0.0057  0.025               
1313: 33  3 30  0   32  3 29  1             306427.7311   0.0181  0.025               
1314: 33  4 30  0   32  4 29  1             306436.3634   0.0208  0.025               
1315: 31  5 26  1   30  5 25  0             306454.7909  -0.0081  0.025               
1316: 33  4 30  1   32  3 29  1             306661.6420   0.0213  0.025               
1317: 33  4 30  0   32  3 29  0             306691.5631   0.0503  0.025               
1318: 33  3 30  1   32  4 29  1             306756.5103   0.0002  0.025               
1319: 33  3 30  0   32  4 29  0             306785.2998   0.0185  0.025               
1320: 33  3 30  1   32  3 29  0             307011.6895   0.0092  0.025               
1321: 33  4 30  1   32  4 29  0             307019.2074   0.0184  0.025               
1322: 32  4 28  1   31  4 27  0             307467.0791  -0.0027  0.025               
1323: 32 23 10  0   31 23  9  1             308180.2189   0.0116  0.025   0.0117 0.56  
1324: 32 23  9  0   31 23  8  1             308180.2189   0.0116  0.025   0.0117 0.44  
1325: 32 22 11  0   31 22 10  1             308184.1871  -0.0485  0.025  -0.0486 0.56  
1326: 32 22 10  0   31 22  9  1             308184.1871  -0.0485  0.025  -0.0486 0.44  
1327: 32 24  9  0   31 24  8  1             308185.2026   0.0491  0.025   0.0492 0.56  
1328: 32 24  8  0   31 24  7  1             308185.2026   0.0491  0.025   0.0492 0.44  
1329: 32 25  8  0   31 25  7  1             308197.4622   0.0009  0.025   0.0009 0.56  
1330: 32 25  7  0   31 25  6  1             308197.4622   0.0009  0.025   0.0009 0.44  
1331: 32 21 12  0   31 21 11  1             308199.1311  -0.0002  0.025  -0.0002 0.56  
1332: 32 21 11  0   31 21 10  1             308199.1311  -0.0002  0.025  -0.0002 0.44  
1333: 32 26  7  0   31 26  6  1             308215.7301   0.0111  0.025   0.0112 0.56  
1334: 32 26  6  0   31 26  5  1             308215.7301   0.0111  0.025   0.0112 0.44  
1335: 32 20 13  0   31 20 12  1             308227.1786   0.0071  0.025   0.0071 0.56  
1336: 32 20 12  0   31 20 11  1             308227.1786   0.0071  0.025   0.0071 0.44  
1337: 32 27  6  0   31 27  5  1             308238.6956   0.0398  0.025   0.0398 0.56  
1338: 32 27  5  0   31 27  4  1             308238.6956   0.0398  0.025   0.0398 0.44  
1339: 32 28  5  0   31 28  4  1             308265.1600   0.0644  0.025   0.0645 0.56  
1340: 32 28  4  0   31 28  3  1             308265.1600   0.0644  0.025   0.0645 0.44  
1341: 32 19 14  0   31 19 13  1             308271.1584  -0.0052  0.025  -0.0053 0.56  
1342: 32 19 13  0   31 19 12  1             308271.1584  -0.0052  0.025  -0.0053 0.44  
1343: 31  7 24  0   30  7 23  1             308293.2019   0.0147  0.025               
1344: 32 29  4  0   31 29  3  1             308293.9595   0.0415  0.025   0.0416 0.56  
1345: 32 29  3  0   31 29  2  1             308293.9595   0.0415  0.025   0.0416 0.44  
1346: 32 30  3  0   31 30  2  1             308324.0232  -0.0035  0.025  -0.0035 0.56  
1347: 32 30  2  0   31 30  1  1             308324.0232  -0.0035  0.025  -0.0035 0.44  
1348: 32 18 15  0   31 18 14  1             308334.6584   0.0076  0.025   0.0077 0.56  
1349: 32 18 14  0   31 18 13  1             308334.6584   0.0076  0.025   0.0077 0.44  
1350: 32 31  2  0   31 31  1  1             308354.3627   0.0408  0.025   0.0409 0.56  
1351: 32 31  1  0   31 31  0  1             308354.3627   0.0408  0.025   0.0409 0.44  
1352: 32 17 16  0   31 17 15  1             308422.2146   0.0061  0.025   0.0061 0.56  
1353: 32 17 15  0   31 17 14  1             308422.2146   0.0061  0.025   0.0061 0.44  
1354: 32 21 12  1   31 21 11  0             308427.4509   0.0165  0.025   0.0165 0.44  
1355: 32 21 11  1   31 21 10  0             308427.4509   0.0165  0.025   0.0165 0.56  
1356: 32 20 13  1   31 20 12  0             308429.0097   0.0405  0.025   0.0406 0.44  
1357: 32 20 12  1   31 20 11  0             308429.0097   0.0405  0.025   0.0406 0.56  
1358: 32 22 11  1   31 22 10  0             308442.9504   0.0007  0.025   0.0008 0.44  
1359: 32 22 10  1   31 22  9  0             308442.9504   0.0007  0.025   0.0008 0.56  
1360: 32 19 14  1   31 19 13  0             308450.0217  -0.0065  0.025  -0.0066 0.44  
1361: 32 19 13  1   31 19 12  0             308450.0217  -0.0065  0.025  -0.0066 0.56  
1362: 32 23 10  1   31 23  9  0             308473.6579   0.0190  0.025   0.0190 0.44  
1363: 32 23  9  1   31 23  8  0             308473.6579   0.0190  0.025   0.0190 0.56  
1364: 32 18 15  1   31 18 14  0             308493.8860   0.0006  0.025   0.0007 0.44  
1365: 32 18 14  1   31 18 13  0             308493.8860   0.0006  0.025   0.0007 0.56  
1366: 32 24  9  1   31 24  8  0             308518.0993   0.0147  0.025   0.0147 0.44  
1367: 32 24  8  1   31 24  7  0             308518.0993   0.0147  0.025   0.0147 0.56  
1368: 32 16 17  0   31 16 16  1             308539.9026   0.0127  0.025   0.0127 0.56  
1369: 32 16 16  0   31 16 15  1             308539.9026   0.0127  0.025   0.0127 0.44  
1370: 31  7 24  1   30  7 23  0             308547.3550   0.0387  0.025               
1371: 32 17 16  1   31 17 15  0             308564.8779  -0.0298  0.025  -0.0298 0.44  
1372: 32 17 15  1   31 17 14  0             308564.8779  -0.0298  0.025  -0.0298 0.56  
1373: 32 25  8  1   31 25  7  0             308575.2359   0.0071  0.025   0.0072 0.44  
1374: 32 25  7  1   31 25  6  0             308575.2359   0.0071  0.025   0.0072 0.56  
1375: 32 26  7  1   31 26  6  0             308644.2925  -0.0108  0.025  -0.0108 0.44  
1376: 32 26  6  1   31 26  5  0             308644.2925  -0.0108  0.025  -0.0108 0.56  
1377: 32 16 17  1   31 16 16  0             308668.9699  -0.0290  0.025  -0.0290 0.44  
1378: 32 16 16  1   31 16 15  0             308668.9699  -0.0290  0.025  -0.0290 0.56  
1379: 32 15 18  0   31 15 17  1             308695.9092   0.0003  0.025   0.0003 0.56  
1380: 32 15 17  0   31 15 16  1             308695.9092   0.0003  0.025   0.0003 0.44  
1381: 34  2 32  0   33  2 31  1             308721.9261  -0.0175  0.025               
1382: 34  3 32  0   33  3 31  1             308723.0484   0.0343  0.025               
1383: 32 27  6  1   31 27  5  0             308724.7374  -0.0428  0.025  -0.0428 0.44  
1384: 32 27  5  1   31 27  4  0             308724.7374  -0.0428  0.025  -0.0428 0.56  
1385: 32 15 18  1   31 15 17  0             308814.2653  -0.0172  0.025  -0.0172 0.44  
1386: 32 15 17  1   31 15 16  0             308814.2653  -0.0172  0.025  -0.0172 0.56  
1387: 32 28  5  1   31 28  4  0             308816.3140  -0.0220  0.025  -0.0221 0.44  
1388: 32 28  4  1   31 28  3  0             308816.3140  -0.0220  0.025  -0.0221 0.56  
1389: 32 14 19  0   31 14 18  1             308901.7161  -0.0174  0.025  -0.0175 0.56  
1390: 32 14 18  0   31 14 17  1             308901.7161  -0.0175  0.025  -0.0175 0.44  
1391: 32 29  4  1   31 29  3  0             308918.8960   0.0677  0.025   0.0677 0.44  
1392: 32 29  3  1   31 29  2  0             308918.8960   0.0677  0.025   0.0677 0.56  
1393: 34  3 32  1   33  2 31  1             308990.4917   0.1408  0.025  -0.0658 0.47  
1394: 34  3 32  0   33  2 31  0             308990.4917  -0.2480  0.025  -0.0658 0.53  
1395: 34  2 32  0   33  3 31  0             308995.7804  -0.1552  0.025   0.0328 0.47  
1396: 34  2 32  1   33  3 31  1             308995.7804   0.1986  0.025   0.0328 0.53  
1397: 32 14 19  1   31 14 18  0             309012.1848  -0.0172  0.025  -0.0173 0.44  
1398: 32 14 18  1   31 14 17  0             309012.1848  -0.0173  0.025  -0.0173 0.56  
1399: 32 30  3  1   31 30  2  0             309032.2872   0.0080  0.025   0.0080 0.44  
1400: 32 30  2  1   31 30  1  0             309032.2872   0.0080  0.025   0.0080 0.56  
1401: 32 13 20  0   31 13 19  1             309173.9210   0.0019  0.025   0.0007 0.56  
1402: 32 13 19  0   31 13 18  1             309173.9210  -0.0008  0.025   0.0007 0.44  
1403: 34  2 32  1   33  2 31  0             309263.2909  -0.0165  0.025               
1404: 34  3 32  1   33  3 31  0             309264.3904   0.0474  0.025               
1405: 32 13 20  1   31 13 19  0             309279.3649  -0.0097  0.025  -0.0114 0.44  
1406: 32 13 19  1   31 13 18  0             309279.3649  -0.0127  0.025  -0.0114 0.56  
1407: 32 12 21  0   31 12 20  1             309537.3672   0.0142  0.025  -0.0164 0.56  
1408: 32 12 20  0   31 12 19  1             309537.3672  -0.0556  0.025  -0.0164 0.44  
1409: 32  6 27  0   31  6 26  1             309636.1229  -0.0180  0.025               
1410: 32 12 21  1   31 12 20  0             309640.9163   0.0244  0.025  -0.0159 0.44  
1411: 32 12 20  1   31 12 19  0             309640.9163  -0.0473  0.025  -0.0159 0.56  
1412: 32  6 27  1   31  6 26  0             309691.6394   0.0009  0.025               
1413: 32 11 22  0   31 11 21  1             310031.0875  -0.0244  0.025               
1414: 32 11 21  0   31 11 20  1             310032.4836   0.0138  0.025               
1415: 32 11 22  1   31 11 21  0             310136.2994   0.0061  0.025               
1416: 32 11 21  1   31 11 20  0             310137.7433   0.0572  0.025               
1417: 32 10 23  0   31 10 22  1             310715.2946   0.0111  0.025               
1418: 32 10 22  0   31 10 21  1             310735.4571   0.0175  0.025               
1419: 32 10 23  1   31 10 22  0             310827.0890   0.0002  0.025               
1420: 32 10 22  1   31 10 21  0             310847.7453   0.0096  0.025               
1421: 35  2 34  0   34  2 33  1             311114.0581  -0.0238  0.025  -0.0107 0.50  
1422: 35  1 34  0   34  1 33  1             311114.0581   0.0025  0.025  -0.0107 0.50  
1423: 35  2 34  0   34  1 33  0             311395.6686  -0.0115  0.025   0.0081 0.22  
1424: 35  2 34  1   34  1 33  1             311395.6686   0.1368  0.025   0.0081 0.28  
1425: 35  1 34  0   34  2 33  0             311395.6686  -0.1205  0.025   0.0081 0.28  
1426: 35  1 34  1   34  2 33  1             311395.6686   0.0274  0.025   0.0081 0.22  
1427: 31  6 25  0   30  6 24  1             311425.6729  -0.0046  0.025               
1428: 33  5 29  0   32  4 28  0             311576.8062  -0.0272  0.025               
1429: 32  9 24  0   31  9 23  1             311643.7216  -0.0163  0.025               
1430: 35  2 34  1   34  2 33  0             311677.2614  -0.0038  0.025   0.0091 0.50  
1431: 35  1 34  1   34  1 33  0             311677.2614   0.0220  0.025   0.0091 0.50  
1432: 31  6 25  1   30  6 24  0             311733.6287   0.0021  0.025               
1433: 32  9 24  1   31  9 23  0             311765.2897   0.0184  0.025               
1434: 32  9 23  0   31  9 22  1             311866.9172   0.0016  0.025               
1435: 32  9 23  1   31  9 22  0             311993.6413   0.0158  0.025               
1436: 32  7 26  0   31  7 25  1             312417.3301  -0.0293  0.025               
1437: 32  7 26  1   31  7 25  0             312536.5701  -0.0176  0.025               
1438: 32  8 25  0   31  8 24  1             312586.6729  -0.0209  0.025               
1439: 32  8 25  1   31  8 24  0             312718.9973  -0.0184  0.025               
1440: 33  4 29  1   32  4 28  0             313058.1132  -0.0004  0.025               
1441: 36  1 36  0   35  1 35  1             313550.7216   0.0260  0.025   0.0262 0.50  
1442: 36  0 36  0   35  0 35  1             313550.7216   0.0262  0.025   0.0262 0.50  
1443: 33  5 29  0   32  5 28  1             313656.4820   0.0130  0.025               
1444: 33  5 29  1   32  5 28  0             313730.8775   0.0064  0.025               
1445: 36  1 36  0   35  0 35  0             313842.6348   0.0851  0.025   0.0297 0.28  
1446: 36  1 36  1   35  0 35  1             313842.6348  -0.0248  0.025   0.0297 0.22  
1447: 36  0 36  0   35  1 35  0             313842.6348   0.0842  0.025   0.0297 0.22  
1448: 36  0 36  1   35  1 35  1             313842.6348  -0.0257  0.025   0.0297 0.28  
1449: 36  1 36  1   35  1 35  0             314134.5118  -0.0030  0.025  -0.0030 0.50  
1450: 36  0 36  1   35  0 35  0             314134.5118  -0.0028  0.025  -0.0030 0.50  
1451: 32  8 24  0   31  8 23  1             314299.3549   0.0123  0.025               
1452: 32  5 27  0   31  5 26  1             314442.1884   0.0024  0.025               
1453: 32  8 24  1   31  8 23  0             314469.2450   0.0341  0.025               
1454: 32  5 27  1   31  5 26  0             314590.8480  -0.0021  0.025               
1455: 34  3 31  0   33  3 30  1             315021.8077   0.0089  0.025               
1456: 34  4 31  0   33  4 30  1             315032.3253   0.0235  0.025               
1457: 33  4 29  1   32  5 28  1             315137.7531   0.0040  0.025               
1458: 34  4 31  1   33  3 30  1             315253.6431  -0.0214  0.025               
1459: 34  3 31  0   33  4 30  0             315341.9781   0.0119  0.025               
1460: 34  3 31  1   33  3 30  0             315564.0415   0.0052  0.025               
1461: 34  4 31  1   33  4 30  0             315573.8443   0.0123  0.025               
1462: 35  2 33  0   34  2 32  1             317315.9204  -0.0040  0.025               
1463: 35  3 33  0   34  3 32  1             317316.6537  -0.0038  0.025               
1464: 35  3 33  0   34  2 32  0             317584.8762  -0.1885  0.025   0.0238 0.42  
1465: 35  3 33  1   34  2 32  1             317584.8762   0.1776  0.025   0.0238 0.58  
1466/ 35  2 33  0   34  3 32  0             317588.2634  -0.2287  0.025  -0.0835 0.58  
1467: 35  2 33  1   34  3 32  1             317588.2634   0.1167  0.025  -0.0835 0.42  
1468: 33 23 11  0   32 23 10  1             317823.1632  -0.0296  0.025  -0.0296 0.44  
1469: 33 23 10  0   32 23  9  1             317823.1632  -0.0296  0.025  -0.0296 0.56  
1470: 33 24 10  0   32 24  9  1             317826.9559  -0.0196  0.025  -0.0197 0.44  
1471: 33 24  9  0   32 24  8  1             317826.9559  -0.0196  0.025  -0.0197 0.56  
1472: 33 22 12  0   32 22 11  1             317829.3632  -0.0141  0.025  -0.0141 0.44  
1473: 33 22 11  0   32 22 10  1             317829.3632  -0.0141  0.025  -0.0141 0.56  
1474: 33 25  9  0   32 25  8  1             317838.9588  -0.0486  0.025  -0.0486 0.44  
1475: 33 25  8  0   32 25  7  1             317838.9588  -0.0486  0.025  -0.0486 0.56  
1476: 33 21 13  0   32 21 12  1             317847.5566  -0.0019  0.025  -0.0020 0.44  
1477: 33 21 12  0   32 21 11  1             317847.5566  -0.0019  0.025  -0.0020 0.56  
1478: 35  2 33  1   34  2 32  0             317856.5189  -0.0350  0.025               
1479: 33 20 14  0   32 20 13  1             317880.1580  -0.0353  0.025  -0.0353 0.44  
1480: 33 20 13  0   32 20 12  1             317880.1580  -0.0353  0.025  -0.0353 0.56  
1481: 33 27  7  0   32 27  6  1             317881.9451  -0.0653  0.025  -0.0653 0.44  
1482: 33 27  6  0   32 27  5  1             317881.9451  -0.0653  0.025  -0.0653 0.56  
1483: 33 19 15  0   32 19 14  1             317930.3455   0.0194  0.025   0.0195 0.44  
1484: 33 19 14  0   32 19 13  1             317930.3455   0.0194  0.025   0.0195 0.56  
1485: 33 29  5  0   32 29  4  1             317941.9280   0.0276  0.025   0.0277 0.44  
1486: 33 29  4  0   32 29  3  1             317941.9280   0.0276  0.025   0.0277 0.56  
1487: 33 30  4  0   32 30  3  1             317975.2995  -0.0083  0.025  -0.0084 0.44  
1488: 33 30  3  0   32 30  2  1             317975.2995  -0.0083  0.025  -0.0084 0.56  
1489: 33 18 16  0   32 18 15  1             318001.8198   0.0026  0.025   0.0026 0.44  
1490: 33 18 15  0   32 18 14  1             318001.8198   0.0026  0.025   0.0026 0.56  
1491: 33 31  3  0   32 31  2  1             318009.5657   0.0241  0.025   0.0241 0.44  
1492: 33 31  2  0   32 31  1  1             318009.5657   0.0241  0.025   0.0241 0.56  
1493: 33 21 13  1   32 21 12  0             318038.1746   0.0117  0.025   0.0117 0.56  
1494: 33 21 12  1   32 21 11  0             318038.1746   0.0117  0.025   0.0117 0.44  
1495: 33 23 11  1   32 23 10  0             318072.8565   0.0251  0.025   0.0252 0.56  
1496: 33 23 10  1   32 23  9  0             318072.8565   0.0251  0.025   0.0252 0.44  
1497: 33 19 15  1   32 19 14  0             318077.0338  -0.0156  0.025  -0.0156 0.56  
1498: 33 19 14  1   32 19 13  0             318077.0338  -0.0156  0.025  -0.0156 0.44  
1499: 33 17 17  0   32 17 16  1             318099.7002   0.0237  0.025   0.0238 0.44  
1500: 33 17 16  0   32 17 15  1             318099.7002   0.0237  0.025   0.0238 0.56  
1501: 33 24 10  1   32 24  9  0             318112.7778   0.0172  0.025   0.0172 0.56  
1502: 33 24  9  1   32 24  8  0             318112.7778   0.0172  0.025   0.0172 0.44  
1503: 33 18 16  1   32 18 15  0             318131.5594  -0.0281  0.025  -0.0282 0.56  
1504: 33 18 15  1   32 18 14  0             318131.5594  -0.0281  0.025  -0.0282 0.44  
1505: 33 17 17  1   32 17 16  0             318215.5476  -0.0147  0.025  -0.0148 0.56  
1506: 33 17 16  1   32 17 15  0             318215.5476  -0.0147  0.025  -0.0148 0.44  
1507: 33 16 18  0   32 16 17  1             318230.5732   0.0116  0.025   0.0116 0.44  
1508: 33 16 17  0   32 16 16  1             318230.5732   0.0116  0.025   0.0116 0.56  
1509: 33 26  8  1   32 26  7  0             318231.6830  -0.0221  0.025  -0.0222 0.56  
1510: 33 26  7  1   32 26  6  0             318231.6830  -0.0221  0.025  -0.0222 0.44  
1511: 33 27  7  1   32 27  6  0             318309.1863  -0.0085  0.025  -0.0086 0.56  
1512: 33 27  6  1   32 27  5  0             318309.1863  -0.0085  0.025  -0.0086 0.44  
1513: 33 16 18  1   32 16 17  0             318335.4676  -0.0269  0.025  -0.0269 0.56  
1514: 33 16 17  1   32 16 16  0             318335.4676  -0.0269  0.025  -0.0269 0.44  
1515: 33 28  6  1   32 28  5  0             318398.0479  -0.0211  0.025  -0.0211 0.56  
1516: 33 28  5  1   32 28  4  0             318398.0479  -0.0211  0.025  -0.0211 0.44  
1517: 33 15 19  0   32 15 18  1             318403.5619   0.0127  0.025   0.0127 0.44  
1518: 33 15 18  0   32 15 17  1             318403.5619   0.0127  0.025   0.0127 0.56  
1519: 33 29  5  1   32 29  4  0             318498.0585  -0.0439  0.025  -0.0439 0.56  
1520: 33 29  4  1   32 29  3  0             318498.0585  -0.0439  0.025  -0.0439 0.44  
1521: 33 15 19  1   32 15 18  0             318500.3441  -0.0125  0.025  -0.0125 0.56  
1522: 33 15 18  1   32 15 17  0             318500.3441  -0.0125  0.025  -0.0125 0.44  
1523: 33 30  4  1   32 30  3  0             318609.2544   0.0128  0.025   0.0128 0.56  
1524: 33 30  3  1   32 30  2  0             318609.2544   0.0128  0.025   0.0128 0.44  
1525: 33  7 26  1   32  6 27  1             318616.7096  -0.0039  0.025               
1526: 33 14 20  0   32 14 19  1             318631.3626  -0.0074  0.025  -0.0076 0.44  
1527: 33 14 19  0   32 14 18  1             318631.3626  -0.0077  0.025  -0.0076 0.56  
1528: 33  6 28  1   32  6 27  0             318639.6682  -0.0077  0.025               
1529: 33 14 20  1   32 14 19  0             318722.8091  -0.0016  0.025  -0.0017 0.56  
1530: 33 14 19  1   32 14 18  0             318722.8091  -0.0018  0.025  -0.0017 0.44  
1531: 33 31  3  1   32 31  2  0             318731.6565   0.0628  0.025   0.0629 0.56  
1532: 33 31  2  1   32 31  1  0             318731.6565   0.0628  0.025   0.0629 0.44  
1533: 33 13 21  0   32 13 20  1             318932.4956   0.0042  0.025   0.0006 0.44  
1534: 33 13 20  0   32 13 19  1             318932.4956  -0.0022  0.025   0.0006 0.56  
1535: 33 13 21  1   32 13 20  0             319021.3263   0.0062  0.025   0.0033 0.56  
1536: 33 13 20  1   32 13 19  0             319021.3263  -0.0004  0.025   0.0033 0.44  
1537: 32  7 25  0   31  7 24  1             319316.1848   0.0187  0.025               
1538: 33 12 22  0   32 12 21  1             319334.8679   0.0426  0.025  -0.0387 0.44  
1539: 33 12 21  0   32 12 20  1             319334.8679  -0.1018  0.025  -0.0387 0.56  
1540: 33 12 22  1   32 12 21  0             319424.0173   0.0762  0.025   0.0112 0.56  
1541: 33 12 21  1   32 12 20  0             319424.0173  -0.0722  0.025   0.0112 0.44  
1542: 32  7 25  1   31  7 24  0             319580.0397   0.0211  0.025               
1543: 36  2 35  0   35  2 34  1             319712.9568  -0.0439  0.025  -0.0357 0.50  
1544: 36  1 35  0   35  1 34  1             319712.9568  -0.0275  0.025  -0.0357 0.50  
1545: 33 11 23  0   32 11 22  1             319882.2750  -0.0057  0.025               
1546: 33 11 22  0   32 11 21  1             319884.8089  -0.0041  0.025               
1547: 33 11 23  1   32 11 22  0             319975.0166  -0.0177  0.025               
1548: 33 10 24  0   32 11 21  0             319977.6540   0.0210  0.025               
1549: 36  2 35  0   35  1 34  0             319994.4514  -0.0254  0.025   0.0132 0.28  
1550: 36  2 35  1   35  1 34  1             319994.4514   0.1185  0.025   0.0132 0.22  
1551: 36  1 35  0   35  2 34  0             319994.4514  -0.0921  0.025   0.0132 0.22  
1552: 36  1 35  1   35  2 34  1             319994.4514   0.0516  0.025   0.0132 0.28  
1553: 36  2 35  1   35  2 34  0             320275.8966   0.0045  0.025   0.0126 0.50  
1554: 36  1 35  1   35  1 34  0             320275.8966   0.0206  0.025   0.0126 0.50  
1555: 33  8 26  0   32 10 23  1             320639.8950   0.0025  0.025               
1556: 34  5 30  0   33  4 29  0             320659.8828  -0.0205  0.025               
1557: 33 10 23  0   32 10 22  1             320675.2754  -0.0005  0.025               
1558: 33 10 24  1   32 10 23  0             320740.5142   0.0264  0.025               
1559: 33 10 23  1   32 10 22  0             320776.7540   0.0247  0.025               
1560: 32  6 26  0   31  6 25  1             321149.2699  -0.0022  0.025               
1561: 32  6 26  1   31  6 25  0             321439.8570  -0.0054  0.025               
1562: 34  4 30  0   33  4 29  1             321574.3032  -0.0084  0.025               
1563: 33  9 25  0   32  9 24  1             321640.3775  -0.0171  0.025               
1564: 34  4 30  1   33  4 29  0             321696.7900   0.0047  0.025               
1565: 33  7 27  0   32  7 26  1             321952.8379  -0.0498  0.025               
1566: 33  9 24  0   32  9 23  1             321999.5526  -0.0103  0.025               
1567: 34  5 30  0   33  5 29  1             322040.9364   0.0150  0.025               
1568: 33  7 27  1   32  7 26  0             322050.9490  -0.0111  0.025               
1569: 33 11 22  1   32  9 23  0             322120.2330   0.0155  0.025               
1570: 37  1 37  0   36  1 36  1             322150.7434   0.0183  0.025   0.0184 0.50  
1571: 37  0 37  0   36  0 36  1             322150.7434   0.0184  0.025   0.0184 0.50  
1572: 34  5 30  1   33  5 29  0             322154.7046  -0.0135  0.025               
1573: 37  1 37  0   36  0 36  0             322442.7531   0.0636  0.025   0.0049 0.22  
1574: 37  1 37  1   36  0 36  1             322442.7531  -0.0534  0.025   0.0049 0.28  
1575: 37  0 37  0   36  1 36  0             322442.7531   0.0631  0.025   0.0049 0.28  
1576: 37  0 37  1   36  1 36  1             322442.7531  -0.0539  0.025   0.0049 0.22  
1577: 33  5 28  0   32  5 27  1             322514.0819   0.0005  0.025               
1578: 33  6 28  0   32  8 25  1             322519.9530  -0.0096  0.025               
1579: 33  5 28  1   32  5 27  0             322612.4411   0.0009  0.025               
1580: 33  8 26  1   32  8 25  0             322640.3183  -0.0556  0.025               
1581: 37  1 37  1   36  1 36  0             322734.7542  -0.0173  0.025  -0.0173 0.50  
1582: 37  0 37  1   36  0 36  0             322734.7542  -0.0171  0.025  -0.0173 0.50  
1583: 34  4 30  1   33  5 29  1             323077.7908  -0.0124  0.025               
1584: 35  3 32  0   34  3 31  1             323605.7363   0.0247  0.025               
1585: 35  4 32  0   34  4 31  1             323615.1078   0.0099  0.025               
1586: 35  3 32  0   34  4 31  0             323903.5675   0.0291  0.025               
1587: 35  3 32  1   34  3 31  0             324130.7465   0.0263  0.025               
1588: 35  4 32  1   34  4 31  0             324139.6657   0.0010  0.025               
1589: 33  8 25  0   32  8 24  1             324981.2374  -0.0054  0.025               
1590: 33  8 25  1   32  8 24  0             325155.5509   0.0536  0.025               
1591: 36  2 34  0   35  2 33  1             325907.8375  -0.0272  0.025               
1592: 36  3 34  0   35  3 33  1             325908.3290  -0.0264  0.025               
1593: 36  3 34  0   35  2 33  0             326176.9418  -0.1877  0.025  -0.0284 0.55  
1594: 36  3 34  1   35  2 33  1             326176.9418   0.1685  0.025  -0.0284 0.45  
1595/ 36  3 34  1   35  3 33  0             326448.0804  -0.1819  0.025   0.0879 0.44  
1596: 36  2 34  1   35  2 33  0             326448.0804   0.2965  0.025   0.0879 0.56  
1597: 34 23 12  0   33 23 11  1             327463.6339   0.0255  0.025   0.0255 0.56  
1598: 34 23 11  0   33 23 10  1             327463.6339   0.0255  0.025   0.0255 0.44  
1599: 34 24 11  0   33 24 10  1             327465.8907  -0.0657  0.025  -0.0657 0.56  
1600: 34 24 10  0   33 24  9  1             327465.8907  -0.0657  0.025  -0.0657 0.44  
1601: 34 22 13  0   33 22 12  1             327472.1959  -0.0484  0.025  -0.0484 0.56  
1602: 34 22 12  0   33 22 11  1             327472.1959  -0.0484  0.025  -0.0484 0.44  
1603: 34 25 10  0   33 25  9  1             327477.4448  -0.0178  0.025  -0.0179 0.56  
1604: 34 25  9  0   33 25  8  1             327477.4448  -0.0178  0.025  -0.0179 0.44  
1605: 34 21 14  0   33 21 13  1             327494.0216  -0.0130  0.025  -0.0130 0.56  
1606: 34 21 13  0   33 21 12  1             327494.0216  -0.0130  0.025  -0.0130 0.44  
1607: 34 26  8  0   33 26  7  1             327496.3640  -0.1882  0.025  -0.0189 0.12  
1608: 34 26  9  0   33 26  8  1             327496.3640  -0.1882  0.025  -0.0189 0.15  
1609: 34  7 27  0   33  7 26  1             327496.3640   0.0432  0.025  -0.0189 0.73  
1610: 34  5 29  1   33  6 28  1             327506.8849   0.0029  0.025               
1611: 34 27  8  0   33 27  7  1             327521.8033  -0.0276  0.025  -0.0276 0.56  
1612: 34 27  7  0   33 27  6  1             327521.8033  -0.0276  0.025  -0.0276 0.44  
1613: 34 20 15  0   33 20 14  1             327531.6373   0.0155  0.025   0.0156 0.56  
1614: 34 20 14  0   33 20 13  1             327531.6373   0.0155  0.025   0.0156 0.44  
1615: 34 28  7  0   33 28  6  1             327552.0350   0.0040  0.025   0.0041 0.56  
1616: 34 28  6  0   33 28  5  1             327552.0350   0.0040  0.025   0.0041 0.44  
1617: 34 19 16  0   33 19 15  1             327588.3184   0.0190  0.025   0.0190 0.56  
1618: 34 19 15  0   33 19 14  1             327588.3184   0.0190  0.025   0.0190 0.44  
1619: 34 30  5  0   33 30  4  1             327622.4335  -0.0685  0.025  -0.0685 0.56  
1620: 34 30  4  0   33 30  3  1             327622.4335  -0.0685  0.025  -0.0685 0.44  
1621: 34 22 13  1   33 22 12  0             327651.8979  -0.0060  0.025  -0.0061 0.44  
1622: 34 22 12  1   33 22 11  0             327651.8979  -0.0060  0.025  -0.0061 0.56  
1623/ 34 31  4  0   33 31  3  1             327660.5903   0.0767  0.025   0.0767 0.56  
1624: 34 31  3  0   33 31  2  1             327660.5903   0.0767  0.025   0.0767 0.44  
1625: 34 20 15  1   33 20 14  0             327666.4000  -0.0279  0.025  -0.0279 0.44  
1626: 34 20 14  1   33 20 13  0             327666.4000  -0.0279  0.025  -0.0279 0.56  
1627: 34 18 17  0   33 18 16  1             327668.2846   0.0146  0.025   0.0146 0.56  
1628: 34 18 16  0   33 18 15  1             327668.2846   0.0146  0.025   0.0146 0.44  
1629: 34 23 12  1   33 23 11  0             327671.5872   0.0200  0.025   0.0200 0.44  
1630: 34 23 11  1   33 23 10  0             327671.5872   0.0200  0.025   0.0200 0.56  
1631: 34 32  3  0   33 32  2  1             327698.8755   0.0060  0.025   0.0061 0.56  
1632: 34 32  2  0   33 32  1  1             327698.8755   0.0060  0.025   0.0061 0.44  
1633: 34 19 16  1   33 19 15  0             327705.9638  -0.0430  0.025  -0.0430 0.44  
1634: 34 19 15  1   33 19 14  0             327705.9638  -0.0430  0.025  -0.0430 0.56  
1635: 34 24 11  1   33 24 10  0             327706.6297   0.0208  0.025   0.0209 0.44  
1636: 34 24 10  1   33 24  9  0             327706.6297   0.0208  0.025   0.0209 0.56  
1637: 34 25 10  1   33 25  9  0             327755.6931   0.0302  0.025   0.0302 0.44  
1638: 34 25  9  1   33 25  8  0             327755.6931   0.0302  0.025   0.0302 0.56  
1639: 34 18 17  1   33 18 16  0             327772.1117  -0.0441  0.025  -0.0441 0.44  
1640: 34 18 16  1   33 18 15  0             327772.1117  -0.0441  0.025  -0.0441 0.56  
1641: 34 17 18  0   33 17 17  1             327777.0325   0.0102  0.025   0.0102 0.56  
1642: 34 17 17  0   33 17 16  1             327777.0325   0.0102  0.025   0.0102 0.44  
1643: 34 26  9  1   33 26  8  0             327817.7099   0.0063  0.025   0.0064 0.44  
1644: 34 26  8  1   33 26  7  0             327817.7099   0.0063  0.025   0.0064 0.56  
1645: 34 17 18  1   33 17 17  0             327870.1632  -0.0260  0.025  -0.0260 0.44  
1646: 34 17 17  1   33 17 16  0             327870.1632  -0.0260  0.025  -0.0260 0.56  
1647: 34 27  8  1   33 27  7  0             327892.0119   0.0290  0.025   0.0291 0.44  
1648: 34 27  7  1   33 27  6  0             327892.0119   0.0290  0.025   0.0291 0.56  
1649: 34 16 19  0   33 16 18  1             327921.9350   0.0392  0.025   0.0393 0.56  
1650: 34 16 18  0   33 16 17  1             327921.9350   0.0392  0.025   0.0393 0.44  
1651: 34 28  7  1   33 28  6  0             327977.9998   0.0138  0.025   0.0138 0.44  
1652: 34 28  6  1   33 28  5  0             327977.9998   0.0138  0.025   0.0138 0.56  
1653: 34 16 19  1   33 16 18  0             328007.2543  -0.0089  0.025  -0.0090 0.44  
1654: 34 16 18  1   33 16 17  0             328007.2543  -0.0089  0.025  -0.0090 0.56  
1655: 34 29  6  1   33 29  5  0             328075.3507  -0.0492  0.025  -0.0492 0.44  
1656: 34 29  5  1   33 29  4  0             328075.3507  -0.0492  0.025  -0.0492 0.56  
1657: 34 15 20  0   33 15 19  1             328112.9421  -0.0041  0.025  -0.0042 0.56  
1658: 34 15 19  0   33 15 18  1             328112.9421  -0.0041  0.025  -0.0042 0.44  
1659: 34 30  5  1   33 30  4  0             328184.0722  -0.0192  0.025  -0.0192 0.44  
1660: 34 30  4  1   33 30  3  0             328184.0722  -0.0192  0.025  -0.0192 0.56  
1661: 34 15 20  1   33 15 19  0             328193.2047  -0.0210  0.025  -0.0210 0.44  
1662: 34 15 19  1   33 15 18  0             328193.2047  -0.0210  0.025  -0.0210 0.56  
1663: 37  2 36  0   36  2 35  1             328309.3872  -0.0367  0.025  -0.0317 0.50  
1664: 37  1 36  0   36  1 35  1             328309.3872  -0.0265  0.025  -0.0317 0.50  
1665: 34 14 21  0   33 14 20  1             328364.3266  -0.0041  0.025  -0.0044 0.56  
1666: 34 14 20  0   33 14 19  1             328364.3266  -0.0047  0.025  -0.0044 0.44  
1667: 34 32  3  1   33 32  2  0             328435.6371   0.0395  0.025   0.0396 0.44  
1668: 34 32  2  1   33 32  1  0             328435.6371   0.0395  0.025   0.0396 0.56  
1669: 34 14 21  1   33 14 20  0             328442.0034  -0.0169  0.025  -0.0173 0.44  
1670: 34 14 20  1   33 14 19  0             328442.0034  -0.0175  0.025  -0.0173 0.56  
1671: 37  2 36  0   36  1 35  0             328590.6929  -0.0795  0.025  -0.0300 0.22  
1672: 37  2 36  1   36  1 35  1             328590.6929   0.0600  0.025  -0.0300 0.28  
1673: 37  1 36  0   36  2 35  0             328590.6929  -0.1199  0.025  -0.0300 0.28  
1674: 37  1 36  1   36  2 35  1             328590.6929   0.0194  0.025  -0.0300 0.22  
1675: 34 13 22  0   33 13 21  1             328696.6395  -0.0160  0.025  -0.0219 0.56  
1676: 34 13 21  0   33 13 20  1             328696.6395  -0.0294  0.025  -0.0219 0.44  
1677: 34 13 22  1   33 13 21  0             328774.1241   0.0142  0.025   0.0065 0.44  
1678: 34 13 21  1   33 13 20  0             328774.1241   0.0004  0.025   0.0065 0.56  
1679: 37  2 36  1   36  2 35  0             328872.0318  -0.0001  0.025   0.0049 0.50  
1680: 37  1 36  1   36  1 35  0             328872.0318   0.0098  0.025   0.0049 0.50  
1681: 34 12 23  0   33 12 22  1             329141.3156   0.1093  0.025  -0.0070 0.56  
1682: 34 12 22  0   33 12 21  1             329141.3156  -0.1567  0.025  -0.0070 0.44  
1683: 34 12 23  1   33 12 22  0             329220.9790   0.1350  0.025  -0.0192 0.44  
1684: 34 12 22  1   33 12 21  0             329220.9790  -0.1390  0.025  -0.0192 0.56  
1685: 35  5 31  0   34  4 30  0             329567.7787   0.0266  0.025               
1686: 34 11 24  0   33 11 23  1             329747.1839  -0.0273  0.025               
1687: 34 10 25  1   33 10 24  0             329751.4240  -0.0457  0.025               
1688: 34 11 24  1   33 11 23  0             329832.0523   0.0407  0.025               
1689: 34 11 23  1   33 11 22  0             329836.4211   0.0290  0.025               
1690: 35  4 31  1   34  4 30  0             330312.4721   0.0657  0.025               
1691: 35  5 31  0   34  5 30  1             330468.6501   0.0243  0.025               
1692: 33  6 27  0   32  6 26  1             330501.0844   0.0390  0.025               
1693: 34  5 29  0   33  5 28  1             330557.1061   0.0098  0.025               
1694: 34 10 25  0   33 10 24  1             330583.6296  -0.0049  0.025               
1695: 34 10 24  0   33 10 23  1             330643.5893  -0.0038  0.025               
1696: 34  8 27  1   33  8 26  0             330675.0156   0.0083  0.025               
1697: 34 10 24  1   33 10 23  0             330736.4419   0.0122  0.025               
1698: 38  1 38  0   37  1 37  1             330748.2013   0.0286  0.025   0.0287 0.50  
1699: 38  0 38  0   37  0 37  1             330748.2013   0.0287  0.025   0.0287 0.50  
1700: 33  6 27  1   32  6 26  0             330766.9576  -0.0150  0.025               
1701: 38  1 38  1   37  1 37  0             331332.4074  -0.0530  0.025  -0.0530 0.50  
1702: 38  0 38  1   37  0 37  0             331332.4074  -0.0529  0.025  -0.0530 0.50  
1703: 34  7 28  0   33  7 27  1             331377.5938  -0.0242  0.025               
1704: 34  7 28  1   33  7 27  0             331452.7768   0.0171  0.025               
1705: 34  9 26  0   33  9 25  1             331645.8250   0.0253  0.025               
1706: 34  9 26  1   33  9 25  0             331749.5237   0.0082  0.025               
1707: 34  9 25  1   33  9 24  0             332326.5295   0.0483  0.025               
--------------------------------------------------------------------------------

PARAMETERS IN FIT (values truncated and Nlines statistics):

        10099            A  /MHz        14380.068(5)                           1
        20099            B  /MHz         5288.8171(10)                         2
        30099            C  /MHz         4325.1514(7)                          3
          299           DJ  /kHz            6.9016(6)                          4
         1199          DJK  /kHz          -30.595(8)                           5
         2099           DK  /kHz           71.6(1)                             6
        40199           d1  /kHz           -2.2436(6)                          7
        50099           d2  /kHz           -0.2086(9)                          8
          399           HJ  /Hz            -0.01611(8)                         9
         1299          HJK  /Hz             0.734(2)                          10
         2199          HKJ  /Hz            -3.081(5)                          11
         3099           HK  /Hz            21.0(6)                            12
        40299           h1  /Hz            -0.00716(8)                        13
        50199           h2  /Hz            -0.00209(6)                        14
        60099           h3  /Hz            -0.00139(3)                        15

           11         -2E*  /MHz          293.206(4)                          16

          100          E*J  /MHz           -0.001394(8)                       17
         -111         -E*J  /MHz            0.001394(8)          = -1.00000 * 17
         1000          E*K  /MHz           -0.06027(4)                        18
        -1011         -E*K  /MHz            0.06027(4)           = -1.00000 * 18
         1100         E*JK  /MHz           -0.0000135(1)                      19
        -1111        -E*JK  /MHz            0.0000135(1)         = -1.00000 * 19
          200         E*JJ  /MHz           -0.000000082(7)                    20
         -211        -E*JJ  /MHz            0.000000082(7)       = -1.00000 * 20
         1200        E*JJK  /MHz           -0.00000000260(6)                  21
        -1211       -E*JJK  /MHz            0.00000000260(6)     = -1.00000 * 21
        40000          E2*  /MHz            0.000079(2)                       22
       -40011         -E2*  /MHz           -0.000079(2)          = -1.00000 * 22
        41000         E2*K  /MHz           -0.0000056(1)                      23
       -41011        -E2*K  /MHz            0.0000056(1)         = -1.00000 * 23
        41100        E2*JK  /MHz           -0.0000000030(1)                   24
       -41111       -E2*JK  /MHz            0.0000000030(1)      = -1.00000 * 24

       210001          Fbc  /MHz          -37.955(9)                          25
       210101        Fbc_J  /MHz            0.00294(1)                        26
       211001        Fbc_K  /MHz           -0.1213(1)                         27
       230001         F2bc  /MHz           -0.001464(4)                       28
       610001          Fab  /MHz         -358.439(9)                          29
       610101        Fab_J  /MHz            0.00352(2)                        30
       611001        Fab_K  /MHz           -0.01772(6)                        31
       630001         F2ab  /MHz           -0.00482(3)                        32

 MICROWAVE AVG =        0.001842 MHz, IR AVG =        0.00000                 
 MICROWAVE RMS =        0.042861 MHz, IR RMS =        0.00000                 
 END OF ITERATION  1 OLD, NEW RMS ERROR=        0.95451         0.95451       

  distinct frequency lines in fit:  1160
       distinct parameters of fit:    32

MICROWAVE       lines fitted       lines    lines      RMS      RMS ERROR    J range  Ka range    freq. range
            total   dv=0 dv.ne.0   UNFITTD  e>900
v"= 0        595     98    497        0      0       0.041407     0.96974     1  38    0  32    18538   332327
v"= 1        565     76    489        0      0       0.044312     0.93678     1  38    0  32    17957   331646
--------------------------------------------------------------------------------------------
total:      1160    174    986        0      0       0.042846     0.95383

NOTE: the RMS values above are for Nlines statistics, but the 'total' values may differ slightly from
      those in the .FIT file since the o-c values for this evaluation are as rounded in the .FIT.


 PARAMETERS IN FIT WITH STANDARD ERRORS ON THOSE THAT ARE FITTED:
 (values rounded and degrees of freedom, Ndegf=Nlines-Nconst, statistics)

        10099            A  /MHz        14380.069(5)                           1
        20099            B  /MHz         5288.8171(9)                          2
        30099            C  /MHz         4325.1514(7)                          3
          299           DJ  /kHz            6.9017(5)                          4
         1199          DJK  /kHz          -30.596(7)                           5
         2099           DK  /kHz           71.6(1)                             6
        40199           d1  /kHz           -2.2437(5)                          7
        50099           d2  /kHz           -0.2086(9)                          8
          399           HJ  /Hz            -0.01612(7)                         9
         1299          HJK  /Hz             0.734(2)                          10
         2199          HKJ  /Hz            -3.082(5)                          11
         3099           HK  /Hz            21.1(6)                            12
        40299           h1  /Hz            -0.00717(8)                        13
        50199           h2  /Hz            -0.00210(6)                        14
        60099           h3  /Hz            -0.00140(3)                        15

           11         -2E*  /MHz          293.206(4)                          16

          100          E*J  /MHz           -0.001395(8)                       17
         -111         -E*J  /MHz            0.001395(8)          = -1.00000 * 17
         1000          E*K  /MHz           -0.06028(4)                        18
        -1011         -E*K  /MHz            0.06028(4)           = -1.00000 * 18
         1100         E*JK  /MHz           -0.00001355(10)                    19
        -1111        -E*JK  /MHz            0.00001355(10)       = -1.00000 * 19
          200         E*JJ  /MHz           -0.000000082(7)                    20
         -211        -E*JJ  /MHz            0.000000082(7)       = -1.00000 * 20
         1200        E*JJK  /MHz           -0.00000000261(6)                  21
        -1211       -E*JJK  /MHz            0.00000000261(6)     = -1.00000 * 21
        40000          E2*  /MHz            0.000080(2)                       22
       -40011         -E2*  /MHz           -0.000080(2)          = -1.00000 * 22
        41000         E2*K  /MHz           -0.0000057(1)                      23
       -41011        -E2*K  /MHz            0.0000057(1)         = -1.00000 * 23
        41100        E2*JK  /MHz           -0.00000000301(10)                 24
       -41111       -E2*JK  /MHz            0.00000000301(10)    = -1.00000 * 24

       210001          Fbc  /MHz          -37.955(8)                          25
       210101        Fbc_J  /MHz            0.00294(1)                        26
       211001        Fbc_K  /MHz           -0.1213(1)                         27
       230001         F2bc  /MHz           -0.001465(3)                       28
       610001          Fab  /MHz         -358.440(9)                          29
       610101        Fab_J  /MHz            0.00353(1)                        30
       611001        Fab_K  /MHz           -0.01773(5)                        31
       630001         F2ab  /MHz           -0.00482(3)                        32

 CORRELATION COEFFICIENTS, C.ij:

           A        B        C        -DJ      -DJK     -DK      d1       d2      

A           1.0000
B           0.0418   1.0000
C          -0.2229  -0.6491   1.0000
-DJ         0.2414  -0.6273  -0.0452   1.0000
-DJK        0.0908   0.1736  -0.0655  -0.2900   1.0000
-DK        -0.9076  -0.0823   0.1549  -0.1205  -0.3653   1.0000
d1         -0.0645  -0.5278   0.5807  -0.0464   0.0097   0.0276   1.0000
d2         -0.1019   0.1085   0.1144  -0.5149   0.0335   0.0979   0.6227   1.0000
HJ          0.0770   0.3663  -0.2507  -0.2552   0.1145  -0.0825  -0.4558  -0.1420
HJK        -0.1813  -0.1342   0.1409   0.1790  -0.8470   0.3974   0.2132   0.0819
HKJ        -0.1692   0.0894  -0.0006  -0.2828  -0.1952   0.2721  -0.1834   0.1759
HK          0.2689   0.0135  -0.0770   0.0518   0.8564  -0.5206  -0.0040  -0.1738
h1          0.1820   0.4766  -0.4947  -0.1852  -0.0473  -0.0614  -0.4327   0.0286
h2         -0.1710   0.2654  -0.3430  -0.0238  -0.0959   0.1694  -0.3219  -0.2009
h3         -0.4429  -0.0730  -0.0636   0.2304   0.1240   0.4011  -0.4231  -0.6737
-2E*       -0.0820   0.0134   0.3071  -0.2572   0.0070   0.0431   0.1305   0.1015
E*J         0.0004  -0.0153  -0.1453   0.0784  -0.1674   0.0672  -0.0449  -0.0263
E*K        -0.0250  -0.1242   0.2421  -0.0432  -0.0169   0.0120   0.1569   0.0616
E*JK       -0.0207   0.1163  -0.1901   0.0338  -0.1228   0.0660  -0.1373  -0.0213
E*JJ       -0.0056   0.0046   0.2007  -0.0590   0.1415  -0.0679  -0.0261  -0.2306
E*JJK       0.0611  -0.1002   0.1458  -0.0301   0.2234  -0.1367   0.1368   0.0249
E2*         0.0475  -0.1431   0.1102   0.1360   0.0611  -0.0593  -0.1968  -0.3429
E2*K       -0.1750  -0.1810   0.0919   0.0203  -0.7668   0.4091   0.2218   0.3201
E2*JK       0.1288   0.2642  -0.0944  -0.0789   0.6121  -0.3430  -0.2241  -0.2883
Fbc         0.0362   0.6119  -0.9300   0.0125   0.0503  -0.0262  -0.5264  -0.0998
Fbc_J       0.0320  -0.4924   0.6371   0.2422   0.0066  -0.0627   0.1415  -0.5267
Fbc_K      -0.0072   0.0942  -0.0306  -0.3130   0.3053  -0.0300  -0.1614   0.1628
F2bc        0.0909   0.1080  -0.3584   0.2384   0.1953  -0.1291  -0.3468  -0.6579
Fab         0.1635  -0.6484  -0.1077   0.8236  -0.1974  -0.0225   0.0995  -0.2651
Fab_J      -0.1791   0.5460   0.0590  -0.8983   0.0927   0.0993   0.2675   0.6858
Fab_K      -0.0940  -0.0407   0.0565   0.1136  -0.9779   0.3512  -0.0511   0.0263
F2ab       -0.0777   0.1918  -0.0206  -0.5126   0.0372   0.0697   0.6194   0.9538

           HJ       HJK      HKJ      HK       h1       h2       h3       -2E*    

HJ          1.0000
HJK        -0.2824   1.0000
HKJ         0.2001  -0.1570   1.0000
HK          0.0490  -0.7256  -0.5581   1.0000
h1          0.4983  -0.0448   0.1576  -0.1054   1.0000
h2          0.2185   0.0643   0.0649  -0.1171   0.5393   1.0000
h3          0.1257  -0.1512  -0.0644   0.1623   0.0324   0.4786   1.0000
-2E*       -0.1211   0.0485   0.0226  -0.0484  -0.0679  -0.0696  -0.0691   1.0000
E*J         0.0102   0.0959   0.0825  -0.1436   0.0210   0.0323   0.0110   0.4912
E*K        -0.0975   0.0399  -0.0394   0.0011  -0.0572  -0.0520  -0.0437   0.5742
E*JK        0.0756   0.0932   0.0838  -0.1449   0.0681   0.0636   0.0051  -0.5571
E*JJ       -0.0712   0.0116  -0.2485   0.1683  -0.0838  -0.0117   0.1531  -0.2688
E*JJK      -0.0604  -0.2002  -0.1544   0.2821  -0.0737  -0.0793  -0.0013   0.5130
E2*        -0.0242   0.0718  -0.2723   0.1264  -0.0997  -0.0374   0.1831  -0.0310
E2*K       -0.1019   0.6003   0.4125  -0.7897   0.0688   0.0545  -0.2553   0.0038
E2*JK       0.0648  -0.4082  -0.5032   0.6836  -0.0576  -0.0332   0.2137   0.0402
Fbc         0.3044  -0.1119   0.0079   0.0460   0.2882   0.2508   0.1032  -0.3395
Fbc_J      -0.2441   0.1144  -0.3236   0.1560  -0.3251  -0.1464   0.3183   0.2267
Fbc_K       0.2479  -0.6550   0.8335  -0.0198   0.1128  -0.0174  -0.0283   0.0029
F2bc        0.1373  -0.2289  -0.1331   0.2726   0.0714   0.2430   0.5379  -0.1703
Fab        -0.0178   0.0610  -0.1011   0.0277  -0.0576   0.0273   0.1741  -0.3481
Fab_J      -0.0774   0.0973   0.1366  -0.1756   0.0938  -0.0320  -0.4410   0.2806
Fab_K      -0.0718   0.8071   0.2854  -0.8921   0.0870   0.0965  -0.1786   0.0492
F2ab       -0.1273   0.1100   0.1066  -0.1527   0.1130  -0.0448  -0.6081   0.0601

           E*J      E*K      E*JK     E*JJ     E*JJK    E2*      E2*K     E2*JK   

E*J         1.0000
E*K         0.1186   1.0000
E*JK       -0.2028  -0.9631   1.0000
E*JJ       -0.8749  -0.0014   0.0781   1.0000
E*JJK       0.2347   0.8869  -0.9737  -0.1323   1.0000
E2*        -0.1658   0.0129  -0.0097   0.4229  -0.0218   1.0000
E2*K        0.1584   0.0531   0.0238  -0.2484  -0.0805  -0.2627   1.0000
E2*JK      -0.1340  -0.0466   0.0072   0.2619   0.0333   0.2694  -0.9536   1.0000
Fbc         0.1600  -0.2680   0.2170  -0.2196  -0.1735  -0.1208  -0.0697   0.0795
Fbc_J      -0.0639   0.1653  -0.1753   0.3729   0.1510   0.3586  -0.2042   0.2036
Fbc_K       0.0102  -0.0335  -0.0046  -0.2150   0.0166  -0.2904   0.0228  -0.1964
F2bc        0.0183  -0.1050   0.0366   0.1583  -0.0126   0.0145  -0.3074   0.2551
Fab         0.1685  -0.0859   0.0478  -0.2154  -0.0284   0.0774   0.1788  -0.2871
Fab_J      -0.0624   0.0736  -0.0314   0.0400   0.0157  -0.1652   0.1415  -0.0206
Fab_K       0.1628   0.0248   0.1196  -0.1335  -0.2228  -0.0864   0.7789  -0.6093
F2ab       -0.0170   0.0381  -0.0042  -0.2123   0.0118  -0.3959   0.3118  -0.2680

           Fbc      Fbc_J    Fbc_K    F2bc     Fab      Fab_J    Fab_K    F2ab    

Fbc         1.0000
Fbc_J      -0.6858   1.0000
Fbc_K       0.0155  -0.3131   1.0000
F2bc        0.3783   0.1336  -0.0217   1.0000
Fab         0.1201   0.0119  -0.0952   0.2145   1.0000
Fab_J      -0.0556  -0.2758   0.0762  -0.3666  -0.8046   1.0000
Fab_K      -0.0464  -0.0451  -0.2186  -0.2304   0.0253   0.0690   1.0000
F2ab        0.0298  -0.5802   0.0930  -0.4351  -0.2376   0.7021   0.0183   1.0000

 Mean value of |C.ij|, i.ne.j =   0.2000
 Mean value of  C.ij,  i.ne.j =  -0.0212


 No correlations with absolute value greater than 0.9950


 Worst fitted lines (obs-calc/error):

   229:    3.6        488:   -3.6       1595:    3.5        494:   -3.5
   507:   -3.4          3:    3.4       1466:   -3.3        886:    3.3
  1266:    3.2        526:   -3.2        892:    3.1       1623:    3.1
   895:   -3.1       1062:   -3.0        993:   -3.0        986:    3.0
    77:    2.9       1242:   -2.9        418:   -2.9        386:   -2.8
   485:    2.8       1619:   -2.7       1391:    2.7       1268:   -2.7
   919:   -2.7        258:    2.7        398:    2.7       1075:    2.6
  1393:   -2.6       1599:   -2.6       1690:    2.6         68:    2.6
  1276:   -2.6       1481:   -2.6        235:   -2.6        192:    2.6
   745:    2.6       1339:    2.6        729:   -2.5       1531:    2.5
   887:   -2.5        822:    2.5        186:   -2.5        190:    2.5
  1136:   -2.4        161:   -2.4        730:    2.4        383:   -2.4
  1101:    2.4        289:   -2.3

   229/ 23 18  5  1   22 18  4  0             221832.6311   0.0907  0.025   0.0907 0.44
   488/ 27  2 26  1   26  1 25  1             242524.9442   0.0084  0.025  -0.0890 0.60
  1595/ 36  3 34  1   35  3 33  0             326448.0804  -0.1819  0.025   0.0879 0.44
   494/ 27  1 26  1   26  1 25  0             242809.4210   0.1285  0.025  -0.0869 0.44
   507/ 25  7 18  0   24  7 17  1             244189.7981  -0.0853  0.025
     3/  2  0  2  0    1  0  1  1              18838.0000   0.6713  0.200
  1466/ 35  2 33  0   34  3 32  0             317588.2634  -0.2287  0.025  -0.0835 0.58
   886/ 30  2 28  1   29  3 27  1             274613.3530   0.0834  0.025
  1266/ 33  3 31  0   32  2 30  0             300394.0471  -0.1950  0.025   0.0795 0.38
   526/ 27  4 23  1   26  5 22  1             248128.4561  -0.0789  0.025
                                           _____________________________________
__________________________________________/ SPFIT output reformatted with PIFORM
