# Supplementary material for: Deciphering the Complexity in the Rotational Spectrum of Deuterated Ethylene Glycol
Source: ACS Earth Space Chem. 2025 Apr 29;9(5):1267–76. doi: 10.1021/acsearthspacechem.5c00067 (PMC12086960; doi:10.1021/acsearthspacechem.5c00067)
Supplement: Supplementary file 2 — sp5c00067_si_002.zip [file sp5c00067_si_002.zip › SuppInfo/OHOD_gGg.pi]

Ethylene Glycol -- O-d1 outer gGg'                    Thu Apr 03 12:35:42 2025

-------------------------------------------------------------------------------------=========
                                              obs         o-c     error     blends     Notes
                                                                         o-c      wt
    / instead of : below denotes (o-c)>3*err
-------------------------------------------------------------------------------------=========
   1: 23  3 21   22  3 20                   220200.5306   0.0687  0.025               
   2: 23  2 21   22  2 20                   220815.3019  -0.0335  0.025               
   3: 23  3 21   22  2 20                   222114.3833   0.0027  0.025               
   4: 24  1 23   23  2 22                   223263.4059  -0.0020  0.025               
   5: 24  2 23   23  2 22                   223306.6096   0.0206  0.025               
   6: 14  5 10   13  4 10                   225162.8988  -0.0191  0.025               
   7:  8  8  0    7  7  0                   225389.6541  -0.0204  0.025  -0.0204 0.26  
   8:  8  8  0    7  7  1                   225389.6541  -0.0204  0.025  -0.0204 0.24  
   9:  8  8  1    7  7  0                   225389.6541  -0.0204  0.025  -0.0204 0.24  
  10:  8  8  1    7  7  1                   225389.6541  -0.0204  0.025  -0.0204 0.26  
  11: 10  7  4    9  6  4                   225431.8403  -0.0543  0.025  -0.0404 0.27  
  12: 10  7  3    9  6  3                   225431.8403  -0.0265  0.025  -0.0404 0.27  
  13: 10  7  4    9  6  3                   225431.8403  -0.0253  0.025  -0.0404 0.23  
  14: 10  7  3    9  6  4                   225431.8403  -0.0555  0.025  -0.0404 0.23  
  15: 23 11 13   22 11 12                   226144.4076   0.0114  0.025   0.0113 0.50  
  16: 23 11 12   22 11 11                   226144.4076   0.0111  0.025   0.0113 0.50  
  17: 25  0 25   24  1 24                   226334.3068   0.0640  0.025               
  18: 25  1 25   24  1 24                   226334.9644   0.1976  0.025   0.0179 0.50  
  19: 25  0 25   24  0 24                   226334.9644  -0.1619  0.025   0.0179 0.50  
  20: 25  1 25   24  0 24                   226335.6079  -0.0423  0.025               
  21/ 23  7 17   22  7 16                   227445.0893   0.0874  0.025               
  22: 23  5 19   22  5 18                   227725.4843  -0.0155  0.025               
  23: 23  6 18   22  6 17                   228018.5622  -0.0085  0.025               
  24: 24  2 22   23  3 21                   228301.7612  -0.0525  0.025               
  25: 23  3 20   22  3 19                   228674.4013  -0.0494  0.025               
  26: 24  3 22   23  3 21                   229173.2488  -0.0325  0.025               
  27: 24  2 22   23  2 21                   229600.8629   0.0040  0.025               
  28: 25  1 24   24  2 23                   232197.1488   0.0059  0.025               
  29: 25  1 24   24  1 23                   232240.3429   0.0190  0.025               
  30: 25  2 24   24  1 23                   232267.3034   0.0551  0.025               
  31: 23  4 19   22  4 18                   234068.1834  -0.0574  0.025               
  32: 15  5 11   14  4 11                   235000.0180  -0.0353  0.025               
  33: 13  6  7   12  5  7                   235013.0828  -0.0489  0.025               
  34:  9  8  1    8  7  1                   235203.0352   0.0017  0.025   0.0017 0.26  
  35:  9  8  2    8  7  2                   235203.0352   0.0016  0.025   0.0017 0.26  
  36:  9  8  2    8  7  1                   235203.0352   0.0017  0.025   0.0017 0.24  
  37:  9  8  1    8  7  2                   235203.0352   0.0016  0.025   0.0017 0.24  
  38: 11  7  4   10  6  4                   235225.5262   0.0411  0.025  -0.0140 0.27  
  39: 11  7  5   10  6  4                   235225.5262   0.0464  0.025  -0.0140 0.23  
  40: 11  7  4   10  6  5                   235225.5262  -0.0743  0.025  -0.0140 0.23  
  41: 11  7  5   10  6  5                   235225.5262  -0.0690  0.025  -0.0140 0.27  
  42: 26  1 26   25  1 25                   235252.6172   0.1051  0.025  -0.0018 0.25  
  43: 26  0 26   25  0 25                   235252.6172  -0.1087  0.025  -0.0018 0.25  
  44: 26  0 26   25  1 25                   235252.6172   0.4152  0.025  -0.0018 0.25  
  45: 26  1 26   25  0 25                   235252.6172  -0.4188  0.025  -0.0018 0.25  
  46: 24 11 14   23 11 13                   236028.9145  -0.0541  0.025  -0.0544 0.50  
  47: 24 11 13   23 11 12                   236028.9145  -0.0547  0.025  -0.0544 0.50  
  48: 24 10 15   23 10 14                   236222.5388  -0.0524  0.025  -0.0633 0.50  
  49: 24 10 14   23 10 13                   236222.5388  -0.0740  0.025  -0.0633 0.50  
  50/ 24  7 18   23  7 17                   237507.3808   0.1102  0.025               
  51: 25  2 23   24  3 22                   237545.0741   0.0259  0.025               
  52: 24  6 19   23  6 18                   238054.5866   0.0020  0.025               
  53: 25  3 23   24  3 22                   238123.8553   0.0404  0.025               
  54: 25  2 23   24  2 22                   238416.5626   0.0468  0.025               
  55: 26  1 25   25  2 24                   241121.8546   0.0264  0.025               
  56: 26  2 25   25  2 24                   241138.5396  -0.0012  0.025               
  57/ 19  4 15   18  3 15                   242009.7839  -0.1147  0.025               
  58: 27  0 27   26  0 26                   244168.2941  -0.0612  0.025   0.0022 0.41  
  59: 27  1 27   26  0 26                   244168.2941  -0.2444  0.025   0.0022 0.10  
  60: 27  0 27   26  1 26                   244168.2941   0.2488  0.025   0.0022 0.10  
  61: 27  1 27   26  1 26                   244168.2941   0.0656  0.025   0.0022 0.41  
  62: 14  6  9   13  5  9                   244743.9879  -0.0557  0.025               
  63: 16  5 12   15  4 12                   244939.9004  -0.0033  0.025               
  64: 12  7  5   11  6  5                   245007.0244   0.1598  0.025  -0.0255 0.27  
  65: 12  7  5   11  6  6                   245007.0244  -0.2308  0.025  -0.0255 0.23  
  66: 12  7  6   11  6  5                   245007.0244   0.1798  0.025  -0.0255 0.23  
  67: 12  7  6   11  6  6                   245007.0244  -0.2108  0.025  -0.0255 0.27  
  68: 10  8  2    9  7  3                   245013.7433   0.0171  0.025   0.0172 0.24  
  69: 10  8  3    9  7  2                   245013.7433   0.0173  0.025   0.0172 0.24  
  70: 10  8  2    9  7  2                   245013.7433   0.0173  0.025   0.0172 0.26  
  71: 10  8  3    9  7  3                   245013.7433   0.0171  0.025   0.0172 0.26  
  72: 25 11 14   24 11 13                   245920.1895   0.0145  0.025   0.0153 0.50  
  73: 25 11 15   24 11 14                   245920.1895   0.0160  0.025   0.0153 0.50  
  74/ 25 10 16   24 10 15                   246142.2449  -0.0892  0.025  -0.1134 0.50  
  75: 25 10 15   24 10 14                   246142.2449  -0.1374  0.025  -0.1134 0.50  
  76: 26  3 24   25  3 23                   247057.6190   0.0096  0.025               
  77: 25  5 21   24  5 20                   247091.6984  -0.0339  0.025               
  78: 26  2 24   25  2 23                   247255.3626   0.0043  0.025               
  79: 26  3 24   25  2 23                   247636.4398   0.0636  0.025               
  80: 25  6 20   24  6 19                   248063.0921  -0.0219  0.025               
  81: 27  1 26   26  2 25                   250040.0102  -0.0448  0.025               
  82: 27  2 26   26  2 25                   250050.3790  -0.0081  0.025               
  83: 27  1 26   26  1 25                   250056.8287   0.0610  0.025               
  84: 26  4 23   25  4 22                   252649.4546  -0.0006  0.025               
  85: 28  0 28   27  1 27                   253081.8671   0.1326  0.025  -0.0130 0.10  
  86: 28  1 28   27  0 27                   253081.8671  -0.1586  0.025  -0.0130 0.10  
  87: 28  1 28   27  1 27                   253081.8671   0.0245  0.025  -0.0130 0.40  
  88: 28  0 28   27  0 27                   253081.8671  -0.0505  0.025  -0.0130 0.40  
  89: 25  4 21   24  4 20                   253243.2530  -0.0183  0.025               
  90: 15  6  9   14  5  9                   254230.8162   0.0162  0.025               
  91: 15  6 10   14  5 10                   254406.9098  -0.0315  0.025               
  92: 26  3 23   25  3 22                   254437.2069  -0.0358  0.025               
  93:  9  9  0    8  8  1                   254761.2445   0.0620  0.025   0.0620 0.24  
  94:  9  9  1    8  8  0                   254761.2445   0.0620  0.025   0.0620 0.24  
  95:  9  9  1    8  8  1                   254761.2445   0.0620  0.025   0.0620 0.26  
  96:  9  9  0    8  8  0                   254761.2445   0.0620  0.025   0.0620 0.26  
  97/ 13  7  7   12  6  7                   254773.0311  -0.0596  0.025  -0.0897 0.55  
  98: 13  7  6   12  6  7                   254773.0311  -0.1258  0.025  -0.0897 0.45  
  99: 11  8  4   10  7  4                   254819.9934   0.0050  0.025   0.0056 0.26  
 100: 11  8  3   10  7  4                   254819.9934   0.0050  0.025   0.0056 0.24  
 101: 11  8  3   10  7  3                   254819.9934   0.0062  0.025   0.0056 0.26  
 102: 11  8  4   10  7  3                   254819.9934   0.0062  0.025   0.0056 0.24  
 103: 17  5 13   16  4 13                   255029.2641   0.0386  0.025               
 104: 27  2 25   26  3 24                   255730.0913  -0.0010  0.025               
 105: 26 10 17   25 10 16                   256071.7342  -0.0132  0.025  -0.0651 0.50  
 106: 26 10 16   25 10 15                   256071.7342  -0.1169  0.025  -0.0651 0.50  
 107: 27  2 25   26  2 24                   256111.0984  -0.0119  0.025               
 108: 27  3 25   26  2 24                   256360.0389   0.0213  0.025               
 109: 26  7 20   25  7 19                   257668.2489  -0.0359  0.025               
 110: 28  1 27   27  2 26                   258953.4412  -0.0060  0.025               
 111: 28  2 27   27  2 26                   258959.8480   0.0365  0.025               
 112: 28  1 27   27  1 26                   258963.7430  -0.0362  0.025               
 113: 27  4 24   26  4 23                   261705.8141  -0.0163  0.025               
 114: 29  0 29   28  0 28                   261993.2957  -0.0263  0.025  -0.0041 0.40  
 115: 29  0 29   28  1 28                   261993.2957   0.0817  0.025  -0.0041 0.10  
 116: 29  1 29   28  0 28                   261993.2957  -0.0899  0.025  -0.0041 0.10  
 117: 29  1 29   28  1 28                   261993.2957   0.0181  0.025  -0.0041 0.40  
 118: 26  4 22   25  4 21                   262421.7874   0.0197  0.025               
 119: 27  3 24   26  3 23                   263040.5297   0.0299  0.025               
 120: 16  6 10   15  5 10                   263703.3056   0.0236  0.025               
 121: 16  6 11   15  5 11                   264044.0456  -0.0105  0.025               
 122: 14  7  8   13  6  7                   264516.0656   0.1226  0.025   0.0141 0.45  
 123: 14  7  7   13  6  7                   264516.0656  -0.0745  0.025   0.0141 0.55  
 124: 14  7  8   13  6  8                   264519.1872   0.1125  0.025   0.0238 0.55  
 125: 14  7  7   13  6  8                   264519.1872  -0.0846  0.025   0.0238 0.45  
 126/ 10  9  1    9  8  1                   264576.3004   0.0922  0.025   0.0922 0.26  
 127: 10  9  2    9  8  1                   264576.3004   0.0922  0.025   0.0922 0.24  
 128: 10  9  1    9  8  2                   264576.3004   0.0922  0.025   0.0922 0.24  
 129: 10  9  2    9  8  2                   264576.3004   0.0922  0.025   0.0922 0.26  
 130: 12  8  4   11  7  4                   264619.7938   0.0257  0.025   0.0232 0.27  
 131: 12  8  5   11  7  5                   264619.7938   0.0206  0.025   0.0232 0.27  
 132: 12  8  4   11  7  5                   264619.7938   0.0204  0.025   0.0232 0.23  
 133: 12  8  5   11  7  4                   264619.7938   0.0259  0.025   0.0232 0.23  
 134: 28  2 26   27  3 25                   264729.7326  -0.0113  0.025               
 135: 28  3 26   27  3 25                   264891.2039  -0.0358  0.025               
 136: 21  4 17   20  3 17                   264903.0713   0.0168  0.025               
 137: 28  2 26   27  2 25                   264978.6182  -0.0329  0.025               
 138: 28  3 26   27  2 25                   265140.2100   0.0630  0.025               
 139: 18  5 14   17  4 14                   265318.4758   0.0524  0.025               
 140/ 27 11 17   26 11 16                   265723.7858   0.0884  0.025   0.0844 0.50  
 141: 27 11 16   26 11 15                   265723.7858   0.0803  0.025   0.0844 0.50  
 142: 29  1 28   28  2 27                   267862.9817  -0.0164  0.025               
 143: 29  2 28   28  2 27                   267866.9248   0.0192  0.025               
 144: 29  1 28   28  1 27                   267869.3061  -0.0563  0.025               
 145: 29  2 28   28  1 27                   267873.2525  -0.0173  0.025               
 146: 28  4 25   27  4 24                   270716.7443  -0.0069  0.025               
 147: 30  1 30   29  1 29                   270902.4505  -0.0043  0.025  -0.0174 0.40  
 148: 30  0 30   29  0 29                   270902.4505  -0.0305  0.025  -0.0174 0.40  
 149: 30  1 30   29  0 29                   270902.4505  -0.0679  0.025  -0.0174 0.10  
 150: 30  0 30   29  1 29                   270902.4505   0.0331  0.025  -0.0174 0.10  
 151: 27  4 23   26  4 22                   271347.4954   0.0440  0.025               
 152: 28  3 25   27  3 24                   271689.8388   0.0107  0.025               
 153: 29  2 27   28  3 26                   273692.5687   0.0304  0.025               
 154: 29  3 27   28  3 26                   273796.7014   0.0182  0.025               
 155: 29  2 27   28  2 26                   273854.0228  -0.0112  0.025               
 156: 29  3 27   28  2 26                   273958.1823   0.0033  0.025               
 157: 15  7  9   14  6  8                   274233.0548  -0.0393  0.025               
 158: 15  7  8   14  6  8                   274233.6100  -0.0216  0.025               
 159: 15  7  9   14  6  9                   274240.8132  -0.0284  0.025               
 160: 15  7  8   14  6  9                   274241.3855   0.0063  0.025               
 161: 11  9  2   10  8  3                   274389.0912   0.0685  0.025   0.0686 0.24  
 162: 11  9  2   10  8  2                   274389.0912   0.0686  0.025   0.0686 0.26  
 163: 11  9  3   10  8  2                   274389.0912   0.0686  0.025   0.0686 0.24  
 164: 11  9  3   10  8  3                   274389.0912   0.0686  0.025   0.0686 0.26  
 165: 13  8  5   12  7  5                   274410.7344   0.0085  0.025  -0.0010 0.27  
 166: 13  8  6   12  7  6                   274410.7344  -0.0105  0.025  -0.0010 0.27  
 167: 13  8  5   12  7  6                   274410.7344  -0.0114  0.025  -0.0010 0.23  
 168: 13  8  6   12  7  5                   274410.7344   0.0094  0.025  -0.0010 0.23  
 169: 28 11 18   27 11 17                   275636.6522  -0.0061  0.025  -0.0151 0.50  
 170: 28 11 17   27 11 16                   275636.6522  -0.0240  0.025  -0.0151 0.50  
 171: 19  5 15   18  4 15                   275858.1703   0.0166  0.025               
 172: 30  1 29   29  2 28                   276769.2911  -0.0044  0.025               
 173: 30  2 29   29  2 28                   276771.6537  -0.0338  0.025               
 174: 30  2 29   29  1 28                   276775.6200   0.0250  0.025               
 175/ 28  6 23   27  6 22                   277795.9167  -0.0858  0.025               
 176: 22  4 18   21  3 18                   277960.7050   0.0293  0.025               
 177: 29  4 26   28  4 25                   279690.9851  -0.0166  0.025               
 178: 31  0 31   30  0 30                   279809.2900  -0.0198  0.025  -0.0121 0.40  
 179: 31  1 31   30  0 30                   279809.2900  -0.0418  0.025  -0.0121 0.10  
 180: 31  0 31   30  1 30                   279809.2900   0.0175  0.025  -0.0121 0.10  
 181: 31  1 31   30  1 30                   279809.2900  -0.0044  0.025  -0.0121 0.40  
 182: 28  4 24   27  4 23                   280062.7524   0.0136  0.025               
 183/ 29  3 26   28  3 25                   280386.7427   0.0912  0.025               
 184: 29  4 26   28  3 25                   281918.9853  -0.0330  0.025               
 185: 30  3 28   29  3 27                   282697.0006   0.0313  0.025               
 186: 30  2 28   29  2 27                   282734.3636   0.0439  0.025               
 187: 30  3 28   29  2 27                   282801.1396   0.0254  0.025               
 188: 18  6 13   17  5 13                   283280.7593   0.0341  0.025               
 189: 16  7 10   15  6  9                   283916.1894   0.0603  0.025               
 190: 16  7  9   15  6  9                   283917.5233   0.0345  0.025               
 191: 16  7  9   15  6 10                   283935.2969  -0.0421  0.025               
 192: 10 10  0    9  9  0                   284122.6998  -0.0652  0.025  -0.0653 0.26  
 193: 10 10  1    9  9  0                   284122.6998  -0.0652  0.025  -0.0653 0.24  
 194: 10 10  0    9  9  1                   284122.6998  -0.0652  0.025  -0.0653 0.24  
 195: 10 10  1    9  9  1                   284122.6998  -0.0652  0.025  -0.0653 0.26  
 196: 14  8  7   13  7  6                   284190.2730   0.0674  0.025   0.0327 0.23  
 197: 14  8  6   13  7  6                   284190.2730   0.0641  0.025   0.0327 0.27  
 198: 14  8  7   13  7  7                   284190.2730   0.0012  0.025   0.0327 0.27  
 199: 14  8  6   13  7  7                   284190.2730  -0.0020  0.025   0.0327 0.23  
 200: 12  9  3   11  8  4                   284198.3406   0.0607  0.025   0.0608 0.24  
 201: 12  9  4   11  8  3                   284198.3406   0.0608  0.025   0.0608 0.24  
 202: 12  9  3   11  8  3                   284198.3406   0.0608  0.025   0.0608 0.26  
 203: 12  9  4   11  8  4                   284198.3406   0.0607  0.025   0.0608 0.26  
 204: 29 11 18   28 11 17                   285557.6197   0.0408  0.025   0.0599 0.50  
 205: 29 11 19   28 11 18                   285557.6197   0.0788  0.025   0.0599 0.50  
 206: 31  1 30   30  2 29                   285672.6581  -0.0109  0.025               
 207: 31  2 30   30  2 29                   285674.1601   0.0307  0.025               
 208/ 31  1 30   30  1 29                   285674.9734  -0.0876  0.025               
 209: 31  2 30   30  1 29                   285676.4942  -0.0271  0.025               
 210: 20  5 16   19  4 16                   286695.7586  -0.0146  0.025               
 211: 29  6 24   28  6 23                   287569.6273   0.0574  0.025               
 212: 30  4 27   29  4 26                   288636.4384   0.0043  0.025               
 213: 32  0 32   31  1 31                   288713.7215   0.0185  0.025   0.0010 0.10  
 214: 32  1 32   31  0 31                   288713.7215  -0.0164  0.025   0.0010 0.10  
 215: 32  1 32   31  1 31                   288713.7215   0.0055  0.025   0.0010 0.40  
 216: 32  0 32   31  0 31                   288713.7215  -0.0035  0.025   0.0010 0.40  
 217: 30  3 27   29  3 26                   289125.7170   0.0249  0.025               
 218: 19  6 13   18  5 13                   291087.1481   0.0065  0.025               
 219: 31  2 29   30  3 28                   291550.5670  -0.0001  0.025               
 220/ 31  3 29   30  3 28                   291593.1095  -0.0868  0.025               
 221: 31  2 29   30  2 28                   291617.4183   0.0565  0.025               
 222: 23  4 19   22  3 19                   292090.0752   0.0029  0.025               
 223: 19  6 14   18  5 14                   292917.7110   0.0422  0.025               
 224/ 17  7 11   16  6 10                   293555.5320  -0.1142  0.025               
 225: 17  7 10   16  6 10                   293558.9282   0.0573  0.025               
 226/ 17  7 11   16  6 11                   293594.4028   0.0754  0.025               
 227/ 11 10  1   10  9  2                   293939.4486  -0.1219  0.025  -0.1220 0.24  
 228: 11 10  1   10  9  1                   293939.4486  -0.1219  0.025  -0.1220 0.26  
 229: 11 10  2   10  9  1                   293939.4486  -0.1219  0.025  -0.1220 0.24  
 230: 11 10  2   10  9  2                   293939.4486  -0.1219  0.025  -0.1220 0.26  
 231: 15  8  8   14  7  7                   293955.3287   0.1081  0.025   0.0041 0.23  
 232: 15  8  7   14  7  7                   293955.3287   0.0971  0.025   0.0041 0.27  
 233: 15  8  8   14  7  8                   293955.3287  -0.0890  0.025   0.0041 0.27  
 234: 15  8  7   14  7  8                   293955.3287  -0.1000  0.025   0.0041 0.23  
 235: 13  9  5   12  8  5                   294002.4355  -0.0078  0.025  -0.0078 0.27  
 236: 13  9  4   12  8  5                   294002.4355  -0.0079  0.025  -0.0078 0.23  
 237: 13  9  5   12  8  4                   294002.4355  -0.0076  0.025  -0.0078 0.23  
 238: 13  9  4   12  8  4                   294002.4355  -0.0076  0.025  -0.0078 0.27  
 239: 32  1 31   31  2 30                   294573.2360  -0.0495  0.025               
 240: 32  1 31   31  1 30                   294574.4067  -0.3391  0.025  -0.0537 0.50  
 241: 32  2 31   31  2 30                   294574.4067   0.2317  0.025  -0.0537 0.50  
 242/ 30  6 25   29  6 24                   297258.5990   0.1053  0.025               
 243: 31  4 28   30  4 27                   297559.7091  -0.0218  0.025               
 244: 33  0 33   32  0 32                   297615.6486   0.0046  0.025   0.0073 0.40  
 245: 33  1 33   32  0 32                   297615.6486  -0.0029  0.025   0.0073 0.10  
 246: 33  0 33   32  1 32                   297615.6486   0.0175  0.025   0.0073 0.10  
 247: 33  1 33   32  1 32                   297615.6486   0.0099  0.025   0.0073 0.40  
 248: 21  5 17   20  4 17                   297872.0757   0.0234  0.025               
 249: 31  3 28   30  3 27                   297899.1228  -0.0174  0.025               
 250/ 20  6 14   19  5 14                   299670.6844  -0.1044  0.025               
 251: 32  2 30   31  3 29                   300459.0471   0.0667  0.025               
 252: 32  3 30   31  3 29                   300486.1332   0.0670  0.025               
 253: 32  2 30   31  2 29                   300501.6396   0.0300  0.025               
 254: 32  3 30   31  2 29                   300528.6992   0.0038  0.025               
 255/ 18  7 11   17  6 12                   303225.7776   0.0845  0.025               
 256: 16  8  8   15  7  9                   303702.7015  -0.2703  0.025   0.0147 0.23  
 257: 16  8  8   15  7  8                   303702.7015   0.2671  0.025   0.0147 0.27  
 258: 16  8  9   15  7  8                   303702.7015   0.2997  0.025   0.0147 0.23  
 259: 16  8  9   15  7  9                   303702.7015  -0.2377  0.025   0.0147 0.27  
 260: 14  9  5   13  8  6                   303799.7814  -0.0011  0.025  -0.0007 0.23  
 261: 14  9  5   13  8  5                   303799.7814  -0.0002  0.025  -0.0007 0.27  
 262: 14  9  6   13  8  5                   303799.7814  -0.0002  0.025  -0.0007 0.23  
 263: 14  9  6   13  8  6                   303799.7814  -0.0011  0.025  -0.0007 0.27  
 264: 32  4 29   31  4 28                   306466.3259  -0.0084  0.025               
 265: 34  0 34   33  1 33                   306514.9882   0.0108  0.025   0.0048 0.10  
 266: 34  1 34   33  0 33                   306514.9882  -0.0011  0.025   0.0048 0.10  
 267: 34  0 34   33  0 33                   306514.9882   0.0032  0.025   0.0048 0.40  
 268: 34  1 34   33  1 33                   306514.9882   0.0064  0.025   0.0048 0.40  
 269/ 32  3 29   31  3 28                   306698.9674  -0.0886  0.025               
 270/ 31  6 26   30  6 25                   306856.7088  -0.0870  0.025               
 271: 32  4 29   31  3 28                   307170.0431   0.0091  0.025               
 272: 24  4 20   23  3 20                   307207.9116   0.0155  0.025               
 273: 33  2 31   32  3 30                   309358.8732   0.0143  0.025               
 274/ 33  3 31   32  3 30                   309375.8913  -0.1083  0.025               
 275: 33  2 31   32  2 30                   309385.9575   0.0127  0.025               
 276: 22  5 18   21  4 18                   309418.4594   0.0001  0.025               
 277: 34  1 33   33  2 32                   312366.8272   0.3800  0.025  -0.0541 0.24  
 278: 34  2 33   33  1 32                   312366.8272  -0.4883  0.025  -0.0541 0.24  
 279: 34  2 33   33  2 32                   312366.8272   0.0522  0.025  -0.0541 0.26  
 280: 34  1 33   33  1 32                   312366.8272  -0.1604  0.025  -0.0541 0.26  
 281: 21  6 16   20  5 16                   312381.9793   0.0162  0.025               
 282: 19  7 13   18  6 13                   312804.3934  -0.0153  0.025               
 283: 17  8  9   16  7  9                   313428.0452   0.0257  0.025   0.0657 0.55  
 284: 17  8 10   16  7  9                   313428.0452   0.1154  0.025   0.0657 0.45  
 285: 15  9  7   14  8  6                   313588.3149  -0.0493  0.025  -0.0511 0.23  
 286: 15  9  6   14  8  6                   313588.3149  -0.0495  0.025  -0.0511 0.27  
 287: 15  9  7   14  8  7                   313588.3149  -0.0527  0.025  -0.0511 0.27  
 288: 15  9  6   14  8  7                   313588.3149  -0.0528  0.025  -0.0511 0.23  
 289: 33  4 30   32  4 29                   315360.4646  -0.0358  0.025               
 290: 35  0 35   34  0 34                   315411.6761   0.0098  0.025   0.0108 0.40  
 291: 35  1 35   34  1 34                   315411.6761   0.0116  0.025   0.0108 0.40  
 292: 35  0 35   34  1 34                   315411.6761   0.0142  0.025   0.0108 0.10  
 293: 35  1 35   34  0 34                   315411.6761   0.0072  0.025   0.0108 0.10  
 294: 33  3 30   32  3 29                   315518.4592  -0.0122  0.025               
 295: 22  6 16   21  5 16                   315639.4394  -0.0523  0.025               
 296: 33  4 30   32  3 29                   315831.4246  -0.0538  0.025               
 297: 34  2 32   33  3 31                   318252.4065  -0.0096  0.025               
 298: 34  3 32   33  3 31                   318263.2542   0.0304  0.025               
 299: 34  2 32   33  2 31                   318269.5436  -0.0132  0.025               
 300: 34  3 32   33  2 31                   318280.4018   0.0373  0.025               
 301: 35  1 34   34  1 33                   321259.1590  -0.1293  0.025  -0.0646 0.26  
 302: 35  2 34   34  1 33                   321259.1590  -0.3278  0.025  -0.0646 0.24  
 303: 35  1 34   34  2 33                   321259.1590   0.1985  0.025  -0.0646 0.24  
 304: 35  2 34   34  2 33                   321259.1590   0.0000  0.025  -0.0646 0.26  
 305/ 23  5 19   22  4 19                   321355.1292  -0.0819  0.025               
 306: 22  6 17   21  5 17                   322292.9762   0.0302  0.025               
 307: 20  7 14   19  6 14                   322352.5311   0.0020  0.025               
 308: 23  6 17   22  5 17                   322978.6102   0.0420  0.025               
 309: 18  8 10   17  7 10                   323127.5645  -0.0831  0.025   0.0187 0.56  
 310: 18  8 11   17  7 10                   323127.5645   0.1477  0.025   0.0187 0.44  
 311: 18  8 11   17  7 11                   323130.7360   0.0946  0.025  -0.0072 0.56  
 312: 18  8 10   17  7 11                   323130.7360  -0.1362  0.025  -0.0072 0.44  
 313: 16  9  8   15  8  8                   323366.0545  -0.0088  0.025  -0.0036 0.27  
 314: 16  9  7   15  8  8                   323366.0545  -0.0093  0.025  -0.0036 0.23  
 315: 16  9  8   15  8  7                   323366.0545   0.0021  0.025  -0.0036 0.23  
 316: 16  9  7   15  8  7                   323366.0545   0.0015  0.025  -0.0036 0.27  
 317: 36  0 36   35  0 35                   324305.6615   0.0548  0.025   0.0554 0.40  
 318: 36  1 36   35  1 35                   324305.6615   0.0559  0.025   0.0554 0.40  
 319: 36  0 36   35  1 35                   324305.6615   0.0574  0.025   0.0554 0.10  
 320: 36  1 36   35  0 35                   324305.6615   0.0533  0.025   0.0554 0.10  
 321: 35  2 33   34  3 32                   327141.0466   0.0027  0.025               
 322: 35  3 33   34  3 32                   327147.9044   0.0687  0.025               
 323: 35  2 33   34  2 32                   327151.9163   0.0649  0.025               
--------------------------------------------------------------------------------

PARAMETERS IN FIT (values truncated and Nlines statistics):

        10000            A  /MHz        14704.460(4)                           1
        20000            B  /MHz         5319.121(2)                           2
        30000            C  /MHz         4471.997(1)                           3
          200           DJ  /kHz            6.921(2)                           4
         1100          DJK  /kHz          -29.59(1)                            5
         2000           DK  /kHz           72.66(3)                            6
        40100           d1  /kHz           -1.9980(8)                          7
        50000           d2  /kHz           -0.1264(2)                          8
          300           HJ  /Hz            -0.026(1)                           9
         1200          HJK  /Hz             0.246(9)                          10
         2100          HKJ  /Hz            -0.7(1)                            11
         3000           HK  /Hz           [ 3.0115]                           12
        40200           h1  /Hz            -0.0098(5)                         13
        50100           h2  /Hz           [-0.0009]                           14
        60000           h3  /Hz            -0.00090(7)                        15

 MICROWAVE AVG =       -0.000127 MHz, IR AVG =        0.00000                 
 MICROWAVE RMS =        0.044798 MHz, IR RMS =        0.00000                 
 END OF ITERATION  1 OLD, NEW RMS ERROR=        1.79193         1.79193       

  distinct frequency lines in fit:   201
       distinct parameters of fit:    13

                                    upper state  lower state         overall
      limits of quantum number  1:      8   36       7   35           7   36
      limits of quantum number  2:      0   11       0   11           0   11
      limits of quantum number  3:      0   36       0   35           0   36

                  frequency range:      220200       327151

 FRAC<0 was used so that the errors above are  1.0000 times the standard error
 Standard errors are obtained by muliplying the previous errors by:   1.000000

 NOTE: the standard errors as printed below may not be exact. Please read
       the comments on negative FRAC in the Crib_sheet.


 PARAMETERS IN FIT WITH STANDARD ERRORS ON THOSE THAT ARE FITTED:
 (values rounded and degrees of freedom, Ndegf=Nlines-Nconst, statistics)

        10000            A  /MHz        14704.460(4)                           1
        20000            B  /MHz         5319.122(2)                           2
        30000            C  /MHz         4471.998(1)                           3
          200           DJ  /kHz            6.921(2)                           4
         1100          DJK  /kHz          -29.60(1)                            5
         2000           DK  /kHz           72.67(3)                            6
        40100           d1  /kHz           -1.9980(8)                          7
        50000           d2  /kHz           -0.1265(2)                          8
          300           HJ  /Hz            -0.027(1)                           9
         1200          HJK  /Hz             0.247(9)                          10
         2100          HKJ  /Hz            -0.7(1)                            11
         3000           HK  /Hz           [ 3.0115]                           12
        40200           h1  /Hz            -0.0098(5)                         13
        50100           h2  /Hz           [-0.0009]                           14
        60000           h3  /Hz            -0.00091(7)                        15

 CORRELATION COEFFICIENTS, C.ij:

           A        B        C        -DJ      -DJK     -DK      d1       d2      

A           1.0000
B          -0.4813   1.0000
C          -0.4007   0.5497   1.0000
-DJ         0.5683  -0.8941  -0.8062   1.0000
-DJK       -0.9240   0.4644   0.3293  -0.5715   1.0000
-DK        -0.8727   0.4255   0.3904  -0.4906   0.7188   1.0000
d1          0.3898  -0.7954  -0.0784   0.6378  -0.4772  -0.2833   1.0000
d2         -0.2323  -0.1194   0.4581  -0.2748   0.2816   0.2243   0.0816   1.0000
HJ         -0.5206   0.7700   0.7647  -0.9516   0.5799   0.3730  -0.6140   0.4408
HJK         0.1083   0.0101  -0.0483   0.0835  -0.2562   0.3315   0.0753  -0.0997
HKJ         0.6960  -0.3467  -0.2756   0.3987  -0.6560  -0.8893   0.2709  -0.2257
h1         -0.4158   0.6662   0.3186  -0.7288   0.5422   0.2559  -0.8610   0.3708
h3          0.1468  -0.4612   0.1705   0.2000  -0.1515  -0.1931   0.5269   0.5281

           HJ       HJK      HKJ      h1       h3      

HJ          1.0000
HJK        -0.2846   1.0000
HKJ        -0.2719  -0.5230   1.0000
h1          0.8276  -0.2857  -0.2156   1.0000
h3         -0.0866  -0.2187   0.2440  -0.2213   1.0000

 Mean value of |C.ij|, i.ne.j =   0.4195
 Mean value of  C.ij,  i.ne.j =  -0.0293


 No correlations with absolute value greater than 0.9950


 Worst fitted lines (obs-calc/error):

   227:   -4.9         57:   -4.6        224:   -4.6         74:   -4.5
    50:    4.4        274:   -4.3        242:    4.2        250:   -4.2
   126:    3.7        183:    3.6         97:   -3.6        269:   -3.5
   208:   -3.5         21:    3.5        270:   -3.5        220:   -3.5
   175:   -3.4        255:    3.4        140:    3.4        305:   -3.3
   226:    3.0          1:    2.7        322:    2.7        161:    2.7
   252:    2.7        251:    2.7        283:    2.6        192:   -2.6
   105:   -2.6        323:    2.6        301:   -2.6         17:    2.6
    79:    2.5         48:   -2.5        138:    2.5         93:    2.5
    83:    2.4        200:    2.4        189:    2.4        204:    2.4
    31:   -2.3        211:    2.3        225:    2.3        221:    2.3
   144:   -2.3         62:   -2.2        317:    2.2         30:    2.2
    46:   -2.2        277:   -2.2

   227/ 11 10  1   10  9  2                   293939.4486  -0.1219  0.025  -0.1220 0.24
    57/ 19  4 15   18  3 15                   242009.7839  -0.1147  0.025
   224/ 17  7 11   16  6 10                   293555.5320  -0.1142  0.025
    74/ 25 10 16   24 10 15                   246142.2449  -0.0892  0.025  -0.1134 0.50
    50/ 24  7 18   23  7 17                   237507.3808   0.1102  0.025
   274/ 33  3 31   32  3 30                   309375.8913  -0.1083  0.025
   242/ 30  6 25   29  6 24                   297258.5990   0.1053  0.025
   250/ 20  6 14   19  5 14                   299670.6844  -0.1044  0.025
   126/ 10  9  1    9  8  1                   264576.3004   0.0922  0.025   0.0922 0.26
   183/ 29  3 26   28  3 25                   280386.7427   0.0912  0.025
                                           _____________________________________
__________________________________________/ SPFIT output reformatted with PIFORM
