# Supplementary material for: Deciphering the Complexity in the Rotational Spectrum of Deuterated Ethylene Glycol
Source: ACS Earth Space Chem. 2025 Apr 29;9(5):1267–76. doi: 10.1021/acsearthspacechem.5c00067 (PMC12086960; doi:10.1021/acsearthspacechem.5c00067)
Supplement: Supplementary file 2 — sp5c00067_si_002.zip [file sp5c00067_si_002.zip › SuppInfo/ODOH_gGg.pi]

Ethylene Glycol -- O-d1 inner gGg'                    Thu Apr 03 11:56:33 2025

-------------------------------------------------------------------------------------=========
                                              obs         o-c     error     blends     Notes
                                                                         o-c      wt
    / instead of : below denotes (o-c)>3*err
-------------------------------------------------------------------------------------=========
   1: 22 13  9   21 13  8                   221255.3699   0.0639  0.025   0.0639 0.50  
   2: 22 13 10   21 13  9                   221255.3699   0.0639  0.025   0.0639 0.50  
   3: 22 12 10   21 12  9                   221367.9993   0.0537  0.025   0.0537 0.50  
   4: 22 12 11   21 12 10                   221367.9993   0.0537  0.025   0.0537 0.50  
   5: 22 11 12   21 11 11                   221525.7900  -0.0246  0.025  -0.0250 0.50  
   6: 22 11 11   21 11 10                   221525.7900  -0.0254  0.025  -0.0250 0.50  
   7: 22  9 14   21  9 13                   222066.3972   0.0249  0.025               
   8: 22  9 13   21  9 12                   222067.0535  -0.0473  0.025               
   9: 14  5 10   13  4  9                   222333.3130   0.0720  0.025               
  10:  8  8  0    7  7  1                   222346.9266   0.0029  0.025   0.0030 0.24  
  11:  8  8  1    7  7  1                   222346.9266   0.0029  0.025   0.0030 0.26  
  12:  8  8  1    7  7  0                   222346.9266   0.0029  0.025   0.0030 0.24  
  13:  8  8  0    7  7  0                   222346.9266   0.0029  0.025   0.0030 0.26  
  14: 23  2 21   22  3 20                   222462.0415  -0.0042  0.025               
  15: 22  3 19   21  3 18                   222489.1397  -0.0175  0.025               
  16: 22  8 15   21  8 14                   222532.9310   0.0607  0.025               
  17: 22  8 14   21  8 13                   222547.3009   0.0175  0.025               
  18: 14  5  9   13  4  9                   222827.6323   0.0119  0.025               
  19: 23  3 21   22  3 20                   222918.9836   0.0125  0.025               
  20: 22  5 18   21  5 17                   223018.0948  -0.0164  0.025               
  21: 23  2 21   22  2 20                   223184.6061  -0.0142  0.025               
  22: 22  7 16   21  7 15                   223191.4662  -0.0001  0.025               
  23: 22  7 15   21  7 14                   223390.5902  -0.0240  0.025               
  24: 10  7  4    9  6  3                   223483.0743   0.0679  0.025   0.0191 0.23  
  25: 10  7  4    9  6  4                   223483.0743  -0.0251  0.025   0.0191 0.27  
  26: 10  7  3    9  6  4                   223483.0743  -0.0297  0.025   0.0191 0.23  
  27: 10  7  3    9  6  3                   223483.0743   0.0633  0.025   0.0191 0.27  
  28: 23  3 20   22  4 19                   223584.8761  -0.0377  0.025               
  29: 23  3 21   22  2 20                   223641.5242  -0.0213  0.025               
  30: 22  6 17   21  6 16                   223770.1758  -0.0005  0.025               
  31: 21  4 18   20  3 17                   224285.4476  -0.0074  0.025               
  32: 12  6  7   11  5  7                   224431.3847  -0.0296  0.025               
  33: 17  4 13   16  3 13                   224931.6716   0.0204  0.025               
  34: 24  1 23   23  2 22                   225539.7971  -0.0237  0.025               
  35: 24  2 23   23  2 22                   225551.8396  -0.0128  0.025               
  36: 24  1 23   23  1 22                   225560.3102   0.0129  0.025               
  37: 24  2 23   23  1 22                   225572.3234  -0.0054  0.025               
  38: 14  5 10   13  4 10                   225602.4581   0.0435  0.025               
  39: 17  3 14   16  2 14                   227548.0905  -0.0010  0.025               
  40: 25  1 25   24  0 24                   228211.9255  -0.1673  0.025  -0.0001 0.10  
  41: 25  1 25   24  1 24                   228211.9255   0.0475  0.025  -0.0001 0.40  
  42: 25  0 25   24  1 24                   228211.9255   0.1671  0.025  -0.0001 0.10  
  43: 25  0 25   24  0 24                   228211.9255  -0.0477  0.025  -0.0001 0.40  
  44: 23  4 20   22  4 19                   228821.1486  -0.0018  0.025               
  45: 22  5 17   21  5 16                   229688.7158  -0.0120  0.025               
  46: 22  4 18   21  4 17                   229763.2985  -0.0165  0.025               
  47: 22  4 19   21  3 18                   229968.3419  -0.0482  0.025               
  48: 23  3 20   22  3 19                   231064.1525   0.0057  0.025               
  49: 15  5 10   14  4 10                   231312.8386   0.0306  0.025               
  50: 23 13 11   22 13 10                   231359.1266   0.0034  0.025   0.0034 0.50  
  51: 23 13 10   22 13  9                   231359.1266   0.0034  0.025   0.0034 0.50  
  52: 23 12 11   22 12 10                   231491.1279   0.0509  0.025   0.0510 0.50  
  53: 23 12 12   22 12 11                   231491.1279   0.0510  0.025   0.0510 0.50  
  54: 24  2 22   23  3 21                   231634.8419  -0.0196  0.025               
  55: 23 11 12   22 11 11                   231674.7158  -0.0040  0.025  -0.0031 0.50  
  56: 23 11 13   22 11 12                   231674.7158  -0.0020  0.025  -0.0031 0.50  
  57: 24  3 22   23  3 21                   231920.8297  -0.0266  0.025               
  58: 23 10 14   22 10 13                   231932.3320   0.0714  0.025   0.0387 0.50  
  59: 23 10 13   22 10 12                   231932.3320   0.0059  0.025   0.0387 0.50  
  60: 24  2 22   23  2 21                   232091.7696  -0.0172  0.025               
  61: 23  9 15   22  9 14                   232300.4981  -0.0180  0.025               
  62: 23  9 14   22  9 13                   232302.0917  -0.0014  0.025               
  63: 24  3 22   23  2 21                   232377.7460  -0.0355  0.025               
  64:  9  8  2    8  7  2                   232387.5981  -0.0092  0.025  -0.0092 0.26  
  65:  9  8  2    8  7  1                   232387.5981  -0.0091  0.025  -0.0092 0.24  
  66:  9  8  1    8  7  1                   232387.5981  -0.0091  0.025  -0.0092 0.26  
  67:  9  8  1    8  7  2                   232387.5981  -0.0092  0.025  -0.0092 0.24  
  68: 23  5 19   22  5 18                   232832.2573   0.0034  0.025               
  69: 23  8 16   22  8 15                   232837.2773  -0.0657  0.025               
  70: 23  8 15   22  8 14                   232865.2068  -0.0675  0.025               
  71: 11  7  5   10  6  5                   233496.4146  -0.1573  0.025   0.0175 0.27  
  72: 11  7  4   10  6  5                   233496.4146  -0.1780  0.025   0.0175 0.23  
  73: 11  7  4   10  6  4                   233496.4146   0.1923  0.025   0.0175 0.27  
  74: 11  7  5   10  6  4                   233496.4146   0.2130  0.025   0.0175 0.23  
  75: 23  7 17   22  7 16                   233563.0253   0.0340  0.025               
  76: 23  7 16   22  7 15                   233906.1234  -0.0005  0.025               
  77: 23  6 18   22  6 17                   234042.8821  -0.0079  0.025               
  78: 13  6  8   12  5  8                   234350.0820   0.0021  0.025               
  79: 25  1 24   24  2 23                   234526.4876  -0.0110  0.025               
  80: 25  2 24   24  2 23                   234533.5367   0.0021  0.025               
  81: 25  1 24   24  1 23                   234538.5662   0.0359  0.025               
  82: 25  2 24   24  1 23                   234545.5651  -0.0010  0.025               
  83: 25  4 21   24  5 20                   234994.0766  -0.0098  0.025               
  84/ 16  4 13   15  3 13                   235520.9853   0.0786  0.025               
  85: 15  5 11   14  4 11                   235867.5463  -0.0086  0.025               
  86: 23  4 20   22  3 19                   236300.4509   0.0675  0.025               
  87: 23  6 17   22  6 16                   236578.7646   0.0125  0.025               
  88: 26  1 26   25  1 25                   237195.7765   0.0281  0.025   0.0015 0.40  
  89: 26  0 26   25  1 25                   237195.7765   0.0946  0.025   0.0015 0.10  
  90: 26  0 26   25  0 25                   237195.7765  -0.0250  0.025   0.0015 0.40  
  91: 26  1 26   25  0 25                   237195.7765  -0.0915  0.025   0.0015 0.10  
  92: 16  5 12   15  4 11                   237584.1605   0.0465  0.025               
  93: 24  4 21   23  4 20                   238010.7288   0.0178  0.025               
  94: 23  4 19   22  4 18                   239275.3618   0.0022  0.025               
  95: 16  5 11   15  4 11                   239334.0159  -0.0180  0.025               
  96: 24  3 21   23  3 20                   239659.8387   0.0078  0.025               
  97: 25  2 23   24  3 22                   240732.2237  -0.0500  0.025               
  98: 23  5 18   22  5 17                   240787.4100   0.0013  0.025               
  99: 25  3 23   24  3 22                   240909.6618  -0.0250  0.025               
 100: 25  2 23   24  2 22                   241018.2502  -0.0183  0.025               
 101: 25  3 23   24  2 22                   241195.6660  -0.0156  0.025               
 102: 24 13 11   23 13 10                   241469.0602   0.0048  0.025   0.0049 0.50  
 103: 24 13 12   23 13 11                   241469.0602   0.0048  0.025   0.0049 0.50  
 104: 24 12 12   23 12 11                   241622.3538   0.0714  0.025   0.0716 0.50  
 105: 24 12 13   23 12 12                   241622.3538   0.0716  0.025   0.0716 0.50  
 106: 24 11 13   23 11 12                   241834.3017  -0.0338  0.025  -0.0312 0.50  
 107: 24 11 14   23 11 13                   241834.3017  -0.0285  0.025  -0.0312 0.50  
 108: 24 10 14   23 10 13                   242130.9974  -0.0265  0.025   0.0490 0.50  
 109: 24 10 15   23 10 14                   242130.9974   0.1245  0.025   0.0490 0.50  
 110: 10  8  2    9  7  3                   242424.5441   0.0085  0.025   0.0089 0.24  
 111: 10  8  2    9  7  2                   242424.5441   0.0093  0.025   0.0089 0.26  
 112: 10  8  3    9  7  2                   242424.5441   0.0093  0.025   0.0089 0.24  
 113: 10  8  3    9  7  3                   242424.5441   0.0085  0.025   0.0089 0.26  
 114: 24  5 20   23  5 19                   242529.0635   0.0100  0.025               
 115: 24  9 16   23  9 15                   242554.3649  -0.0109  0.025               
 116: 24  9 15   23  9 14                   242557.6468  -0.0089  0.025               
 117: 24  8 17   23  8 16                   243166.6508   0.0494  0.025               
 118: 24  8 16   23  8 15                   243218.7642  -0.0444  0.025               
 119: 24  4 21   23  3 20                   243246.9491   0.0015  0.025               
 120: 12  7  5   11  6  5                   243491.7004  -0.0385  0.025  -0.0030 0.55  
 121: 12  7  6   11  6  5                   243491.7004   0.0396  0.025  -0.0030 0.45  
 122: 12  7  5   11  6  6                   243492.9755  -0.0129  0.025   0.0297 0.45  
 123: 12  7  6   11  6  6                   243492.9755   0.0653  0.025   0.0297 0.55  
 124: 26  1 25   25  2 24                   243508.8857  -0.0257  0.025               
 125: 26  2 25   25  2 24                   243513.0071  -0.0012  0.025               
 126: 26  1 25   25  1 24                   243515.9684   0.0211  0.025               
 127/ 26  2 25   25  1 24                   243520.1631   0.1188  0.025               
 128: 18  3 15   17  2 15                   243886.5955  -0.0508  0.025               
 129: 17  5 13   16  4 12                   243921.1465   0.0652  0.025               
 130: 24  7 18   23  7 17                   243945.2401   0.0429  0.025               
 131: 14  6  9   13  5  9                   244237.7647  -0.0172  0.025               
 132: 24  6 19   23  6 18                   244257.2946   0.0408  0.025               
 133: 24  7 17   23  7 16                   244515.7224  -0.0641  0.025               
 134: 27  1 27   26  1 26                   246177.5949   0.0226  0.025   0.0079 0.40  
 135: 27  0 27   26  1 26                   246177.5949   0.0595  0.025   0.0079 0.10  
 136: 27  1 27   26  0 26                   246177.5949  -0.0438  0.025   0.0079 0.10  
 137: 27  0 27   26  0 26                   246177.5949  -0.0069  0.025   0.0079 0.40  
 138: 16  5 12   15  4 12                   246340.0667  -0.0287  0.025               
 139: 25  4 22   24  4 21                   247135.5014   0.0083  0.025               
 140: 24  6 18   23  6 17                   247842.9011  -0.0127  0.025               
 141: 25  3 22   24  3 21                   248309.9137  -0.0006  0.025               
 142: 17  4 14   16  3 14                   248361.5850  -0.0531  0.025               
 143: 24  4 20   23  4 19                   248438.3488   0.0061  0.025               
 144: 26  4 22   25  5 21                   248811.1223  -0.0049  0.025               
 145: 26  2 24   25  3 23                   249780.2214  -0.0390  0.025               
 146: 26  3 24   25  3 23                   249889.4610   0.0088  0.025               
 147: 26  2 24   25  2 23                   249957.6858   0.0122  0.025               
 148: 25  4 22   24  3 21                   250722.5934  -0.0164  0.025               
 149:  9  9  1    8  8  0                   251302.9492  -0.0199  0.025  -0.0199 0.24  
 150:  9  9  0    8  8  1                   251302.9492  -0.0199  0.025  -0.0199 0.24  
 151:  9  9  1    8  8  1                   251302.9492  -0.0199  0.025  -0.0199 0.26  
 152:  9  9  0    8  8  0                   251302.9492  -0.0199  0.025  -0.0199 0.26  
 153/ 25 13 12   24 13 11                   251585.2687  -0.0936  0.025  -0.0936 0.50  
 154: 25 13 13   24 13 12                   251585.2687  -0.0936  0.025  -0.0936 0.50  
 155: 24  5 19   23  5 18                   251639.7553  -0.0143  0.025               
 156: 25 11 15   24 11 14                   252005.1663  -0.0338  0.025  -0.0404 0.50  
 157: 25 11 14   24 11 13                   252005.1663  -0.0468  0.025  -0.0404 0.50  
 158: 25  5 21   24  5 20                   252107.6917   0.0216  0.025               
 159: 25 10 15   24 10 14                   252344.8725  -0.1908  0.025  -0.0233 0.50  
 160: 25 10 16   24 10 15                   252344.8725   0.1442  0.025  -0.0233 0.50  
 161: 11  8  3   10  7  4                   252455.2325   0.0233  0.025   0.0258 0.23  
 162: 11  8  4   10  7  4                   252455.2325   0.0235  0.025   0.0258 0.27  
 163: 11  8  3   10  7  3                   252455.2325   0.0279  0.025   0.0258 0.27  
 164: 11  8  4   10  7  3                   252455.2325   0.0281  0.025   0.0258 0.23  
 165: 27  1 26   26  2 25                   252487.9662  -0.0228  0.025               
 166: 27  2 26   26  2 25                   252490.3470  -0.0184  0.025               
 167: 27  1 26   26  1 25                   252492.1084   0.0224  0.025               
 168: 27  2 26   26  1 25                   252494.4521  -0.0102  0.025               
 169: 25  9 17   24  9 16                   252829.0306  -0.0155  0.025               
 170: 13  7  7   12  6  6                   253463.3953   0.2084  0.025   0.0659 0.45  
 171: 13  7  6   12  6  6                   253463.3953  -0.0501  0.025   0.0659 0.55  
 172: 13  7  7   12  6  7                   253466.9727   0.0737  0.025  -0.0423 0.55  
 173: 13  7  6   12  6  7                   253466.9727  -0.1848  0.025  -0.0423 0.45  
 174: 25  8 17   24  8 16                   253614.4754  -0.0188  0.025               
 175: 15  6  9   14  5  9                   253662.6464  -0.0246  0.025               
 176: 19  5 15   18  4 14                   253960.7643   0.0250  0.025               
 177: 15  6 10   14  5 10                   254100.8696   0.0108  0.025               
 178: 25  6 20   24  6 19                   254394.8024  -0.0137  0.025               
 179: 26  3 23   25  4 22                   254610.8824   0.0073  0.025               
 180: 28  0 28   27  0 27                   255157.2637  -0.0221  0.025  -0.0139 0.40  
 181: 28  0 28   27  1 27                   255157.2637   0.0147  0.025  -0.0139 0.10  
 182: 28  1 28   27  0 27                   255157.2637  -0.0425  0.025  -0.0139 0.10  
 183: 28  1 28   27  1 27                   255157.2637  -0.0056  0.025  -0.0139 0.40  
 184: 25  7 18   24  7 17                   255243.9919  -0.0302  0.025               
 185: 26  4 23   25  4 22                   256208.7114   0.0120  0.025               
 186: 26  3 23   25  3 22                   257023.5436  -0.0269  0.025               
 187: 17  5 13   16  4 13                   257085.5347  -0.0376  0.025               
 188: 25  4 21   24  4 20                   257295.4780   0.0082  0.025               
 189: 20  5 16   19  4 15                   257877.6138  -0.0260  0.025               
 190: 26  4 23   25  3 22                   258621.4119   0.0170  0.025               
 191: 27  2 25   26  3 24                   258796.1438  -0.0028  0.025               
 192: 27  3 25   26  3 24                   258862.8923   0.0103  0.025               
 193: 27  2 25   26  2 24                   258905.3358  -0.0026  0.025               
 194: 27  3 25   26  2 24                   258972.1348   0.0610  0.025               
 195: 25  6 19   24  6 18                   259228.9173   0.0750  0.025               
 196: 10  9  1    9  8  2                   261345.2228   0.0114  0.025   0.0114 0.24  
 197: 10  9  2    9  8  1                   261345.2228   0.0114  0.025   0.0114 0.24  
 198: 10  9  1    9  8  1                   261345.2228   0.0114  0.025   0.0114 0.26  
 199: 10  9  2    9  8  2                   261345.2228   0.0114  0.025   0.0114 0.26  
 200: 28  1 27   27  2 26                   261464.3093   0.0694  0.025               
 201: 28  2 27   27  2 26                   261465.5988  -0.0147  0.025               
 202: 28  1 27   27  1 26                   261466.6023  -0.0139  0.025               
 203: 28  2 27   27  1 26                   261467.9776  -0.0124  0.025               
 204: 26  5 22   25  5 21                   261571.9063   0.0065  0.025               
 205: 18  4 15   17  3 15                   261650.4991  -0.0603  0.025               
 206: 27  4 23   26  5 22                   261662.9681  -0.0197  0.025               
 207: 20  4 16   19  3 16                   261816.4937  -0.0081  0.025               
 208: 19  5 14   18  4 14                   261932.6332   0.0160  0.025               
 209: 25  5 20   24  5 19                   262182.3026   0.0285  0.025               
 210: 26 11 15   25 11 14                   262187.8976  -0.0379  0.025  -0.0227 0.50  
 211: 26 11 16   25 11 15                   262187.8976  -0.0073  0.025  -0.0227 0.50  
 212: 12  8  4   11  7  5                   262476.7026  -0.0110  0.025  -0.0002 0.23  
 213: 12  8  5   11  7  5                   262476.7026  -0.0100  0.025  -0.0002 0.27  
 214: 12  8  4   11  7  4                   262476.7026   0.0096  0.025  -0.0002 0.27  
 215: 12  8  5   11  7  4                   262476.7026   0.0107  0.025  -0.0002 0.23  
 216: 26 10 17   25 10 16                   262574.7758   0.0733  0.025               
 217: 16  6 10   15  5 10                   263118.7619   0.0396  0.025               
 218: 26  9 18   25  9 17                   263125.4978  -0.0453  0.025               
 219: 14  7  8   13  6  7                   263403.0298  -0.0024  0.025               
 220: 14  7  7   13  6  7                   263403.7682  -0.0320  0.025               
 221: 26  8 19   25  8 18                   263896.3256  -0.0036  0.025               
 222: 16  6 11   15  5 11                   263953.8042  -0.0249  0.025               
 223: 29  0 29   28  1 28                   264134.7614   0.0139  0.025  -0.0019 0.10  
 224: 29  0 29   28  0 28                   264134.7614  -0.0065  0.025  -0.0019 0.40  
 225: 29  1 29   28  0 28                   264134.7614  -0.0178  0.025  -0.0019 0.10  
 226: 29  1 29   28  1 28                   264134.7614   0.0026  0.025  -0.0019 0.40  
 227: 27  3 24   26  4 23                   264197.9116  -0.0609  0.025               
 228: 22  5 18   21  4 17                   264417.0554  -0.0380  0.025               
 229: 26  6 21   25  6 20                   264438.9280   0.0338  0.025               
 230: 26  7 20   25  7 19                   264697.8282  -0.0018  0.025               
 231: 27  4 24   26  4 23                   265242.2890   0.0145  0.025               
 232: 27  3 24   26  3 23                   265795.7856  -0.0112  0.025               
 233: 26  4 22   25  4 21                   265924.7006  -0.0102  0.025               
 234: 26  7 19   25  7 18                   266117.6008  -0.0163  0.025               
 235: 27  4 24   26  3 23                   266840.1128   0.0140  0.025               
 236: 23  5 19   22  4 18                   267486.0057  -0.0264  0.025               
 237: 28  2 26   27  3 25                   267791.2200  -0.0102  0.025               
 238: 28  3 26   27  3 25                   267831.7497  -0.0137  0.025               
 239: 28  2 26   27  2 25                   267857.9555  -0.0101  0.025               
 240: 28  3 26   27  2 25                   267898.4697  -0.0290  0.025               
 241/ 18  5 14   17  4 14                   268166.6664   0.0986  0.025               
 242: 20  5 15   19  4 15                   269912.2788   0.0220  0.025               
 243: 26  6 20   25  6 19                   270650.7899   0.0398  0.025               
 244: 24  5 20   23  4 19                   270739.7301   0.0041  0.025               
 245/ 27  5 23   26  5 22                   270929.5148  -0.0875  0.025               
 246: 11  9  3   10  8  2                   271384.3457  -0.0118  0.025  -0.0118 0.24  
 247: 11  9  2   10  8  3                   271384.3457  -0.0118  0.025  -0.0118 0.24  
 248: 11  9  3   10  8  3                   271384.3457  -0.0118  0.025  -0.0118 0.26  
 249: 11  9  2   10  8  2                   271384.3457  -0.0118  0.025  -0.0118 0.26  
 250/ 27 12 15   26 12 14                   272068.2603   0.1129  0.025   0.1142 0.50  
 251: 27 12 16   26 12 15                   272068.2603   0.1154  0.025   0.1142 0.50  
 252: 17  6 11   16  5 11                   272317.9099   0.0364  0.025               
 253: 26  5 21   25  5 20                   272372.7539  -0.0141  0.025               
 254: 27 11 16   26 11 15                   272383.0691  -0.0568  0.025  -0.0223 0.50  
 255: 27 11 17   26 11 16                   272383.0691   0.0123  0.025  -0.0223 0.50  
 256: 13  8  5   12  7  6                   272485.6636  -0.0448  0.025  -0.0036 0.23  
 257: 13  8  5   12  7  5                   272485.6636   0.0333  0.025  -0.0036 0.27  
 258: 13  8  6   12  7  5                   272485.6636   0.0377  0.025  -0.0036 0.23  
 259: 13  8  6   12  7  6                   272485.6636  -0.0404  0.025  -0.0036 0.27  
 260: 30  0 30   29  0 29                   273109.9732   0.0089  0.025   0.0115 0.40  
 261: 30  1 30   29  0 29                   273109.9732   0.0027  0.025   0.0115 0.10  
 262: 30  0 30   29  1 29                   273109.9732   0.0202  0.025   0.0115 0.10  
 263: 30  1 30   29  1 29                   273109.9732   0.0140  0.025   0.0115 0.40  
 264: 15  7  8   14  6  8                   273303.2339   0.0339  0.025               
 265: 15  7  9   14  6  9                   273325.6430   0.0088  0.025               
 266: 27  9 19   26  9 18                   273444.6282  -0.0678  0.025               
 267/ 27  9 18   26  9 17                   273468.4866  -0.1101  0.025               
 268: 28  3 25   27  4 24                   273571.5410  -0.0060  0.025               
 269: 28  4 24   27  5 23                   273618.3912   0.0303  0.025               
 270: 28  4 25   27  4 24                   274246.3888   0.0173  0.025               
 271: 27  8 20   26  8 19                   274291.7675  -0.0026  0.025               
 272: 27  6 22   26  6 21                   274375.8784   0.0544  0.025               
 273: 27  4 23   26  4 22                   274423.7402  -0.0201  0.025               
 274: 27  8 19   26  8 18                   274571.8657  -0.0365  0.025               
 275: 28  3 25   27  3 24                   274615.8759   0.0269  0.025               
 276: 28  4 25   27  3 24                   275290.6752   0.0018  0.025               
 277: 21  4 17   20  3 17                   276590.8135  -0.0105  0.025               
 278: 29  3 27   28  3 26                   276797.2364   0.0260  0.025               
 279: 29  2 27   28  2 26                   276813.2894   0.0270  0.025               
 280: 29  3 27   28  2 26                   276837.7501   0.0066  0.025               
 281: 27  7 20   26  7 19                   277160.2183   0.0107  0.025               
 282: 20  3 17   19  2 17                   278000.8063   0.0369  0.025               
 283: 21  5 16   20  4 16                   278666.9643  -0.0183  0.025               
 284: 19  5 15   18  4 15                   279637.3599  -0.0049  0.025               
 285: 28  5 24   27  5 23                   280191.8044   0.0119  0.025               
 286: 10 10  0    9  9  0                   280251.0644  -0.0026  0.025  -0.0027 0.26  
 287: 10 10  0    9  9  1                   280251.0644  -0.0026  0.025  -0.0027 0.24  
 288: 10 10  1    9  9  1                   280251.0644  -0.0026  0.025  -0.0027 0.26  
 289: 10 10  1    9  9  0                   280251.0644  -0.0026  0.025  -0.0027 0.24  
 290: 18  6 12   17  5 12                   281173.6798  -0.0482  0.025               
 291: 12  9  4   11  8  4                   281418.5163   0.0010  0.025   0.0011 0.27  
 292: 12  9  3   11  8  3                   281418.5163   0.0012  0.025   0.0011 0.27  
 293: 12  9  4   11  8  3                   281418.5163   0.0012  0.025   0.0011 0.23  
 294: 12  9  3   11  8  4                   281418.5163   0.0010  0.025   0.0011 0.23  
 295/ 28 13 15   27 13 14                   281975.1377  -0.0841  0.025  -0.0841 0.50  
 296: 28 13 16   27 13 15                   281975.1377  -0.0839  0.025  -0.0841 0.50  
 297: 27  6 21   26  6 20                   281997.9840  -0.0176  0.025               
 298: 31  1 31   30  0 30                   282082.8030   0.0075  0.025   0.0124 0.10  
 299: 31  0 31   30  1 30                   282082.8030   0.0172  0.025   0.0124 0.10  
 300: 31  1 31   30  1 30                   282082.8030   0.0138  0.025   0.0124 0.40  
 301: 31  0 31   30  0 30                   282082.8030   0.0110  0.025   0.0124 0.40  
 302: 27  5 22   26  5 21                   282185.5319  -0.0002  0.025               
 303/ 28 12 17   27 12 16                   282235.6283   0.0998  0.025   0.0969 0.50  
 304: 28 12 16   27 12 15                   282235.6283   0.0938  0.025   0.0969 0.50  
 305: 14  8  7   13  7  6                   282478.2755   0.1320  0.025  -0.0052 0.23  
 306: 14  8  7   13  7  7                   282478.2755  -0.1265  0.025  -0.0052 0.27  
 307: 14  8  6   13  7  7                   282478.2755  -0.1425  0.025  -0.0052 0.23  
 308: 14  8  6   13  7  6                   282478.2755   0.1160  0.025  -0.0052 0.27  
 309: 28 11 17   27 11 16                   282591.4249  -0.0332  0.025   0.0421 0.50  
 310: 28 11 18   27 11 17                   282591.4249   0.1175  0.025   0.0421 0.50  
 311: 29  3 26   28  4 25                   282797.4472   0.0677  0.025               
 312: 28  4 24   27  4 23                   282884.9990   0.0236  0.025               
 313: 28 10 19   27 10 18                   283086.7689   0.0412  0.025               
 314: 28 10 18   27 10 17                   283089.7446   0.0733  0.025               
 315: 16  7 10   15  6 10                   283199.8990  -0.0007  0.025               
 316: 29  4 26   28  4 25                   283229.1595   0.0024  0.025               
 317: 29  3 26   28  3 25                   283472.1932  -0.0106  0.025               
 318/ 27  5 23   26  4 22                   283690.2856  -0.0892  0.025               
 319: 18  6 13   17  5 13                   283739.9728  -0.0539  0.025               
 320/ 28  9 19   27  9 18                   283830.4231  -0.0833  0.025               
 321: 29  4 26   28  3 25                   283904.0402   0.0587  0.025               
 322: 28  6 23   27  6 22                   284195.8971  -0.0165  0.025               
 323: 28  8 21   27  8 20                   284701.0111  -0.0106  0.025               
 324: 29  4 25   28  5 24                   284801.7450   0.0347  0.025               
 325: 28  8 20   27  8 19                   285162.3143  -0.0644  0.025               
 326/ 30  2 28   29  3 27                   285745.0472  -0.1157  0.025               
 327: 30  3 28   29  3 27                   285759.8598  -0.0149  0.025               
 328: 30  2 28   29  2 27                   285769.6431  -0.0010  0.025               
 329: 31  1 30   30  2 29                   288378.2385   0.3363  0.025  -0.0215 0.09  
 330: 31  2 30   30  2 29                   288378.2385   0.0755  0.025  -0.0215 0.41  
 331: 31  1 30   30  1 29                   288378.2385  -0.1186  0.025  -0.0215 0.41  
 332: 31  2 30   30  1 29                   288378.2385  -0.3793  0.025  -0.0215 0.09  
 333: 29  5 25   28  5 24                   289371.5593   0.0596  0.025               
 334: 19  6 13   18  5 13                   289598.1321   0.0035  0.025               
 335: 11 10  1   10  9  1                   290294.9126  -0.0068  0.025  -0.0069 0.26  
 336: 11 10  2   10  9  1                   290294.9126  -0.0068  0.025  -0.0069 0.24  
 337: 11 10  2   10  9  2                   290294.9126  -0.0068  0.025  -0.0069 0.26  
 338: 11 10  1   10  9  2                   290294.9126  -0.0068  0.025  -0.0069 0.24  
 339: 32  1 32   31  1 31                   291053.1715   0.0039  0.025   0.0031 0.40  
 340: 32  0 32   31  0 31                   291053.1715   0.0023  0.025   0.0031 0.40  
 341: 32  1 32   31  0 31                   291053.1715   0.0004  0.025   0.0031 0.10  
 342: 32  0 32   31  1 31                   291053.1715   0.0058  0.025   0.0031 0.10  
 343: 29  4 25   28  4 24                   291375.1470   0.0052  0.025               
 344: 13  9  5   12  8  5                   291445.5119  -0.0002  0.025   0.0003 0.27  
 345: 13  9  4   12  8  4                   291445.5119   0.0007  0.025   0.0003 0.27  
 346: 13  9  5   12  8  4                   291445.5119   0.0008  0.025   0.0003 0.23  
 347: 13  9  4   12  8  5                   291445.5119  -0.0002  0.025   0.0003 0.23  
 348/ 28  5 23   27  5 22                   291612.6988   0.0872  0.025               
 349/ 29 13 16   28 13 15                   292119.6792  -0.0807  0.025  -0.0804 0.50  
 350: 29 13 17   28 13 16                   292119.6792  -0.0802  0.025  -0.0804 0.50  
 351: 30  4 27   29  4 26                   292196.8778  -0.0053  0.025               
 352: 30  3 27   29  3 26                   292354.8343   0.0471  0.025               
 353/ 29 12 18   28 12 17                   292413.1423   0.1236  0.025   0.1167 0.50  
 354: 29 12 17   28 12 16                   292413.1423   0.1097  0.025   0.1167 0.50  
 355: 15  8  7   14  7  7                   292449.8838   0.0180  0.025   0.0414 0.55  
 356: 15  8  8   14  7  7                   292449.8838   0.0702  0.025   0.0414 0.45  
 357: 15  8  7   14  7  8                   292450.5975  -0.0362  0.025  -0.0075 0.45  
 358: 15  8  8   14  7  8                   292450.5975   0.0159  0.025  -0.0075 0.55  
 359: 30  4 27   29  3 26                   292628.6382  -0.0226  0.025               
 360: 29 11 18   28 11 17                   292813.5545  -0.1164  0.025   0.0428 0.50  
 361: 29 11 19   28 11 18                   292813.5545   0.2020  0.025   0.0428 0.50  
 362: 17  7 11   16  6 11                   293032.3669   0.0050  0.025               
 363: 28  6 22   27  6 21                   293159.6924  -0.0107  0.025               
 364: 29 10 19   28 10 18                   293376.4175   0.0180  0.025               
 365: 19  6 14   18  5 14                   293757.2072  -0.0123  0.025               
 366: 29  6 24   28  6 23                   293894.0332   0.0066  0.025               
 367: 31  2 29   30  3 28                   294711.2957  -0.0057  0.025               
 368: 31  3 29   30  3 28                   294720.1358   0.0335  0.025               
 369: 31  2 29   30  2 28                   294726.0413   0.0280  0.025               
 370: 31  3 29   30  2 28                   294734.8498   0.0357  0.025               
 371: 21  3 18   20  2 18                   295203.5234   0.0367  0.025               
 372: 30  4 26   29  5 25                   295359.7619  -0.0351  0.025               
 373: 29  5 25   28  4 24                   295945.0028   0.0715  0.025               
 374: 32  2 31   31  2 30                   297344.3858   0.0437  0.025  -0.0120 0.41  
 375: 32  1 31   31  1 30                   297344.3858  -0.0678  0.025  -0.0120 0.41  
 376: 32  2 31   31  1 30                   297344.3858  -0.2169  0.025  -0.0120 0.09  
 377: 32  1 31   31  2 30                   297344.3858   0.1929  0.025  -0.0120 0.09  
 378: 20  6 14   19  5 14                   297527.9132  -0.0660  0.025               
 379/ 30  5 26   29  5 25                   298482.4737  -0.0832  0.025               
 380: 23  5 18   22  4 18                   299486.9978   0.0213  0.025               
 381: 30  4 26   29  4 25                   299929.5931   0.0066  0.025               
 382: 33  0 33   32  1 32                   300021.0132   0.0010  0.025  -0.0004 0.10  
 383: 33  1 33   32  1 32                   300021.0132   0.0000  0.025  -0.0004 0.40  
 384: 33  0 33   32  0 32                   300021.0132  -0.0008  0.025  -0.0004 0.40  
 385: 33  1 33   32  0 32                   300021.0132  -0.0018  0.025  -0.0004 0.10  
 386: 12 10  2   11  9  3                   300336.0782  -0.0107  0.025  -0.0108 0.24  
 387: 12 10  3   11  9  2                   300336.0782  -0.0107  0.025  -0.0108 0.24  
 388: 12 10  2   11  9  2                   300336.0782  -0.0107  0.025  -0.0108 0.26  
 389: 12 10  3   11  9  3                   300336.0782  -0.0107  0.025  -0.0108 0.26  
 390: 29  5 24   28  5 23                   300671.7550  -0.0265  0.025               
 391: 31  3 28   30  3 27                   301255.5908  -0.0246  0.025               
 392: 31  4 28   30  3 27                   301428.0600   0.0645  0.025               
 393: 14  9  6   13  8  6                   301462.8980   0.0106  0.025   0.0127 0.27  
 394: 14  9  5   13  8  5                   301462.8980   0.0147  0.025   0.0127 0.27  
 395: 14  9  6   13  8  5                   301462.8980   0.0150  0.025   0.0127 0.23  
 396: 14  9  5   13  8  6                   301462.8980   0.0103  0.025   0.0127 0.23  
 397: 30 13 17   29 13 16                   302272.0142  -0.0739  0.025  -0.0733 0.50  
 398: 30 13 18   29 13 17                   302272.0142  -0.0727  0.025  -0.0733 0.50  
 399/ 30 12 18   29 12 17                   302601.1855   0.0645  0.025   0.0800 0.50  
 400: 30 12 19   29 12 18                   302601.1855   0.0954  0.025   0.0800 0.50  
 401: 18  7 12   17  6 12                   302822.4591   0.0415  0.025               
 402: 30 11 20   29 11 19                   303050.3274   0.3923  0.025   0.0664 0.50  
 403: 30 11 19   29 11 18                   303050.3274  -0.2594  0.025   0.0664 0.50  
 404: 30  5 26   29  4 25                   303052.3270  -0.0194  0.025               
 405: 32  2 30   31  3 29                   303672.7669  -0.0321  0.025               
 406/ 30 10 21   29 10 20                   303674.6690   0.1043  0.025               
 407: 32  3 30   31  3 29                   303678.0407  -0.0015  0.025               
 408: 32  2 30   31  2 29                   303681.5900  -0.0098  0.025               
 409: 30 10 20   29 10 19                   303685.3334   0.0463  0.025               
 410/ 32  3 30   31  2 29                   303686.9559   0.1128  0.025               
 411: 21  4 18   20  3 18                   303878.3351  -0.0323  0.025               
 412/ 21  5 17   20  4 17                   303898.4436  -0.0870  0.025               
 413: 20  6 15   19  5 15                   303930.3822  -0.0278  0.025               
 414: 21  6 15   20  5 15                   304964.9471  -0.0245  0.025               
 415/ 30  7 24   29  7 23                   305713.1804  -0.0889  0.025               
 416: 33  2 32   32  2 31                   306308.0548   0.0228  0.025  -0.0092 0.41  
 417: 33  1 32   32  1 31                   306308.0548  -0.0412  0.025  -0.0092 0.41  
 418: 33  2 32   32  1 31                   306308.0548  -0.1263  0.025  -0.0092 0.09  
 419: 33  1 32   32  2 31                   306308.0548   0.1079  0.025  -0.0092 0.09  
 420: 34  1 34   33  1 33                   308986.2411  -0.0038  0.025  -0.0041 0.40  
 421: 34  0 34   33  0 33                   308986.2411  -0.0043  0.025  -0.0041 0.40  
 422: 34  1 34   33  0 33                   308986.2411  -0.0049  0.025  -0.0041 0.10  
 423: 34  0 34   33  1 33                   308986.2411  -0.0032  0.025  -0.0041 0.10  
 424: 11 11  0   10 10  0                   309190.2854  -0.0056  0.025  -0.0056 0.26  
 425: 11 11  1   10 10  0                   309190.2854  -0.0056  0.025  -0.0056 0.24  
 426: 11 11  1   10 10  1                   309190.2854  -0.0056  0.025  -0.0056 0.26  
 427: 11 11  0   10 10  1                   309190.2854  -0.0056  0.025  -0.0056 0.24  
 428: 23  4 19   22  3 19                   309270.0233  -0.0170  0.025               
 429: 30  5 25   29  5 24                   309414.9311   0.0408  0.025               
 430: 32  3 29   31  4 28                   309996.3164  -0.0046  0.025               
 431: 32  4 29   31  4 28                   310104.1133   0.0398  0.025               
 432: 32  3 29   31  3 28                   310168.6991  -0.0019  0.025               
 433: 13 10  4   12  9  4                   310373.0629  -0.0174  0.025  -0.0175 0.26  
 434: 13 10  4   12  9  3                   310373.0629  -0.0174  0.025  -0.0175 0.24  
 435: 13 10  3   12  9  3                   310373.0629  -0.0174  0.025  -0.0175 0.26  
 436: 13 10  3   12  9  4                   310373.0629  -0.0174  0.025  -0.0175 0.24  
 437: 15  9  6   14  8  6                   311467.8428  -0.0235  0.025  -0.0311 0.27  
 438: 15  9  7   14  8  7                   311467.8428  -0.0386  0.025  -0.0311 0.27  
 439: 15  9  7   14  8  6                   311467.8428  -0.0226  0.025  -0.0311 0.23  
 440: 15  9  6   14  8  7                   311467.8428  -0.0395  0.025  -0.0311 0.23  
 441: 24  5 19   23  4 19                   311851.3602  -0.0262  0.025               
 442: 22  6 16   21  5 16                   312015.0398   0.0013  0.025               
 443: 22  3 19   21  2 19                   312229.7581   0.0348  0.025               
 444: 17  8  9   16  7 10                   312314.5839  -0.2426  0.025  -0.0034 0.44  
 445: 17  8 10   16  7 10                   312314.5839   0.1828  0.025  -0.0034 0.56  
 446/ 31 13 18   30 13 17                   312432.4364  -0.0912  0.025  -0.0898 0.50  
 447: 31 13 19   30 13 18                   312432.4364  -0.0884  0.025  -0.0898 0.50  
 448: 19  7 13   18  6 13                   312573.9204  -0.0449  0.025               
 449: 33  3 31   32  3 30                   312633.7432   0.0206  0.025               
 450: 33  2 31   32  2 30                   312635.8262  -0.0274  0.025               
 451: 33  3 31   32  2 30                   312638.9664   0.0007  0.025               
 452: 31  6 26   30  6 25                   312927.3053   0.0169  0.025               
 453: 31 10 21   30 10 20                   314018.8390   0.0674  0.025               
 454: 21  6 16   20  5 16                   314323.2326  -0.0368  0.025               
 455: 30  6 24   29  6 23                   314588.5683  -0.0691  0.025               
 456: 34  2 33   33  1 32                   315269.1499  -0.0734  0.025  -0.0066 0.09  
 457: 34  1 33   33  2 32                   315269.1499   0.0602  0.025  -0.0066 0.09  
 458: 34  2 33   33  2 32                   315269.1499   0.0116  0.025  -0.0066 0.41  
 459: 34  1 33   33  1 32                   315269.1499  -0.0249  0.025  -0.0066 0.41  
 460: 31  7 25   30  7 24                   315762.6629  -0.0170  0.025               
 461: 22  5 18   21  4 18                   316722.5314   0.0689  0.025               
 462/ 31  5 26   30  5 25                   317926.9054   0.0780  0.025               
 463: 35  0 35   34  0 34                   317948.7813  -0.0009  0.025  -0.0008 0.40  
 464: 35  1 35   34  1 34                   317948.7813  -0.0007  0.025  -0.0008 0.40  
 465: 35  0 35   34  1 34                   317948.7813  -0.0003  0.025  -0.0008 0.10  
 466: 35  1 35   34  0 34                   317948.7813  -0.0012  0.025  -0.0008 0.10  
 467: 22  4 19   21  3 19                   318579.7504  -0.0111  0.025               
 468: 23  6 17   22  5 17                   318905.0915   0.0288  0.025               
 469: 33  3 30   32  4 29                   318981.8925  -0.0506  0.025               
 470: 33  4 30   32  4 29                   319048.8821   0.0007  0.025               
 471: 33  3 30   32  3 29                   319089.6699  -0.0256  0.025               
 472: 33  4 30   32  3 29                   319156.6340   0.0002  0.025               
 473: 12 11  1   11 10  2                   319235.8322  -0.0123  0.025  -0.0123 0.24  
 474: 12 11  2   11 10  2                   319235.8322  -0.0123  0.025  -0.0123 0.26  
 475: 12 11  2   11 10  1                   319235.8322  -0.0123  0.025  -0.0123 0.24  
 476: 12 11  1   11 10  1                   319235.8322  -0.0123  0.025  -0.0123 0.26  
 477: 14 10  4   13  9  5                   320404.2007  -0.0004  0.025  -0.0004 0.23  
 478: 14 10  5   13  9  5                   320404.2007  -0.0003  0.025  -0.0004 0.27  
 479: 14 10  4   13  9  4                   320404.2007  -0.0003  0.025  -0.0004 0.27  
 480: 14 10  5   13  9  4                   320404.2007  -0.0003  0.025  -0.0004 0.23  
 481: 16  9  7   15  8  8                   321457.4200  -0.0053  0.025   0.0224 0.23  
 482: 16  9  8   15  8  8                   321457.4200  -0.0021  0.025   0.0224 0.27  
 483: 16  9  7   15  8  7                   321457.4200   0.0469  0.025   0.0224 0.27  
 484: 16  9  8   15  8  7                   321457.4200   0.0501  0.025   0.0224 0.23  
 485: 34  3 32   33  3 31                   321587.1397   0.0412  0.025               
 486: 34  2 32   33  2 31                   321588.3224  -0.0472  0.025               
 487: 34  3 32   33  2 31                   321590.2578   0.0473  0.025               
 488/ 18  8 11   17  7 10                   322183.4166   0.0825  0.025               
 489: 18  8 10   17  7 10                   322184.3927  -0.0322  0.025               
 490: 18  8 11   17  7 11                   322195.7325  -0.0154  0.025               
 491: 20  7 14   19  6 14                   322297.3620   0.0008  0.025               
 492/ 32 13 19   31 13 18                   322601.3277  -0.0909  0.025  -0.0878 0.50  
 493: 32 13 20   31 13 19                   322601.3277  -0.0847  0.025  -0.0878 0.50  
 494: 35  1 34   34  2 33                   324227.5712   0.0323  0.025  -0.0057 0.09  
 495: 35  2 34   34  2 33                   324227.5712   0.0047  0.025  -0.0057 0.41  
 496: 35  1 34   34  1 33                   324227.5712  -0.0161  0.025  -0.0057 0.41  
 497: 35  2 34   34  1 33                   324227.5712  -0.0437  0.025  -0.0057 0.09  
 498: 32 10 22   31 10 21                   324380.0828   0.0386  0.025               
 499/ 22  6 17   21  5 17                   325001.0820  -0.0755  0.025               
 500: 25  5 20   24  4 20                   325595.2874  -0.0304  0.025               
 501: 32  7 26   31  7 25                   325700.3617   0.0060  0.025               
 502: 33  4 29   32  4 28                   326011.1848   0.0319  0.025               
 503/ 32  5 27   31  5 26                   326309.6932  -0.0913  0.025               
 504: 24  4 20   23  3 20                   326644.2734   0.0370  0.025               
 505: 36  0 36   35  0 35                   326908.5368  -0.0067  0.025  -0.0067 0.40  
 506: 36  1 36   35  1 35                   326908.5368  -0.0066  0.025  -0.0067 0.40  
 507: 36  0 36   35  1 35                   326908.5368  -0.0064  0.025  -0.0067 0.10  
 508: 36  1 36   35  0 35                   326908.5368  -0.0069  0.025  -0.0067 0.10  
 509: 34  3 31   33  4 30                   327948.5008  -0.0584  0.025               
 510: 34  4 31   33  4 30                   327989.9078  -0.0030  0.025               
 511: 34  3 31   33  3 30                   328015.4789  -0.0186  0.025               
 512: 34  4 31   33  3 30                   328056.8373  -0.0118  0.025               
 513: 23  3 20   22  2 20                   328988.7920  -0.0076  0.025               
 514: 13 11  2   12 10  3                   329279.0128   0.0316  0.025   0.0317 0.24  
 515: 13 11  3   12 10  3                   329279.0128   0.0316  0.025   0.0317 0.26  
 516: 13 11  2   12 10  2                   329279.0128   0.0316  0.025   0.0317 0.26  
 517: 13 11  3   12 10  2                   329279.0128   0.0316  0.025   0.0317 0.24  
--------------------------------------------------------------------------------

PARAMETERS IN FIT (values truncated and Nlines statistics):

        10000            A  /MHz        14492.851(2)                           1
        20000            B  /MHz         5506.2149(9)                          2
        30000            C  /MHz         4505.2733(8)                          3
          200           DJ  /kHz            7.674(1)                           4
         1100          DJK  /kHz          -29.459(5)                           5
         2000           DK  /kHz           61.28(3)                            6
        40100           d1  /kHz           -2.3899(4)                          7
        50000           d2  /kHz           -0.1708(2)                          8
          300           HJ  /Hz            -0.0152(5)                          9
         1200          HJK  /Hz             0.242(4)                          10
         2100          HKJ  /Hz            -1.68(3)                           11
         3000           HK  /Hz             2.0(1)                            12
        40200           h1  /Hz            -0.0050(3)                         13
        50100           h2  /Hz             0.0006(2)                         14
        60000           h3  /Hz             0.00020(6)                        15

 MICROWAVE AVG =        0.000129 MHz, IR AVG =        0.00000                 
 MICROWAVE RMS =        0.039118 MHz, IR RMS =        0.00000                 
 END OF ITERATION  1 OLD, NEW RMS ERROR=        1.56472         1.56472       

  distinct frequency lines in fit:   356
       distinct parameters of fit:    15

                                    upper state  lower state         overall
      limits of quantum number  1:      8   36       7   35           7   36
      limits of quantum number  2:      0   13       0   13           0   13
      limits of quantum number  3:      0   36       0   35           0   36

                  frequency range:      221255       329279

 FRAC<0 was used so that the errors above are  1.0000 times the standard error
 Standard errors are obtained by muliplying the previous errors by:   1.000000

 NOTE: the standard errors as printed below may not be exact. Please read
       the comments on negative FRAC in the Crib_sheet.


 PARAMETERS IN FIT WITH STANDARD ERRORS ON THOSE THAT ARE FITTED:
 (values rounded and degrees of freedom, Ndegf=Nlines-Nconst, statistics)

        10000            A  /MHz        14492.851(2)                           1
        20000            B  /MHz         5506.2150(9)                          2
        30000            C  /MHz         4505.2733(8)                          3
          200           DJ  /kHz            7.675(1)                           4
         1100          DJK  /kHz          -29.459(5)                           5
         2000           DK  /kHz           61.28(3)                            6
        40100           d1  /kHz           -2.3900(4)                          7
        50000           d2  /kHz           -0.1709(2)                          8
          300           HJ  /Hz            -0.0153(5)                          9
         1200          HJK  /Hz             0.243(4)                          10
         2100          HKJ  /Hz            -1.68(3)                           11
         3000           HK  /Hz             2.1(1)                            12
        40200           h1  /Hz            -0.0051(3)                         13
        50100           h2  /Hz             0.0006(2)                         14
        60000           h3  /Hz             0.00021(6)                        15

------------------------------------------------------------------------------------------
 Worst fitted parameters, with greater than 20% uncertainty:                            %

        50100           h2  /Hz             0.0006(2)                         14      27.9
        60000           h3  /Hz             0.00021(6)                        15      27.6
------------------------------------------------------------------------------------------

 CORRELATION COEFFICIENTS, C.ij:

           A        B        C        -DJ      -DJK     -DK      d1       d2      

A           1.0000
B          -0.2359   1.0000
C          -0.2522   0.6844   1.0000
-DJ         0.3221  -0.9495  -0.8238   1.0000
-DJK       -0.6750   0.3276   0.0659  -0.3874   1.0000
-DK        -0.8455   0.1183   0.2330  -0.1808   0.2559   1.0000
d1          0.1332  -0.6566   0.0426   0.4962  -0.4612   0.0376   1.0000
d2         -0.0583  -0.2456   0.3094   0.0428  -0.0841   0.0808   0.4680   1.0000
HJ         -0.2936   0.9203   0.6843  -0.9637   0.4849   0.0999  -0.6236  -0.1338
HJK         0.0793  -0.1519   0.1265   0.1556  -0.5317   0.2587   0.4098   0.2163
HKJ         0.5306  -0.1916  -0.2022   0.2384  -0.4310  -0.4643   0.0620  -0.1044
HK          0.7139  -0.0398  -0.1295   0.0848  -0.1439  -0.9459  -0.0415  -0.0396
h1         -0.1569   0.6694   0.0393  -0.5570   0.5061  -0.0371  -0.9749  -0.4140
h2         -0.0300   0.3306  -0.2656  -0.1463   0.2227  -0.0340  -0.6069  -0.9554
h3         -0.0045   0.2238  -0.2298  -0.0932   0.2041  -0.0696  -0.4629  -0.7833

           HJ       HJK      HKJ      HK       h1       h2       h3      

HJ          1.0000
HJK        -0.3570   1.0000
HKJ        -0.1418  -0.4994   1.0000
HK         -0.0342  -0.1614   0.2338   1.0000
h1          0.7051  -0.4901  -0.0406   0.0400   1.0000
h2          0.2607  -0.2656   0.0076   0.0114   0.5799   1.0000
h3          0.2023  -0.3021   0.0749   0.0351   0.4676   0.8381   1.0000

 Mean value of |C.ij|, i.ne.j =   0.3213
 Mean value of  C.ij,  i.ne.j =  -0.0482


 No correlations with absolute value greater than 0.9950


 Worst fitted lines (obs-calc/error):

   127:    4.8        353:    4.7        326:   -4.6        250:    4.6
   410:    4.5        267:   -4.4        406:    4.2        241:    3.9
   303:    3.9        153:   -3.7        503:   -3.7        446:   -3.6
   318:   -3.6        415:   -3.6        492:   -3.5        245:   -3.5
   348:    3.5        412:   -3.5        295:   -3.4        320:   -3.3
   379:   -3.3        488:    3.3        349:   -3.2        399:    3.2
    84:    3.1        462:    3.1        499:   -3.0        195:    3.0
   397:   -2.9        314:    2.9        216:    2.9          9:    2.9
   104:    2.9        373:    2.9        200:    2.8        455:   -2.8
   461:    2.8        266:   -2.7        311:    2.7         86:    2.7
    70:   -2.7        453:    2.7        402:    2.7        378:   -2.6
   170:    2.6         69:   -2.6        129:    2.6        392:    2.6
   325:   -2.6        133:   -2.6

   127/ 26  2 25   25  1 24                   243520.1631   0.1188  0.025
   353/ 29 12 18   28 12 17                   292413.1423   0.1236  0.025   0.1167 0.50
   326/ 30  2 28   29  3 27                   285745.0472  -0.1157  0.025
   250/ 27 12 15   26 12 14                   272068.2603   0.1129  0.025   0.1142 0.50
   410/ 32  3 30   31  2 29                   303686.9559   0.1128  0.025
   267/ 27  9 18   26  9 17                   273468.4866  -0.1101  0.025
   406/ 30 10 21   29 10 20                   303674.6690   0.1043  0.025
   241/ 18  5 14   17  4 14                   268166.6664   0.0986  0.025
   303/ 28 12 17   27 12 16                   282235.6283   0.0998  0.025   0.0969 0.50
   153/ 25 13 12   24 13 11                   251585.2687  -0.0936  0.025  -0.0936 0.50
                                           _____________________________________
__________________________________________/ SPFIT output reformatted with PIFORM
