# Supplementary material for: Deciphering the Complexity in the Rotational Spectrum of Deuterated Ethylene Glycol
Source: ACS Earth Space Chem. 2025 Apr 29;9(5):1267–76. doi: 10.1021/acsearthspacechem.5c00067 (PMC12086960; doi:10.1021/acsearthspacechem.5c00067)
Supplement: Supplementary file 2 — sp5c00067_si_002.zip [file sp5c00067_si_002.zip › SuppInfo/ODOH_OHOD_aGg.pi]

Ethylene Glycol -- O-d1 aGg' combined                 Fri Feb  7 09:36:11 2025

-------------------------------------------------------------------------------------=========
                                              obs         o-c     error     blends     Notes
                                                                         o-c      wt
    / instead of : below denotes (o-c)>3*err
-------------------------------------------------------------------------------------=========
   1: 14  3 11  0   14  3 12  0              27279.1200   0.0182  0.150               
   2: 11  2  9  0   11  2 10  0              32925.5500   0.2873  0.150               
   3: 15  3 12  0   15  3 13  0              35279.8000   0.0433  0.150               
   4: 18  4 14  0   18  4 15  0              27252.1000   0.0297  0.150               
   5: 19  4 15  0   19  4 16  0              35584.1400  -0.0172  0.150               
   6: 31  7 24  0   31  7 25  0              28259.9500  -0.2103  0.150               
   7: 32  7 25  0   32  7 26  0              37369.0000  -0.0191  0.150               
   8:  7  1  6  0    7  0  7  0              29927.7200  -0.0114  0.150               
   9:  8  1  7  0    8  0  8  0              36532.8500  -0.2755  0.150               
  10:  9  2  7  0    9  1  8  0              28966.2000   0.0738  0.150               
  11: 10  2  8  0   10  1  9  0              33025.9000  -0.0200  0.150               
  12: 11  2  9  0   11  1 10  0              38327.7000  -0.0352  0.150               
  13: 11  3  8  0   11  2  9  0              36326.4000  -0.0029  0.150               
  14: 12  3  9  0   12  2 10  0              36705.0600   0.1007  0.150               
  15: 13  3 10  0   13  2 11  0              38359.2000   0.1810  0.150               
  16:  4  2  3  0    4  1  4  0              34053.2700  -0.0893  0.150               
  17:  5  2  4  0    5  1  5  0              36767.1800   0.3544  0.150               
  18:  8  3  6  0    8  2  6  0              38730.4000   0.0371  0.150               
  19:  9  3  7  0    9  2  7  0              35126.2000   0.0681  0.150               
  20: 10  3  8  0   10  2  8  0              31098.5000   0.0761  0.150               
  21: 11  3  9  0   11  2  9  0              26800.8000   0.2162  0.150               
  22: 16  4 13  0   16  3 13  0              33925.5800  -0.0943  0.150               
  23: 17  4 14  0   17  3 14  0              28241.8500   0.1358  0.150               
  24: 22  5 18  0   22  4 18  0              33614.8300   0.1398  0.150               
  25: 23  5 19  0   23  4 19  0              27139.8100   0.0551  0.150               
  26: 27  6 22  0   27  5 22  0              38718.6400   0.0284  0.150               
  27:  2  0  2  0    1  0  1  0              20049.4100  -0.0698  0.150               
  28:  3  0  3  0    2  0  2  0              29869.9900  -0.0918  0.150               
  29:  4  0  4  0    3  0  3  0              39464.8400  -0.2206  0.150               
  30:  5  0  5  0    4  0  4  0              48811.3600  -0.0363  0.150               
  31:  2  1  1  0    1  1  0  0              21163.0800   0.1006  0.150               
  32:  3  1  2  0    2  1  1  0              31689.8000  -0.0068  0.150               
  33:  5  1  4  0    4  1  3  0              52495.2600  -0.0253  0.150               
  34:  2  1  2  0    1  1  1  0              19102.1600   0.1490  0.150               
  35:  3  1  3  0    2  1  2  0              28602.8600   0.0309  0.150               
  36:  4  1  4  0    3  1  3  0              38049.1200   0.0107  0.150               
  37:  5  1  5  0    4  1  4  0              47431.5600   0.0391  0.150               
  38:  3  2  1  0    2  2  0  0              30526.7700  -0.0556  0.150               
  39:  5  2  3  0    4  2  2  0              51659.7000  -0.0574  0.150               
  40:  3  2  2  0    2  2  1  0              30198.8500   0.0145  0.150               
  41:  5  2  4  0    4  2  3  0              50144.9400  -0.0471  0.150               
  42:  5  3  2  0    4  3  1  0              50660.1000  -0.3124  0.150               
  43:  5  3  3  0    4  3  2  0              50573.7600  -0.0539  0.150               
  44:  3  1  3  0    2  0  2  0              36727.5000   0.2813  0.150               
  45: 12  2 10  1   12  2 11  1              33550.5900  -0.0089  0.150               
  46: 20  4 16  1   20  4 17  1              29432.1200   5.712 UNFITTD   29426.4070  
  47: 21  4 17  1   21  4 18  1              37456.9400   8.488 UNFITTD   37448.4519  
  48: 25  5 20  1   25  5 21  1              32441.7700  16.417 UNFITTD   32425.3523  
  49:  8  1  7  1    8  0  8  1              33197.7300  -0.0335  0.150               
  50:  3  2  1  1    3  1  2  1              28430.6300   0.987 UNFITTD   28429.6427  
  51:  4  2  2  1    4  1  3  1              27287.9600   0.887 UNFITTD   27287.0724  
  52:  8  2  6  1    8  1  7  1              26530.7500  -0.0187  0.150               
  53:  9  2  7  1    9  1  8  1              28254.7300   0.0012  0.150               
  54: 10  2  8  1   10  1  9  1              31007.1100  -0.1016  0.150               
  55: 11  2  9  1   11  1 10  1              34850.5600  -0.0375  0.150               
  56: 12  3  9  1   12  2 10  1              39027.1200  -0.0322  0.150               
  57: 13  3 10  1   13  2 11  1              39112.9200  -0.0732  0.150               
  58: 18  4 15  1   18  3 15  1              35026.5600  -3.857 UNFITTD   35030.4179  
  59: 19  4 16  1   19  3 16  1              29555.7300  -4.902 UNFITTD   29560.6321  
  60:  2  0  2  1    1  0  1  1              19387.3200  -0.0457  0.150               
  61:  3  0  3  1    2  0  2  1              28934.8200  -0.1711  0.150               
  62:  4  0  4  1    3  0  3  1              38316.8600   0.0755  0.150               
  63:  5  0  5  1    4  0  4  1              47504.2800  -0.0727  0.150               
  64:  2  1  1  1    1  1  0  1              20345.3300   0.0499  0.150               
  65:  3  1  2  1    2  1  1  1              30479.2900   0.0103  0.150               
  66:  5  1  4  1    4  1  3  1              50575.6800   0.0588  0.150               
  67:  2  1  2  1    1  1  1  1              18547.4500  -0.1416  0.150               
  68:  3  1  3  1    2  1  2  1              27785.5800   0.1687  0.150               
  69:  4  1  4  1    3  1  3  1              36983.3500  -0.0308  0.150               
  70:  5  1  5  1    4  1  4  1              46133.4000  -0.0694  0.150               
  71:  3  2  1  1    2  2  0  1              29403.7500  -0.1337  0.150               
  72:  4  2  2  1    3  2  1  1              39420.8100  -0.1182  0.150               
  73:  5  2  3  1    4  2  2  1              49591.2200  -0.1053  0.150               
  74:  4  3  1  1    3  3  0  1              39019.0100   0.0252  0.150               
  75:  5  3  2  1    4  3  1  1              48844.3200  -0.0849  0.150               
  76:  5  4  1  1    4  4  0  1              48749.0800  -0.3843  0.150               
  77:  3  2  2  1    2  2  1  1              29169.6100  -0.2143  0.150               
  78:  4  2  3  1    3  2  2  1              38846.5000   0.0073  0.150               
  79:  5  2  4  1    4  2  3  1              48483.4400   0.0026  0.150               
  80:  4  3  2  1    3  3  1  1              39004.4500  -0.0535  0.150               
  81:  5  3  3  1    4  3  2  1              48794.1600   0.1196  0.150               
  82:  5  4  2  1    4  4  1  1              48749.0800   0.2736  0.150               
  83:  8  1  8  0    7  1  7  0              75191.6322  -0.0071  0.020               
  84:  8  0  8  0    7  0  7  0              75871.7183   0.0249  0.020               
  85:  8  2  7  1    7  2  6  1              77065.7289   0.0156  0.020               
  86:  8  7  1  1    7  7  0  1              77980.1586  -0.0029  0.020  -0.0030 0.50  
  87:  8  7  2  1    7  7  1  1              77980.1586  -0.0029  0.020  -0.0030 0.50  
  88:  8  6  2  1    7  6  1  1              78012.7114  -0.0066  0.020  -0.0038 0.50  
  89:  8  6  3  1    7  6  2  1              78012.7114  -0.0010  0.020  -0.0038 0.50  
  90:  8  5  4  1    7  5  3  1              78073.1242   0.0205  0.020               
  91:  8  5  3  1    7  5  2  1              78073.6141  -0.0418  0.020               
  92:  8  4  5  1    7  4  4  1              78182.9479  -0.0006  0.020               
  93:  8  4  4  1    7  4  3  1              78209.5466  -0.0253  0.020               
  94:  8  3  6  1    7  3  5  1              78213.1546  -0.0005  0.020               
  95:  8  3  5  1    7  3  4  1              78782.1940  -0.0066  0.020               
  96:  8  1  7  1    7  1  6  1              79887.2321   0.0165  0.020               
  97:  8  2  6  1    7  2  5  1              80688.3159  -0.0104  0.020               
  98:  8  7  1  0    7  7  0  0              80796.4035  -0.0153  0.020  -0.0153 0.50  
  99:  8  7  2  0    7  7  1  0              80796.4035  -0.0152  0.020  -0.0153 0.50  
 100:  8  6  2  0    7  6  1  0              80845.0251  -0.0211  0.020  -0.0121 0.50  
 101:  8  6  3  0    7  6  2  0              80845.0251  -0.0030  0.020  -0.0121 0.50  
 102:  8  5  4  0    7  5  3  0              80932.2151  -0.0003  0.020               
 103:  8  5  3  0    7  5  2  0              80933.6153  -0.0331  0.020               
 104:  8  3  6  0    7  3  5  0              81061.6722   0.0062  0.020               
 105:  8  4  5  0    7  4  4  0              81081.0620   0.0513  0.020               
 106:  8  4  4  0    7  4  3  0              81136.9056  -0.0189  0.020               
 107:  8  3  5  0    7  3  4  0              82009.2885   0.0087  0.020               
 108:  9  1  9  1    8  1  8  1              82227.0851   0.0223  0.020               
 109:  8  1  7  0    7  1  6  0              82477.0911   0.0036  0.020               
 110:  9  0  9  1    8  0  8  1              82855.1610   0.0118  0.020               
 111:  8  2  6  0    7  2  5  0              84113.2609   0.0302  0.020               
 112:  9  1  9  0    8  1  8  0              84337.9122  -0.0121  0.020               
 113:  9  0  9  0    8  0  8  0              84801.7071   0.0000  0.020               
 114:  9  2  8  1    8  2  7  1              86458.8802  -0.0026  0.020               
 115:  9  8  1  1    8  8  0  1              87727.6322   0.0000  0.020   0.0001 0.50  
 116:  9  8  2  1    8  8  1  1              87727.6322   0.0000  0.020   0.0001 0.50  
 117:  9  7  2  1    8  7  1  1              87754.8542  -0.0002  0.020  -0.0002 0.50  
 118:  9  7  3  1    8  7  2  1              87754.8542   0.0000  0.020  -0.0002 0.50  
 119:  9  6  3  1    8  6  2  1              87803.1554  -0.0101  0.020   0.0031 0.50  
 120:  9  6  4  1    8  6  3  1              87803.1554   0.0162  0.020   0.0031 0.50  
 121:  9  5  5  1    8  5  4  1              87890.4887   0.0093  0.020               
 122:  9  3  7  1    8  3  6  1              88001.5659  -0.0030  0.020               
 123:  9  4  6  1    8  4  5  1              88037.7095   0.0133  0.020               
 124:  9  4  5  1    8  4  4  1              88100.7223  -0.0313  0.020               
 125:  9  3  6  1    8  3  5  1              88999.0715  -0.0018  0.020               
 126:  9  2  8  0    8  2  7  0              89139.8145   0.0031  0.020               
 127:  9  1  8  1    8  1  7  1              89306.1658   0.0296  0.020               
 128:  9  8  1  0    8  8  0  0              90893.2709   0.0031  0.020   0.0032 0.50  
 129:  9  8  2  0    8  8  1  0              90893.2709   0.0031  0.020   0.0032 0.50  
 130:  9  7  2  0    8  7  1  0              90935.1758  -0.0163  0.020  -0.0160 0.50  
 131:  9  7  3  0    8  7  2  0              90935.1758  -0.0155  0.020  -0.0160 0.50  
 132:  9  6  3  0    8  6  2  0              91006.3933  -0.0213  0.020   0.0207 0.50  
 133:  9  6  4  0    8  6  3  0              91006.3933   0.0627  0.020   0.0207 0.50  
 134:  9  2  7  1    8  2  6  1              91030.1131   0.0168  0.020               
 135:  9  5  5  0    8  5  4  0              91131.2864  -0.0157  0.020               
 136:  9  5  4  0    8  5  3  0              91135.9338   0.0158  0.020               
 137: 10  1 10  1    9  1  9  1              91143.9718  -0.0001  0.020               
 138:  9  3  7  0    8  3  6  0              91175.7177   0.0065  0.020               
 139:  9  4  6  0    8  4  5  0              91323.1793  -0.0013  0.020               
 140:  9  4  5  0    8  4  4  0              91454.7161  -0.0257  0.020               
 141: 10  0 10  1    9  0  9  1              91587.1273  -0.0239  0.020               
 142:  9  1  8  0    8  1  7  0              91972.9724   0.0081  0.020               
 143:  9  3  6  0    8  3  5  0              92796.8555  -0.0157  0.020               
 144: 10  1 10  0    9  1  9  0              93447.1320  -0.0278  0.020               
 145: 10  0 10  0    9  0  9  0              93749.6112  -0.0311  0.020               
 146:  9  2  7  0    8  2  6  0              94779.9236  -0.0185  0.020               
 147: 10  2  9  1    9  2  8  1              95777.0276   0.0233  0.020               
 148/ 10  9  1  1    9  9  0  1              97476.8784  -0.0655  0.020  -0.0655 0.50  
 149: 10  9  2  1    9  9  1  1              97476.8784  -0.0655  0.020  -0.0655 0.50  
 150: 10  8  2  1    9  8  1  1              97499.5989  -0.0123  0.020  -0.0123 0.50  
 151: 10  8  3  1    9  8  2  1              97499.5989  -0.0122  0.020  -0.0123 0.50  
 152: 10  7  3  1    9  7  2  1              97539.1198  -0.0068  0.020  -0.0063 0.50  
 153: 10  7  4  1    9  7  3  1              97539.1198  -0.0057  0.020  -0.0063 0.50  
 154: 10  6  5  1    9  6  4  1              97607.3361   0.0429  0.020               
 155: 10  5  6  1    9  5  5  1              97727.9547   0.0068  0.020               
 156: 10  5  5  1    9  5  4  1              97732.8492  -0.0516  0.020               
 157: 10  3  8  1    9  3  7  1              97758.3375  -0.0033  0.020               
 158: 10  4  7  1    9  4  6  1              97911.7733  -0.0144  0.020               
 159: 10  4  6  1    9  4  5  1              98045.9354   0.0277  0.020               
 160: 10  1  9  1    9  1  8  1              98508.4636   0.0081  0.020               
 161: 10  2  9  0    9  2  8  0              98656.0959  -0.0392  0.020               
 162: 10  3  7  1    9  3  6  1              99361.8034   0.0239  0.020               
 163: 11  1 11  1   10  1 10  1             100031.9558   0.0250  0.020               
 164: 11  0 11  1   10  0 10  1             100333.6358   0.0022  0.020               
 165: 10  9  1  0    9  9  0  0             100991.7174  -0.0066  0.020  -0.0066 0.50  
 166: 10  9  2  0    9  9  1  0             100991.7174  -0.0066  0.020  -0.0066 0.50  
 167: 10  8  2  0    9  8  1  0             101028.1646   0.0105  0.020   0.0106 0.50  
 168: 10  8  3  0    9  8  2  0             101028.1646   0.0105  0.020   0.0106 0.50  
 169: 10  7  3  0    9  7  2  0             101087.8278   0.0136  0.020   0.0158 0.50  
 170: 10  7  4  0    9  7  3  0             101087.8278   0.0180  0.020   0.0158 0.50  
 171: 10  6  4  0    9  6  3  0             101187.4921  -0.1632  0.020  -0.0066 0.50  
 172: 10  6  5  0    9  6  4  0             101187.4921   0.1499  0.020  -0.0066 0.50  
 173: 10  1  9  0    9  1  8  0             101200.3652  -0.0139  0.020               
 174: 10  3  8  0    9  3  7  0             101232.4548  -0.0102  0.020               
 175: 10  2  8  1    9  2  7  1             101260.9405   0.0021  0.020               
 176: 10  5  6  0    9  5  5  0             101358.2955   0.0076  0.020               
 177: 10  5  5  0    9  5  4  0             101371.0655   0.0099  0.020               
 178: 10  4  7  0    9  4  6  0             101584.3466   0.0158  0.020               
 179: 10  4  6  0    9  4  5  0             101861.4785   0.0179  0.020               
 180: 11  1 11  0   10  1 10  0             102528.9550  -0.0015  0.020               
 181: 11  0 11  0   10  0 10  0             102719.8618   0.0088  0.020               
 182: 10  3  7  0    9  3  6  0             103752.5771   0.0209  0.020               
 183: 11  2 10  1   10  2  9  1             105019.0188  -0.0093  0.020               
 184: 10  2  8  0    9  2  7  0             105260.1773   0.0042  0.020               
 185: 11 10  1  1   10 10  0  1             107228.2534   0.0359  0.020   0.0359 0.50  
 186: 11 10  2  1   10 10  1  1             107228.2534   0.0359  0.020   0.0359 0.50  
 187: 11  9  2  1   10  9  1  1             107246.7326   0.0180  0.020   0.0180 0.50  
 188: 11  9  3  1   10  9  2  1             107246.7326   0.0180  0.020   0.0180 0.50  
 189: 11  8  3  1   10  8  2  1             107279.3031   0.0105  0.020   0.0106 0.50  
 190: 11  8  4  1   10  8  3  1             107279.3031   0.0105  0.020   0.0106 0.50  
 191: 11  7  4  1   10  7  3  1             107334.0604   0.0076  0.020   0.0100 0.50  
 192: 11  7  5  1   10  7  4  1             107334.0604   0.0123  0.020   0.0100 0.50  
 193: 11  6  5  1   10  6  4  1             107426.8919  -0.1449  0.020   0.0115 0.50  
 194: 11  6  6  1   10  6  5  1             107426.8919   0.1679  0.020   0.0115 0.50  
 195: 11  3  9  1   10  3  8  1             107469.2825   0.0077  0.020               
 196: 11  1 10  1   10  1  9  1             107499.7162   0.0154  0.020               
 197: 11  5  7  1   10  5  6  1             107587.0840   0.0000  0.020               
 198: 11  5  6  1   10  5  5  1             107599.3309   0.0013  0.020               
 199: 11  4  8  1   10  4  7  1             107800.1343   0.0075  0.020               
 200: 11  4  7  1   10  4  6  1             108061.6566   0.0138  0.020               
 201: 11  2 10  0   10  2  9  0             108078.3074  -0.0193  0.020               
 202: 12  1 12  1   11  1 11  1             108897.7644   0.0145  0.020               
 203: 12  0 12  1   11  0 11  1             109097.6251  -0.0080  0.020               
 204: 11  3  8  1   10  3  7  1             109855.6684  -0.0033  0.020               
 205: 15  3 13  0   14  3 12  0             150145.2911  -0.0051  0.020               
 206: 16  2 15  1   15  2 14  1             150236.3085   0.0142  0.020               
 207: 16  1 15  1   15  1 14  1             150944.9882   0.0077  0.020               
 208: 15 14  1  0   14 14  0  0             151511.0200  -0.0412  0.020  -0.0412 0.50  
 209: 15 14  2  0   14 14  1  0             151511.0200  -0.0412  0.020  -0.0412 0.50  
 210: 15 13  2  0   14 13  1  0             151525.2281  -0.0122  0.020  -0.0123 0.50  
 211: 15 13  3  0   14 13  2  0             151525.2281  -0.0122  0.020  -0.0123 0.50  
 212: 15 12  3  0   14 12  2  0             151551.2134  -0.0107  0.020  -0.0107 0.50  
 213: 15 12  4  0   14 12  3  0             151551.2134  -0.0107  0.020  -0.0107 0.50  
 214: 15 11  4  0   14 11  3  0             151592.9151  -0.0074  0.020  -0.0075 0.50  
 215: 15 11  5  0   14 11  4  0             151592.9151  -0.0074  0.020  -0.0075 0.50  
 216: 15 10  5  0   14 10  4  0             151656.3597   0.0021  0.020   0.0022 0.50  
 217: 15 10  6  0   14 10  5  0             151656.3597   0.0021  0.020   0.0022 0.50  
 218: 15  9  7  0   14  9  6  0             151751.2106  -0.0168  0.020  -0.0172 0.50  
 219: 15  9  6  0   14  9  5  0             151751.2106  -0.0176  0.020  -0.0172 0.50  
 220: 15  8  7  0   14  8  6  0             151894.0807  -0.0216  0.020  -0.0005 0.50  
 221: 15  8  8  0   14  8  7  0             151894.0807   0.0207  0.020  -0.0005 0.50  
 222: 15  3 12  1   14  3 11  1             151972.0362  -0.0024  0.020               
 223: 15  7  9  0   14  7  8  0             152114.6942   0.0130  0.020               
 224: 15  7  8  0   14  7  7  0             152116.1942  -0.0040  0.020               
 225: 15  6 10  0   14  6  9  0             152460.8001  -0.0105  0.020               
 226: 15  6  9  0   14  6  8  0             152496.5038  -0.0055  0.020               
 227: 15  4 12  0   14  4 11  0             152659.9920  -0.0132  0.020               
 228: 15  5 11  0   14  5 10  0             152890.3069  -0.0281  0.020               
 229: 17  1 17  1   16  1 16  1             153056.6289  -0.0020  0.020               
 230: 17  0 17  1   16  0 16  1             153076.6842   0.0016  0.020               
 231: 15  5 10  0   14  5  9  0             153399.2136   0.0052  0.020               
 232: 15  2 13  0   14  2 12  0             153651.9955  -0.0133  0.020               
 233: 16  2 15  0   15  2 14  0             154108.2597  -0.0486  0.020               
 234: 16  1 15  0   15  1 14  0             154495.6989  -0.0188  0.020               
 235: 16  3 14  1   15  3 13  1             154962.2148  -0.0136  0.020               
 236: 16 14  2  1   15 14  1  1             156017.9681  -0.0095  0.020  -0.0096 0.50  
 237: 16 14  3  1   15 14  2  1             156017.9681  -0.0095  0.020  -0.0096 0.50  
 238: 16 15  1  1   15 15  0  1             156019.6160  -0.0057  0.020  -0.0058 0.50  
 239: 16 15  2  1   15 15  1  1             156019.6160  -0.0057  0.020  -0.0058 0.50  
 240: 16 13  3  1   15 13  2  1             156024.6075  -0.0181  0.020  -0.0182 0.50  
 241: 16 13  4  1   15 13  3  1             156024.6075  -0.0181  0.020  -0.0182 0.50  
 242: 16 12  4  1   15 12  3  1             156041.8419   0.0010  0.020   0.0010 0.50  
 243: 16 12  5  1   15 12  4  1             156041.8419   0.0010  0.020   0.0010 0.50  
 244: 16 11  5  1   15 11  4  1             156072.9815  -0.0132  0.020  -0.0132 0.50  
 245: 16 11  6  1   15 11  5  1             156072.9815  -0.0132  0.020  -0.0132 0.50  
 246: 16 10  6  1   15 10  5  1             156123.2887   0.0137  0.020   0.0137 0.50  
 247: 16 10  7  1   15 10  6  1             156123.2887   0.0137  0.020   0.0137 0.50  
 248/ 15  4 11  0   14  4 10  0             156126.5077   0.0762  0.020               
 249: 16  9  7  1   15  9  6  1             156201.0240   0.0083  0.020   0.0086 0.50  
 250: 16  9  8  1   15  9  7  1             156201.0240   0.0088  0.020   0.0086 0.50  
 251: 16  8  8  1   15  8  7  1             156320.4176  -0.0142  0.020  -0.0016 0.50  
 252: 16  8  9  1   15  8  8  1             156320.4176   0.0110  0.020  -0.0016 0.50  
 253: 16  7 10  1   15  7  9  1             156507.1147   0.0239  0.020               
 254: 16  7  9  1   15  7  8  1             156508.0205  -0.0184  0.020               
 255: 17  1 17  0   16  1 16  0             156770.1180  -0.0177  0.020               
 256: 17  0 17  0   16  0 16  0             156778.4450  -0.0284  0.020               
 257: 16  6 11  1   15  6 10  1             156804.2458   0.0074  0.020               
 258: 16  6 10  1   15  6  9  1             156827.8762  -0.0289  0.020               
 259: 16  4 13  1   15  4 12  1             157095.7102  -0.0135  0.020               
 260: 16  5 12  1   15  5 11  1             157197.8615  -0.0069  0.020               
 261: 16  5 11  1   15  5 10  1             157561.6249   0.0001  0.020               
 262: 15  3 12  0   14  3 11  0             158145.9493  -0.0018  0.020               
 263: 16  2 14  1   15  2 13  1             158621.7361   0.0065  0.020               
 264: 17  2 16  1   16  2 15  1             159135.3927  -0.0073  0.020               
 265: 16  3 14  0   15  3 13  0             159611.3846  -0.0055  0.020               
 266: 17  1 16  1   16  1 15  1             159628.7516   0.0338  0.020               
 267: 16  4 12  1   15  4 11  1             159876.8440  -0.0026  0.020               
 268: 16 15  1  0   15 15  0  0             161621.1853  -0.0163  0.020  -0.0163 0.50  
 269: 16 15  2  0   15 15  1  0             161621.1853  -0.0163  0.020  -0.0163 0.50  
 270: 16 14  2  0   15 14  1  0             161631.0255  -0.0091  0.020  -0.0092 0.50  
 271: 16 14  3  0   15 14  2  0             161631.0255  -0.0091  0.020  -0.0092 0.50  
 272: 16 13  3  0   15 13  2  0             161651.7312  -0.0058  0.020  -0.0059 0.50  
 273: 16 13  4  0   15 13  3  0             161651.7312  -0.0058  0.020  -0.0059 0.50  
 274: 16 12  4  0   15 12  3  0             161686.5110  -0.0068  0.020  -0.0068 0.50  
 275: 16 12  5  0   15 12  4  0             161686.5110  -0.0068  0.020  -0.0068 0.50  
 276: 16 11  5  0   15 11  4  0             161740.1206  -0.0086  0.020  -0.0086 0.50  
 277: 16 11  6  0   15 11  5  0             161740.1206  -0.0086  0.020  -0.0086 0.50  
 278: 16 10  7  0   15 10  6  0             161819.9006  -0.0088  0.020  -0.0088 0.50  
 279: 16 10  6  0   15 10  5  0             161819.9006  -0.0088  0.020  -0.0088 0.50  
 280: 18  1 18  1   17  1 17  1             161872.5669  -0.0127  0.020               
 281: 18  0 18  1   17  0 17  1             161884.8516  -0.0136  0.020               
 282: 16  9  8  0   15  9  7  0             161937.6977  -0.0127  0.020  -0.0144 0.50  
 283: 16  9  7  0   15  9  6  0             161937.6977  -0.0160  0.020  -0.0144 0.50  
 284: 16  8  8  0   15  8  7  0             162113.8666  -0.0579  0.020   0.0024 0.50  
 285: 16  8  9  0   15  8  8  0             162113.8666   0.0626  0.020   0.0024 0.50  
 286: 16  3 13  1   15  3 12  1             162206.1793   0.0046  0.020               
 287: 16  7 10  0   15  7  9  0             162384.4115  -0.0044  0.020               
 288: 16  7  9  0   15  7  8  0             162388.0461  -0.0159  0.020               
 289: 16  2 14  0   15  2 13  0             162525.8608  -0.0065  0.020               
 290: 16  4 13  0   15  4 12  0             162696.8091   0.0035  0.020               
 291: 16  6 11  0   15  6 10  0             162798.7871  -0.0052  0.020               
 292: 16  6 10  0   15  6  9  0             162871.7134  -0.0022  0.020               
 293: 17  2 16  0   16  2 15  0             163181.1447  -0.0164  0.020               
 294: 16  5 12  0   15  5 11  0             163234.8789   0.0145  0.020               
 295: 17  1 16  0   16  1 15  0             163430.0332   0.0213  0.020               
 296: 16  5 11  0   15  5 10  0             164107.6961   0.0021  0.020               
 297: 17  3 15  1   16  3 14  1             164211.4746   0.0101  0.020               
 298: 17 15  2  1   16 15  1  1             165780.1665  -0.0090  0.020  -0.0090 0.50  
 299: 17 15  3  1   16 15  2  1             165780.1665  -0.0090  0.020  -0.0090 0.50  
 300: 17 14  3  1   16 14  2  1             165782.0053  -0.0199  0.020  -0.0199 0.50  
 301: 17 14  4  1   16 14  3  1             165782.0053  -0.0199  0.020  -0.0199 0.50  
 302: 17 16  1  1   16 16  0  1             165786.0978  -0.0178  0.020  -0.0179 0.50  
 303: 17 16  2  1   16 16  1  1             165786.0978  -0.0178  0.020  -0.0179 0.50  
 304: 17 13  4  1   16 13  3  1             165793.5754   0.0123  0.020   0.0123 0.50  
 305: 17 13  5  1   16 13  4  1             165793.5754   0.0123  0.020   0.0123 0.50  
 306: 18  1 18  0   17  1 17  0             165794.4169   0.0173  0.020               
 307: 18  0 18  0   17  0 17  0             165799.1621  -0.0136  0.020               
 308: 17 12  5  1   16 12  4  1             165817.5103  -0.0081  0.020  -0.0082 0.50  
 309: 17 12  6  1   16 12  5  1             165817.5103  -0.0081  0.020  -0.0082 0.50  
 310: 17 11  6  1   16 11  5  1             165857.9442   0.0032  0.020   0.0033 0.50  
 311: 17 11  7  1   16 11  6  1             165857.9442   0.0032  0.020   0.0033 0.50  
 312: 17 10  7  1   16 10  6  1             165921.0888   0.0125  0.020   0.0126 0.50  
 313: 17 10  8  1   16 10  7  1             165921.0888   0.0125  0.020   0.0126 0.50  
 314: 17  9  8  1   16  9  7  1             166016.9778   0.0167  0.020   0.0175 0.50  
 315: 17  9  9  1   16  9  8  1             166016.9778   0.0182  0.020   0.0175 0.50  
 316: 17  8  9  1   16  8  8  1             166162.8004  -0.0398  0.020  -0.0064 0.50  
 317: 17  8 10  1   16  8  9  1             166162.8004   0.0269  0.020  -0.0064 0.50  
 318: 17  7 11  1   16  7 10  1             166389.3549  -0.0155  0.020               
 319: 17  7 10  1   16  7  9  1             166391.5257   0.0051  0.020               
 320: 17  6 12  1   16  6 11  1             166743.4150   0.0464  0.020               
 321: 17  6 11  1   16  6 10  1             166789.6526   0.0013  0.020               
 322: 17  4 14  1   16  4 13  1             166831.9376  -0.0068  0.020               
 323: 17  5 13  1   16  5 12  1             167158.4130   0.0117  0.020               
 324: 16  4 12  0   15  4 11  0             167378.1183   0.0241  0.020               
 325: 17  2 15  1   16  2 14  1             167404.1812  -0.0067  0.020               
 326: 17  5 12  1   16  5 11  1             167766.5803   0.0020  0.020               
 327: 18  2 17  1   17  2 16  1             168006.2728  -0.0005  0.020               
 328: 18  1 17  1   17  1 16  1             168342.1342   0.0086  0.020               
 329/ 16  3 13  0   15  3 12  0             168391.5824  -0.0738  0.020               
 330: 17  3 15  0   16  3 14  0             168979.8326  -0.0257  0.020               
 331: 17  4 13  1   16  4 12  1             170601.3014   0.0011  0.020               
 332: 19  1 19  1   18  1 18  1             170686.0646  -0.0050  0.020               
 333: 19  0 19  1   18  0 18  1             170693.5497   0.0018  0.020               
 334: 17  2 15  0   16  2 14  0             171272.0457  -0.0135  0.020               
 335: 17 16  1  0   16 16  0  0             171733.6979  -0.0505  0.020  -0.0506 0.50  
 336: 17 16  2  0   16 16  1  0             171733.6979  -0.0505  0.020  -0.0506 0.50  
 337: 17 14  3  0   16 14  2  0             171754.6344  -0.0222  0.020  -0.0222 0.50  
 338: 17 14  4  0   16 14  3  0             171754.6344  -0.0222  0.020  -0.0222 0.50  
 339: 17 13  4  0   16 13  3  0             171782.9421  -0.0122  0.020  -0.0123 0.50  
 340: 17 13  5  0   16 13  4  0             171782.9421  -0.0122  0.020  -0.0123 0.50  
 341: 17 12  5  0   16 12  4  0             171827.8791  -0.0245  0.020  -0.0245 0.50  
 342: 17 12  6  0   16 12  5  0             171827.8791  -0.0245  0.020  -0.0245 0.50  
 343: 17 11  6  0   16 11  5  0             171895.1987  -0.0090  0.020  -0.0091 0.50  
 344: 17 11  7  0   16 11  6  0             171895.1987  -0.0090  0.020  -0.0091 0.50  
 345: 17 10  7  0   16 10  6  0             171993.7273   0.0086  0.020   0.0087 0.50  
 346: 17 10  8  0   16 10  7  0             171993.7273   0.0087  0.020   0.0087 0.50  
 347: 17  9  9  0   16  9  8  0             172137.7573  -0.0182  0.020  -0.0224 0.50  
 348: 17  9  8  0   16  9  7  0             172137.7573  -0.0266  0.020  -0.0224 0.50  
 349: 17  3 14  1   16  3 13  1             172230.8112   0.0059  0.020               
 350: 18  2 17  0   17  2 16  0             172233.2001  -0.0294  0.020               
 351: 17  8 10  0   16  8  9  0             172352.1135   0.1257  0.020  -0.0326 0.50  
 352: 17  8  9  0   16  8  8  0             172352.1135  -0.1910  0.020  -0.0326 0.50  
 353: 18  1 17  0   17  1 16  0             172390.0587  -0.0287  0.020               
 354: 17  4 14  0   16  4 13  0             172633.6428   0.0082  0.020               
 355: 17  7 10  0   16  7  9  0             172687.6177  -0.0042  0.020               
 356: 17  6 12  0   16  6 11  0             173163.3773   0.0029  0.020               
 357: 17  6 11  0   16  6 10  0             173304.3571  -0.0360  0.020               
 358: 18  3 16  1   17  3 15  1             173379.5257   0.0119  0.020               
 359: 17  5 13  0   16  5 12  0             173562.3098  -0.0061  0.020               
 360: 19  1 19  0   18  1 18  0             174816.7134  -0.0042  0.020               
 361: 19  0 19  0   18  0 18  0             174819.4321  -0.0047  0.020               
 362: 17  5 12  0   16  5 11  0             174979.9785   0.0038  0.020               
 363: 18 15  3  1   17 15  2  1             175542.3616  -0.0073  0.020  -0.0074 0.50  
 364: 18 15  4  1   17 15  3  1             175542.3616  -0.0073  0.020  -0.0074 0.50  
 365: 18 16  2  1   17 16  1  1             175545.3154  -0.0532  0.020  -0.0533 0.50  
 366: 18 16  3  1   17 16  2  1             175545.3154  -0.0532  0.020  -0.0533 0.50  
 367: 18 14  4  1   17 14  3  1             175548.3652   0.0041  0.020   0.0041 0.50  
 368: 18 14  5  1   17 14  4  1             175548.3652   0.0041  0.020   0.0041 0.50  
 369: 18 17  1  1   17 17  0  1             175555.7365  -0.0151  0.020  -0.0152 0.50  
 370: 18 17  2  1   17 17  1  1             175555.7365  -0.0151  0.020  -0.0152 0.50  
 371: 18 13  5  1   17 13  4  1             175565.5792  -0.0185  0.020  -0.0185 0.50  
 372: 18 13  6  1   17 13  5  1             175565.5792  -0.0185  0.020  -0.0185 0.50  
 373: 18 12  6  1   17 12  5  1             175597.3167  -0.0043  0.020  -0.0043 0.50  
 374: 18 12  7  1   17 12  6  1             175597.3167  -0.0043  0.020  -0.0043 0.50  
 375: 18 11  7  1   17 11  6  1             175648.3098  -0.0378  0.020  -0.0378 0.50  
 376: 18 11  8  1   17 11  7  1             175648.3098  -0.0378  0.020  -0.0378 0.50  
 377: 18 10  9  1   17 10  8  1             175726.2617  -0.0045  0.020  -0.0046 0.50  
 378: 18 10  8  1   17 10  7  1             175726.2617  -0.0046  0.020  -0.0046 0.50  
 379: 18  9  9  1   17  9  8  1             175842.6330  -0.0030  0.020  -0.0009 0.50  
 380: 18  9 10  1   17  9  9  1             175842.6330   0.0011  0.020  -0.0009 0.50  
 381: 18  8 10  1   17  8  9  1             176018.5981  -0.0472  0.020   0.0353 0.50  
 382: 18  8 11  1   17  8 10  1             176018.5981   0.1178  0.020   0.0353 0.50  
 383: 18  2 16  1   17  2 15  1             176039.0879  -0.0002  0.020               
 384: 18  7 12  1   17  7 11  1             176290.2097   0.0034  0.020               
 385: 18  7 11  1   17  7 10  1             176294.8339   0.0131  0.020               
 386: 18  4 15  1   17  4 14  1             176496.4177  -0.0358  0.020               
 387: 18  6 13  1   17  6 12  1             176703.9438   0.0126  0.020               
 388: 18  6 12  1   17  6 11  1             176790.2919   0.0018  0.020               
 389: 19  2 18  1   18  2 17  1             176855.8817   0.0186  0.020               
 390: 19  1 18  1   18  1 17  1             177080.4344  -0.0063  0.020               
 391: 18  5 14  1   17  5 13  1             177113.3915  -0.0011  0.020               
 392: 18  5 13  1   17  5 12  1             178085.6305  -0.0013  0.020               
 393: 18  3 16  0   17  3 15  0             178261.9367  -0.0100  0.020               
 394: 17  3 14  0   16  3 13  0             178317.6040   0.0092  0.020               
 395: 17  4 13  0   16  4 12  0             178592.9658   0.0053  0.020               
 396: 20  1 20  1   19  1 19  1             179497.5270   0.0032  0.020               
 397: 20  0 20  1   19  0 19  1             179502.0521   0.0020  0.020               
 398: 18  2 16  0   17  2 15  0             179977.4856   0.0073  0.020               
 399: 19  2 18  0   18  2 17  0             181270.8576   0.0032  0.020               
 400: 18  4 14  1   17  4 13  1             181351.5173  -0.0402  0.020               
 401: 19  1 18  0   18  1 17  0             181368.1822  -0.0300  0.020               
 402: 18 17  1  0   17 17  0  0             181848.8348  -0.0035  0.020  -0.0035 0.50  
 403: 18 17  2  0   17 17  1  0             181848.8348  -0.0035  0.020  -0.0035 0.50  
 404: 18 16  2  0   17 16  1  0             181849.6544  -0.0223  0.020  -0.0224 0.50  
 405: 18 16  3  0   17 16  2  0             181849.6544  -0.0223  0.020  -0.0224 0.50  
 406: 18 15  3  0   17 15  2  0             181860.0418   0.0190  0.020   0.0191 0.50  
 407: 18 15  4  0   17 15  3  0             181860.0418   0.0190  0.020   0.0191 0.50  
 408: 18 14  4  0   17 14  3  0             181882.1253  -0.0100  0.020  -0.0101 0.50  
 409: 18 14  5  0   17 14  4  0             181882.1253  -0.0100  0.020  -0.0101 0.50  
 410: 18 13  5  0   17 13  4  0             181919.0366   0.0062  0.020   0.0063 0.50  
 411: 18 13  6  0   17 13  5  0             181919.0366   0.0062  0.020   0.0063 0.50  
 412: 18 12  6  0   17 12  5  0             181975.7455  -0.0014  0.020  -0.0014 0.50  
 413: 18 12  7  0   17 12  6  0             181975.7455  -0.0014  0.020  -0.0014 0.50  
 414: 18  3 15  1   17  3 14  1             182018.8559  -0.0037  0.020               
 415: 18 11  7  0   17 11  6  0             182058.6426  -0.0027  0.020  -0.0027 0.50  
 416: 18 11  8  0   17 11  7  0             182058.6426  -0.0027  0.020  -0.0027 0.50  
 417: 18 10  8  0   17 10  7  0             182178.4531   0.0059  0.020   0.0062 0.50  
 418: 18 10  9  0   17 10  8  0             182178.4531   0.0064  0.020   0.0062 0.50  
 419: 18  9 10  0   17  9  9  0             182352.3547   0.0010  0.020  -0.0113 0.50  
 420: 18  9  9  0   17  9  8  0             182352.3547  -0.0236  0.020  -0.0113 0.50  
 421: 18  4 15  0   17  4 14  0             182459.8713  -0.0053  0.020               
 422: 19  3 17  1   18  3 16  1             182472.7979  -0.0317  0.020               
 423: 18  8 11  0   17  8 10  0             182609.9895   0.0405  0.020               
 424: 18  8 10  0   17  8  9  0             182610.7000  -0.0283  0.020               
 425: 18  7 12  0   17  7 11  0             183000.9524   0.0008  0.020               
 426: 18  7 11  0   17  7 10  0             183018.4456  -0.0181  0.020               
 427: 18  6 13  0   17  6 12  0             183550.3678   0.0066  0.020               
 428: 18  6 12  0   17  6 11  0             183809.8257   0.0088  0.020               
 429: 20  1 20  0   19  1 19  0             183837.2851   0.0027  0.020               
 430: 20  0 20  0   19  0 19  0             183838.8315   0.0093  0.020               
 431: 18  5 14  0   17  5 13  0             183853.7744  -0.0007  0.020               
 432: 19  2 17  1   18  2 16  1             184593.0119  -0.0197  0.020               
 433: 19 16  3  1   18 16  2  1             185305.7841  -0.0002  0.020  -0.0003 0.50  
 434: 19 16  4  1   18 16  3  1             185305.7841  -0.0002  0.020  -0.0003 0.50  
 435: 19 15  4  1   18 15  3  1             185306.3103   0.0268  0.020   0.0269 0.50  
 436: 19 15  5  1   18 15  4  1             185306.3103   0.0268  0.020   0.0269 0.50  
 437: 19 17  2  1   18 17  1  1             185313.6806  -0.0361  0.020  -0.0361 0.50  
 438: 19 17  3  1   18 17  2  1             185313.6806  -0.0361  0.020  -0.0361 0.50  
 439: 19 14  5  1   18 14  4  1             185317.0883  -0.0156  0.020  -0.0157 0.50  
 440: 19 14  6  1   18 14  5  1             185317.0883  -0.0156  0.020  -0.0157 0.50  
 441: 19 18  1  1   18 18  0  1             185328.6767  -0.0226  0.020  -0.0226 0.50  
 442: 19 18  2  1   18 18  1  1             185328.6767  -0.0226  0.020  -0.0226 0.50  
 443: 19 13  6  1   18 13  5  1             185340.8910  -0.0047  0.020  -0.0047 0.50  
 444: 19 13  7  1   18 13  6  1             185340.8910  -0.0047  0.020  -0.0047 0.50  
 445: 19 12  7  1   18 12  6  1             185381.4688  -0.0076  0.020  -0.0076 0.50  
 446: 19 12  8  1   18 12  7  1             185381.4688  -0.0076  0.020  -0.0076 0.50  
 447: 19 11  8  1   18 11  7  1             185444.5168  -0.0096  0.020  -0.0097 0.50  
 448: 19 11  9  1   18 11  8  1             185444.5168  -0.0096  0.020  -0.0097 0.50  
 449: 19 10  9  1   18 10  8  1             185538.6370   0.0018  0.020   0.0019 0.50  
 450: 19 10 10  1   18 10  9  1             185538.6370   0.0020  0.020   0.0019 0.50  
 451: 19  9 10  1   18  9  9  1             185678.6469  -0.0077  0.020  -0.0022 0.50  
 452: 19  9 11  1   18  9 10  1             185678.6469   0.0033  0.020  -0.0022 0.50  
 453: 20  2 19  1   19  2 18  1             185689.7801  -0.0004  0.020               
 454: 20  1 19  1   19  1 18  1             185837.7629   0.0106  0.020               
 455: 18  5 13  0   17  5 12  0             186035.0057   0.0150  0.020               
 456: 19  4 16  1   18  4 15  1             186079.5731  -0.0039  0.020               
 457: 19  7 13  1   18  7 12  1             186210.6238   0.0024  0.020               
 458: 19  7 12  1   18  7 11  1             186220.0549   0.0030  0.020               
 459: 19  6 14  1   18  6 13  1             186684.0786   0.0003  0.020               
 460: 19  6 13  1   18  6 12  1             186838.4871  -0.0030  0.020               
 461: 19  5 15  1   18  5 14  1             187050.5836  -0.0057  0.020               
 462: 19  3 17  0   18  3 16  0             187470.8817  -0.0020  0.020               
 463: 18  3 15  0   17  3 14  0             187903.5897   0.0026  0.020               
 464: 21  1 21  1   20  1 20  1             188307.1865   0.0048  0.020               
 465: 21  0 21  1   20  0 20  1             188309.8987  -0.0090  0.020               
 466: 19  5 14  1   18  5 13  1             188538.2275  -0.0036  0.020               
 467: 18  4 14  0   17  4 13  0             189663.1298   0.0020  0.020               
 468/ 20  2 19  0   19  2 18  0             190298.5166  -0.0649  0.020               
 469/ 20  1 19  0   19  1 18  0             190358.1680  -0.0691  0.020               
 470: 20  3 18  1   19  3 17  1             191499.7581  -0.0113  0.020               
 471: 19  3 16  1   18  3 15  1             191549.3723   0.0093  0.020               
 472: 19 17  2  0   18 17  1  0             191962.7069  -0.0515  0.020  -0.0516 0.50  
 473: 19 17  3  0   18 17  2  0             191962.7069  -0.0515  0.020  -0.0516 0.50  
 474: 19 18  1  0   18 18  0  0             191966.5752  -0.0307  0.020  -0.0307 0.50  
 475: 19 18  2  0   18 18  1  0             191966.5752  -0.0307  0.020  -0.0307 0.50  
 476: 19 16  3  0   18 16  2  0             191967.8950  -0.0148  0.020  -0.0149 0.50  
 477: 19 16  4  0   18 16  3  0             191967.8950  -0.0148  0.020  -0.0149 0.50  
 478: 19 15  4  0   18 15  3  0             191983.9889  -0.0079  0.020  -0.0080 0.50  
 479: 19 15  5  0   18 15  4  0             191983.9889  -0.0079  0.020  -0.0080 0.50  
 480: 19 14  5  0   18 14  4  0             192013.6724  -0.0046  0.020  -0.0047 0.50  
 481: 19 14  6  0   18 14  5  0             192013.6724  -0.0046  0.020  -0.0047 0.50  
 482: 19  4 15  1   18  4 14  1             192048.5449  -0.0017  0.020               
 483: 19 13  6  0   18 13  5  0             192060.8715  -0.0095  0.020  -0.0095 0.50  
 484: 19 13  7  0   18 13  6  0             192060.8715  -0.0095  0.020  -0.0095 0.50  
 485: 19 12  7  0   18 12  6  0             192130.4118  -0.0024  0.020  -0.0025 0.50  
 486: 19 12  8  0   18 12  7  0             192130.4118  -0.0024  0.020  -0.0025 0.50  
 487: 19  4 16  0   18  4 15  0             192169.8800   0.0173  0.020               
 488: 19 11  8  0   18 11  7  0             192230.9324  -0.0025  0.020  -0.0026 0.50  
 489: 19 11  9  0   18 11  8  0             192230.9324  -0.0025  0.020  -0.0026 0.50  
 490: 19 10  9  0   18 10  8  0             192374.7791   0.0075  0.020   0.0082 0.50  
 491: 19 10 10  0   18 10  9  0             192374.7791   0.0087  0.020   0.0082 0.50  
 492: 19  9 11  0   18  9 10  0             192582.4386   0.0251  0.020  -0.0076 0.50  
 493: 19  9 10  0   18  9  9  0             192582.4386  -0.0402  0.020  -0.0076 0.50  
 494: 21  1 21  0   20  1 20  0             192856.1951   0.0246  0.020               
 495: 21  0 21  0   20  0 20  0             192857.0627   0.0243  0.020               
 496: 19  8 12  0   18  8 11  0             192889.0566  -0.0047  0.020               
 497: 19  8 11  0   18  8 10  0             192890.8660  -0.0032  0.020               
 498: 20  2 18  1   19  2 17  1             193124.8074   0.0023  0.020               
 499: 19  7 13  0   18  7 12  0             193349.8922   0.0065  0.020               
 500: 19  6 14  0   18  6 13  0             193952.6194  -0.0190  0.020               
 501: 19  5 15  0   18  5 14  0             194089.1807   0.0544  0.020               
 502: 19  6 13  0   18  6 12  0             194408.4448   0.0326  0.020               
 503: 21  2 20  1   20  2 19  1             194512.3345  -0.0092  0.020               
 504: 21  1 20  1   20  1 19  1             194608.6463  -0.0012  0.020               
 505: 20 16  4  1   19 16  3  1             195067.4130   0.0009  0.020   0.0009 0.50  
 506: 20 16  5  1   19 16  4  1             195067.4130   0.0009  0.020   0.0009 0.50  
 507: 20 15  5  1   19 15  4  1             195071.9642  -0.0340  0.020  -0.0340 0.50  
 508: 20 15  6  1   19 15  5  1             195071.9642  -0.0340  0.020  -0.0340 0.50  
 509: 20 17  3  1   19 17  2  1             195072.4331   0.0243  0.020   0.0243 0.50  
 510: 20 17  4  1   19 17  3  1             195072.4331   0.0243  0.020   0.0243 0.50  
 511/ 20 18  2  1   19 18  1  1             195085.4461   0.0665  0.020   0.0665 0.50  
 512: 20 18  3  1   19 18  2  1             195085.4461   0.0665  0.020   0.0665 0.50  
 513: 20 14  6  1   19 14  5  1             195088.3425  -0.0281  0.020  -0.0282 0.50  
 514: 20 14  7  1   19 14  6  1             195088.3425  -0.0281  0.020  -0.0282 0.50  
 515: 20 19  1  1   19 19  0  1             195105.1510   0.0260  0.020   0.0261 0.50  
 516: 20 19  2  1   19 19  1  1             195105.1510   0.0260  0.020   0.0261 0.50  
 517: 20 13  7  1   19 13  6  1             195119.5766  -0.0450  0.020  -0.0451 0.50  
 518: 20 13  8  1   19 13  7  1             195119.5766  -0.0450  0.020  -0.0451 0.50  
 519: 20 12  8  1   19 12  7  1             195170.1934  -0.0189  0.020  -0.0189 0.50  
 520: 20 12  9  1   19 12  8  1             195170.1934  -0.0189  0.020  -0.0189 0.50  
 521: 20 11  9  1   19 11  8  1             195246.7801  -0.0110  0.020  -0.0110 0.50  
 522: 20 11 10  1   19 11  9  1             195246.7801  -0.0110  0.020  -0.0110 0.50  
 523: 20 10 10  1   19 10  9  1             195359.6796   0.0013  0.020   0.0017 0.50  
 524: 20 10 11  1   19 10 10  1             195359.6796   0.0020  0.020   0.0017 0.50  
 525: 20  9 11  1   19  9 10  1             195525.6347  -0.0192  0.020  -0.0053 0.50  
 526: 20  9 12  1   19  9 11  1             195525.6347   0.0087  0.020  -0.0053 0.50  
 527: 20  4 17  1   19  4 16  1             195574.5537  -0.0026  0.020               
 528: 20  8 13  1   19  8 12  1             195773.5251   0.0191  0.020               
 529: 20  8 12  1   19  8 11  1             195774.3204  -0.0386  0.020               
 530: 20  7 14  1   19  7 13  1             196151.4325  -0.0059  0.020               
 531: 20  7 13  1   19  7 12  1             196169.9022   0.0185  0.020               
 532: 20  3 18  0   19  3 17  0             196620.4433  -0.0181  0.020               
 533: 20  6 15  1   19  6 14  1             196680.3449  -0.0080  0.020               
 534: 20  6 14  1   19  6 13  1             196945.7851  -0.0031  0.020               
 535: 20  5 16  1   19  5 15  1             196956.3081  -0.0022  0.020               
 536: 22  1 22  1   21  1 21  1             197115.1521  -0.0127  0.020               
 537: 22  0 22  1   21  0 21  1             197116.8565   0.0567  0.020               
 538: 19  3 16  0   18  3 15  0             197153.5044  -0.0318  0.020               
 539: 19  5 14  0   18  5 13  0             197265.9860   0.0050  0.020               
 540: 20  2 18  0   19  2 17  0             197474.3797  -0.0080  0.020               
 541: 20  5 15  1   19  5 14  1             199134.9351  -0.0109  0.020               
 542: 21  2 20  0   20  2 19  0             199319.5123  -0.0079  0.020               
 543: 21  1 20  0   20  1 19  0             199355.6744  -0.0036  0.020               
 544: 21  3 19  1   20  3 18  1             200469.8145   0.0147  0.020               
 545: 19  4 15  0   18  4 14  0             200501.9596   0.0099  0.020               
 546: 21  2 19  1   20  2 18  1             201674.1946   0.0006  0.020               
 547: 20  4 17  0   19  4 16  0             201763.0418  -0.0140  0.020               
 548: 22  0 22  0   21  1 21  0             201872.8319   0.0551  0.020               
 549: 22  1 22  0   21  1 21  0             201873.4003   0.0098  0.020               
 550: 22  0 22  0   21  0 21  0             201873.8866   0.0089  0.020               
 551: 22  1 22  0   21  0 21  0             201874.4517  -0.0395  0.020               
 552: 20 17  3  0   19 17  2  0             202078.4347   0.0293  0.020  -0.0113 0.30  
 553: 20 17  4  0   19 17  3  0             202078.4347   0.0293  0.020  -0.0113 0.30  
 554: 20 18  2  0   19 18  1  0             202078.4347  -0.0734  0.020  -0.0113 0.20  
 555: 20 18  3  0   19 18  2  0             202078.4347  -0.0734  0.020  -0.0113 0.20  
 556: 20 19  1  0   19 19  0  0             202087.1875   0.0036  0.020   0.0036 0.50  
 557: 20 19  2  0   19 19  1  0             202087.1875   0.0036  0.020   0.0036 0.50  
 558: 20 16  4  0   19 16  3  0             202088.5510  -0.0035  0.020  -0.0036 0.50  
 559: 20 16  5  0   19 16  4  0             202088.5510  -0.0035  0.020  -0.0036 0.50  
 560: 20 15  5  0   19 15  4  0             202111.2217   0.0076  0.020   0.0076 0.50  
 561: 20 15  6  0   19 15  5  0             202111.2217   0.0076  0.020   0.0076 0.50  
 562: 20 14  6  0   19 14  5  0             202149.4976   0.0115  0.020   0.0115 0.50  
 563: 20 14  7  0   19 14  6  0             202149.4976   0.0115  0.020   0.0115 0.50  
 564: 20 13  7  0   19 13  6  0             202207.7303   0.0062  0.020   0.0062 0.50  
 565: 20 13  8  0   19 13  7  0             202207.7303   0.0062  0.020   0.0062 0.50  
 566: 20 12  8  0   19 12  7  0             202292.2891   0.0150  0.020   0.0150 0.50  
 567: 20 12  9  0   19 12  8  0             202292.2891   0.0150  0.020   0.0150 0.50  
 568: 20 11  9  0   19 11  8  0             202412.5877   0.0096  0.020   0.0097 0.50  
 569: 20 11 10  0   19 11  9  0             202412.5877   0.0097  0.020   0.0097 0.50  
 570: 20 10 10  0   19 10  9  0             202583.4179   0.0093  0.020   0.0115 0.50  
 571: 20 10 11  0   19 10 10  0             202583.4179   0.0136  0.020   0.0115 0.50  
 572: 20  4 16  1   19  4 15  1             202617.7079  -0.0219  0.020               
 573: 20  9 11  0   19  9 10  0             202829.0610  -0.0700  0.020   0.0116 0.50  
 574: 20  9 12  0   19  9 11  0             202829.0610   0.0931  0.020   0.0116 0.50  
 575: 20  8 13  0   19  8 12  0             203190.7025   0.0007  0.020               
 576: 20  8 12  0   19  8 11  0             203194.6962   0.0141  0.020               
 577: 22  2 21  1   21  2 20  1             203326.7377   0.0010  0.020               
 578: 22  1 21  1   21  1 20  1             203388.7529  -0.0100  0.020               
 579: 20  7 14  0   19  7 13  0             203726.1984  -0.0058  0.020               
 580: 20  7 13  0   19  7 12  0             203794.8807   0.0101  0.020               
 581: 20  5 16  0   19  5 15  0             204248.6954   0.0130  0.020               
 582: 21 16  5  1   20 16  4  1             204830.3135   0.0142  0.020   0.0143 0.50  
 583: 21 16  6  1   20 16  5  1             204830.3135   0.0142  0.020   0.0143 0.50  
 584: 21 17  4  1   20 17  3  1             204831.8830   0.0320  0.020   0.0321 0.50  
 585: 21 17  5  1   20 17  4  1             204831.8830   0.0320  0.020   0.0321 0.50  
 586: 21 15  6  1   20 15  5  1             204839.5911   0.0004  0.020   0.0004 0.50  
 587: 21 15  7  1   20 15  6  1             204839.5911   0.0004  0.020   0.0004 0.50  
 588: 21 18  3  1   20 18  2  1             204842.3882   0.0027  0.020   0.0028 0.50  
 589: 21 18  4  1   20 18  3  1             204842.3882   0.0027  0.020   0.0028 0.50  
 590: 21 19  2  1   20 19  1  1             204860.5260   0.0094  0.020   0.0095 0.50  
 591: 21 19  3  1   20 19  2  1             204860.5260   0.0094  0.020   0.0095 0.50  
 592: 21 14  7  1   20 14  6  1             204862.2852   0.0090  0.020   0.0091 0.50  
 593: 21 14  8  1   20 14  7  1             204862.2852   0.0090  0.020   0.0091 0.50  
 594: 21 20  1  1   20 20  0  1             204885.1812  -0.0099  0.020  -0.0100 0.50  
 595: 21 20  2  1   20 20  1  1             204885.1812  -0.0099  0.020  -0.0100 0.50  
 596: 21 13  8  1   20 13  7  1             204901.9514   0.0123  0.020   0.0123 0.50  
 597: 21 13  9  1   20 13  8  1             204901.9514   0.0123  0.020   0.0123 0.50  
 598: 21 12  9  1   20 12  8  1             204963.7346  -0.0218  0.020  -0.0218 0.50  
 599: 21 12 10  1   20 12  9  1             204963.7346  -0.0218  0.020  -0.0218 0.50  
 600: 21  4 18  1   20  4 17  1             204977.8788   0.0388  0.020               
 601: 21 11 10  1   20 11  9  1             205055.4387  -0.0199  0.020  -0.0199 0.50  
 602: 21 11 11  1   20 11 10  1             205055.4387  -0.0199  0.020  -0.0199 0.50  
 603: 20  6 14  0   19  6 13  0             205125.8163  -0.0021  0.020               
 604: 21 10 11  1   20 10 10  1             205189.0585  -0.0119  0.020  -0.0111 0.50  
 605: 21 10 12  1   20 10 11  1             205189.0585  -0.0101  0.020  -0.0111 0.50  
 606: 21  9 12  1   20  9 11  1             205384.2678  -0.0336  0.020  -0.0003 0.50  
 607: 21  9 13  1   20  9 12  1             205384.2678   0.0330  0.020  -0.0003 0.50  
 608: 21  8 14  1   20  8 13  1             205674.6742  -0.0039  0.020               
 609: 21  8 13  1   20  8 12  1             205676.4770  -0.0063  0.020               
 610: 21  3 19  0   20  3 18  0             205723.7882   0.0005  0.020               
 611: 23  0 23  1   22  1 22  1             205920.0879  -0.0077  0.020               
 612: 23  1 23  1   22  1 22  1             205921.5070  -0.0116  0.020               
 613: 23  0 23  1   22  0 22  1             205922.4812  -0.0157  0.020               
 614: 23  1 23  1   22  0 22  1             205923.9139  -0.0059  0.020               
 615: 20  3 17  0   19  3 16  0             206108.0598  -0.0381  0.020               
 616: 21  7 15  1   20  7 14  1             206113.1419   0.0085  0.020               
 617: 21  7 14  1   20  7 13  1             206147.8041   0.0025  0.020               
 618: 21  2 19  0   20  2 18  0             206300.0759   0.0248  0.020               
 619: 21  6 16  1   20  6 15  1             206687.4313   0.0003  0.020               
 620: 21  5 17  1   20  5 16  1             206816.2899  -0.0017  0.020               
 621: 21  6 15  1   20  6 14  1             207127.1222  -0.0046  0.020               
 622: 22  2 21  0   21  2 20  0             208335.7126   0.0058  0.020               
 623: 22  1 21  0   21  1 20  0             208357.4260   0.0075  0.020               
 624: 20  5 15  0   19  5 14  0             208626.0430   0.0066  0.020               
 625: 22  3 20  1   21  3 19  1             209392.6656  -0.0131  0.020               
 626: 21  3 18  1   20  3 17  1             209808.6033  -0.0482  0.020               
 627: 21  5 16  1   20  5 15  1             209868.0315  -0.0128  0.020               
 628: 22  2 20  1   21  2 19  1             210260.8202  -0.0010  0.020               
 629: 20  4 16  0   19  4 15  0             211048.4854   0.0224  0.020               
 630: 21  4 18  0   20  4 17  0             211243.7960  -0.0237  0.020               
 631: 23  2 22  1   22  2 21  1             212135.1812  -0.0372  0.020               
 632: 23  1 22  1   22  1 21  1             212174.8178   0.0067  0.020               
 633: 21 18  3  0   20 18  2  0             212191.5830  -0.0231  0.020  -0.0232 0.50  
 634: 21 18  4  0   20 18  3  0             212191.5830  -0.0231  0.020  -0.0232 0.50  
 635: 21 17  4  0   20 17  3  0             212195.8059  -0.0420  0.020  -0.0420 0.50  
 636: 21 17  5  0   20 17  4  0             212195.8059  -0.0420  0.020  -0.0420 0.50  
 637: 21 19  2  0   20 19  1  0             212197.0548   0.0073  0.020   0.0073 0.50  
 638: 21 19  3  0   20 19  2  0             212197.0548   0.0073  0.020   0.0073 0.50  
 639: 21 15  6  0   20 15  5  0             212241.8005  -0.0216  0.020  -0.0216 0.50  
 640: 21 15  7  0   20 15  6  0             212241.8005  -0.0216  0.020  -0.0216 0.50  
 641: 21 14  7  0   20 14  6  0             212289.7451  -0.0202  0.020  -0.0203 0.50  
 642: 21 14  8  0   20 14  7  0             212289.7451  -0.0202  0.020  -0.0203 0.50  
 643: 21 13  8  0   20 13  7  0             212360.6153   0.0070  0.020   0.0071 0.50  
 644: 21 13  9  0   20 13  8  0             212360.6153   0.0070  0.020   0.0071 0.50  
 645: 21 11 11  0   20 11 10  0             212604.0645  -0.0220  0.020  -0.0222 0.50  
 646: 21 11 10  0   20 11  9  0             212604.0645  -0.0223  0.020  -0.0222 0.50  
 647: 21 10 11  0   20 10 10  0             212805.0471  -0.0050  0.020   0.0018 0.50  
 648: 21 10 12  0   20 10 11  0             212805.0471   0.0085  0.020   0.0018 0.50  
 649: 21  4 17  1   20  4 16  1             212999.8904   0.0055  0.020               
 650: 21  9 13  0   20  9 12  0             213093.0987   0.0193  0.020               
 651: 21  9 12  0   20  9 11  0             213093.4706   0.0048  0.020               
 652: 21  8 14  0   20  8 13  0             213516.1946   0.0064  0.020               
 653: 21  8 13  0   20  8 12  0             213524.5456  -0.0043  0.020               
 654: 21  7 15  0   20  7 14  0             214128.6261  -0.0138  0.020               
 655: 21  7 14  0   20  7 13  0             214256.0662  -0.0102  0.020               
 656: 22  4 19  1   21  4 18  1             214289.1607   0.0022  0.020               
 657: 21  5 17  0   20  5 16  0             214314.7954   0.0025  0.020               
 658: 22 17  5  1   21 17  4  1             214592.0673   0.0028  0.020   0.0029 0.50  
 659: 22 17  6  1   21 17  5  1             214592.0673   0.0028  0.020   0.0029 0.50  
 660: 22 16  6  1   21 16  5  1             214594.4964   0.0052  0.020   0.0053 0.50  
 661: 22 16  7  1   21 16  6  1             214594.4964   0.0052  0.020   0.0053 0.50  
 662: 22 18  4  1   21 18  3  1             214599.7271   0.0087  0.020   0.0087 0.50  
 663: 22 18  5  1   21 18  4  1             214599.7271   0.0087  0.020   0.0087 0.50  
 664: 22 15  7  1   21 15  6  1             214609.1731   0.0368  0.020   0.0368 0.50  
 665: 22 15  8  1   21 15  7  1             214609.1731   0.0368  0.020   0.0368 0.50  
 666: 22 19  3  1   21 19  2  1             214615.8351  -0.0264  0.020  -0.0265 0.50  
 667: 22 19  4  1   21 19  3  1             214615.8351  -0.0264  0.020  -0.0265 0.50  
 668: 22 14  8  1   21 14  7  1             214638.9222  -0.0116  0.020  -0.0116 0.50  
 669: 22 14  9  1   21 14  8  1             214638.9222  -0.0116  0.020  -0.0116 0.50  
 670: 22 13  9  1   21 13  8  1             214688.0041  -0.0064  0.020  -0.0064 0.50  
 671: 22 13 10  1   21 13  9  1             214688.0041  -0.0064  0.020  -0.0064 0.50  
 672: 24  0 24  1   23  1 23  1             214725.4465   0.0434  0.020               
 673: 24  1 24  1   23  1 23  1             214726.2488   0.0028  0.020               
 674: 24  0 24  1   23  0 23  1             214726.8162  -0.0098  0.020               
 675/ 24  1 24  1   23  0 23  1             214727.5881  -0.0808  0.020               
 676: 21  6 16  0   20  6 15  0             214757.8467  -0.0198  0.020               
 677: 22 12 10  1   21 12  9  1             214762.3241  -0.0133  0.020  -0.0134 0.50  
 678: 22 12 11  1   21 12 10  1             214762.3241  -0.0133  0.020  -0.0134 0.50  
 679: 22  3 20  0   21  3 19  0             214792.3992  -0.0008  0.020               
 680: 21  3 18  0   20  3 17  0             214845.6473  -0.0136  0.020               
 681: 22 11 12  1   21 11 11  1             214870.8377  -0.0128  0.020  -0.0129 0.50  
 682: 22 11 11  1   21 11 10  1             214870.8377  -0.0129  0.020  -0.0129 0.50  
 683: 22 10 12  1   21 10 11  1             215027.4973   0.0019  0.020   0.0042 0.50  
 684: 22 10 13  1   21 10 12  1             215027.4973   0.0065  0.020   0.0042 0.50  
 685: 22  2 20  0   21  2 19  0             215172.8108   0.0047  0.020               
 686: 22  9 13  1   21  9 12  1             215255.2283  -0.0787  0.020  -0.0029 0.50  
 687: 22  9 14  1   21  9 13  1             215255.2283   0.0728  0.020  -0.0029 0.50  
 688: 22  8 15  1   21  8 14  1             215592.8888   0.0207  0.020               
 689: 22  8 14  1   21  8 13  1             215596.5127  -0.0207  0.020               
 690: 21  6 15  0   20  6 14  0             215990.8356  -0.0052  0.020               
 691: 22  7 16  1   21  7 15  1             216095.6338  -0.0004  0.020               
 692: 22  7 15  1   21  7 14  1             216158.4527  -0.0009  0.020               
 693: 22  5 18  1   21  5 17  1             216616.6386   0.0027  0.020               
 694: 22  6 17  1   21  6 16  1             216697.7781  -0.0058  0.020               
 695: 23  2 22  0   22  2 21  0             217348.4244   0.0074  0.020               
 696: 23  1 22  0   22  1 21  0             217361.3568   0.0077  0.020               
 697: 22  6 16  1   21  6 15  1             217400.6722  -0.0086  0.020               
 698: 23  3 21  1   22  3 20  1             218277.6712  -0.0329  0.020               
 699: 22  3 19  1   21  3 18  1             218572.5486   0.0119  0.020               
 700: 23  2 21  1   22  2 20  1             218889.3982  -0.0048  0.020               
 701: 24  0 24  0   23  0 23  0             219902.7782  -0.0539  0.020   0.0220 0.41  
 702: 24  1 24  0   23  1 23  0             219902.7782   0.0979  0.020   0.0220 0.41  
 703: 24  1 24  0   23  0 23  0             219902.7782  -0.2431  0.020   0.0220 0.10  
 704: 24  0 24  0   23  1 23  0             219902.7782   0.2871  0.020   0.0220 0.10  
 705: 21  5 16  0   20  5 15  0             220026.2519   0.0120  0.030               
 706/ 23  3 21  1   22  2 20  1             220161.7388  -0.1029  0.030               
 707: 22  4 19  0   21  4 18  0             220620.7548  -0.0049  0.030               
 708: 22  5 17  1   21  5 16  1             220703.3995   0.0026  0.030               
 709: 24  1 23  1   23  2 22  1             220897.7669   0.0304  0.030               
 710: 24  2 23  1   23  2 22  1             220939.3222  -0.0064  0.030               
 711:  9  7  2  1    8  6  3  1             220945.2296  -0.0315  0.030  -0.0282 0.50  
 712:  9  7  3  1    8  6  2  1             220945.2296  -0.0247  0.030  -0.0282 0.50  
 713: 24  1 23  1   23  1 22  1             220964.3915  -0.0160  0.030               
 714/ 47 13 35  0   47 12 36  0             221102.9537  -0.0913  0.030               
 715: 45 12 33  1   45 11 34  1             221238.7090  -0.0094  0.030               
 716: 21  4 17  0   20  4 16  0             221260.8891   0.0011  0.030               
 717: 22 18  4  0   21 18  3  0             222305.9396   0.0021  0.030   0.0022 0.50  
 718: 22 18  5  0   21 18  4  0             222305.9396   0.0021  0.030   0.0022 0.50  
 719: 22 19  3  0   21 19  2  0             222307.6071  -0.0077  0.030  -0.0078 0.50  
 720: 22 19  4  0   21 19  3  0             222307.6071  -0.0077  0.030  -0.0078 0.50  
 721: 22 17  5  0   21 17  4  0             222315.1412  -0.0113  0.030  -0.0113 0.50  
 722: 22 17  6  0   21 17  5  0             222315.1412  -0.0113  0.030  -0.0113 0.50  
 723: 22 20  2  0   21 20  1  0             222318.4702  -0.0262  0.030  -0.0262 0.50  
 724: 22 20  3  0   21 20  2  0             222318.4702  -0.0262  0.030  -0.0262 0.50  
 725: 22 16  6  0   21 16  5  0             222337.4544  -0.0383  0.030  -0.0322 0.49  
 726: 22 21  1  0   21 21  0  0             222337.4544   0.1709  0.030  -0.0322 0.01  
 727: 22 16  7  0   21 16  6  0             222337.4544  -0.0383  0.030  -0.0322 0.49  
 728: 22 21  2  0   21 21  1  0             222337.4544   0.1709  0.030  -0.0322 0.01  
 729: 22 15  7  0   21 15  6  0             222375.9643  -0.0024  0.030  -0.0024 0.50  
 730: 22 15  8  0   21 15  7  0             222375.9643  -0.0024  0.030  -0.0024 0.50  
 731: 22 14  8  0   21 14  7  0             222434.7214   0.0045  0.030   0.0045 0.50  
 732: 22 14  9  0   21 14  8  0             222434.7214   0.0045  0.030   0.0045 0.50  
 733: 22 13  9  0   21 13  8  0             222519.5835  -0.0045  0.030  -0.0045 0.50  
 734: 22 13 10  0   21 13  9  0             222519.5835  -0.0045  0.030  -0.0045 0.50  
 735: 24  4 20  0   23  5 19  0             222570.6261   0.0554  0.030               
 736: 22 12 10  0   21 12  9  0             222639.0688   0.0086  0.030   0.0087 0.50  
 737: 22 12 11  0   21 12 10  0             222639.0688   0.0086  0.030   0.0087 0.50  
 738: 46 13 34  0   46 12 35  0             222647.1947   0.0872  0.030               
 739: 44 12 32  1   44 11 33  1             222764.2347  -0.0086  0.030               
 740: 22 11 11  0   21 11 10  0             222805.9916   0.0031  0.030   0.0036 0.50  
 741: 22 11 12  0   21 11 11  0             222805.9916   0.0040  0.030   0.0036 0.50  
 742: 22 10 12  0   21 10 11  0             223040.4912  -0.0098  0.030   0.0066 0.50  
 743: 22 10 13  0   21 10 12  0             223040.4912   0.0230  0.030   0.0066 0.50  
 744: 22  4 18  1   21  4 17  1             223152.3313   0.0024  0.030               
 745: 22  9 14  0   21  9 13  0             223375.8325  -0.0280  0.030               
 746: 22  9 13  0   21  9 12  0             223376.7308  -0.0025  0.030               
 747: 23  2 21  0   22  3 20  0             223419.3620  -0.0176  0.030               
 748: 22  3 19  0   21  3 18  0             223464.3314  -0.0060  0.030               
 749: 23  4 20  1   22  4 19  1             223511.3818   0.0015  0.030               
 750: 25  0 25  1   24  0 24  1             223529.4790  -0.1789  0.030  -0.0059 0.50  
 751: 25  1 25  1   24  1 24  1             223529.4790   0.1671  0.030  -0.0059 0.50  
 752/ 14  5 10  0   13  4  9  0             223775.9661  -0.1040  0.030               
 753: 23  3 21  0   22  3 20  0             223835.8117   0.0045  0.030               
 754: 22  8 15  0   21  8 14  0             223866.6652  -0.0052  0.030               
 755: 22  8 14  0   21  8 13  0             223883.5437   0.0400  0.030               
 756: 24  3 21  1   23  4 20  1             224065.4850   0.0251  0.030               
 757: 23  2 21  0   22  2 20  0             224082.4379  -0.0070  0.030               
 758: 43 12 31  1   43 11 32  1             224116.3161  -0.0208  0.030               
 759/ 45 13 33  0   45 12 34  0             224118.7926  -0.0959  0.030               
 760: 22  5 18  0   21  5 17  0             224273.2133   0.0053  0.030               
 761:  8  8  0  0    7  7  1  0             224283.9767  -0.0074  0.030  -0.0075 0.50  
 762:  8  8  1  0    7  7  0  0             224283.9767  -0.0074  0.030  -0.0075 0.50  
 763: 23 17  6  1   22 17  5  1             224353.0691   0.0001  0.030   0.0002 0.50  
 764: 23 17  7  1   22 17  6  1             224353.0691   0.0001  0.030   0.0002 0.50  
 765: 23 18  5  1   22 18  4  1             224357.3691  -0.0097  0.030  -0.0098 0.50  
 766: 23 18  6  1   22 18  5  1             224357.3691  -0.0097  0.030  -0.0098 0.50  
 767: 23 16  7  1   22 16  6  1             224360.0234  -0.0081  0.030  -0.0082 0.50  
 768: 23 16  8  1   22 16  7  1             224360.0234  -0.0081  0.030  -0.0082 0.50  
 769: 23 19  4  1   22 19  3  1             224371.1381  -0.0073  0.030  -0.0073 0.50  
 770: 23 19  5  1   22 19  4  1             224371.1381  -0.0073  0.030  -0.0073 0.50  
 771: 23 15  8  1   22 15  7  1             224380.7097   0.0009  0.030   0.0010 0.50  
 772: 23 15  9  1   22 15  8  1             224380.7097   0.0009  0.030   0.0010 0.50  
 773: 23 20  3  1   22 20  2  1             224392.9817  -0.0094  0.030  -0.0094 0.50  
 774: 23 20  4  1   22 20  3  1             224392.9817  -0.0094  0.030  -0.0094 0.50  
 775: 23 14  9  1   22 14  8  1             224418.4591   0.0033  0.030   0.0034 0.50  
 776: 23 14 10  1   22 14  9  1             224418.4591   0.0033  0.030   0.0034 0.50  
 777: 23 21  2  1   22 21  1  1             224421.8400  -0.0105  0.030  -0.0106 0.50  
 778: 23 21  3  1   22 21  2  1             224421.8400  -0.0105  0.030  -0.0106 0.50  
 779: 23 22  1  1   22 22  0  1             224456.8600  -0.0159  0.030  -0.0160 0.50  
 780: 23 22  2  1   22 22  1  1             224456.8600  -0.0159  0.030  -0.0160 0.50  
 781: 23 13 10  1   22 13  9  1             224477.9981  -0.0001  0.030  -0.0001 0.50  
 782: 23 13 11  1   22 13 10  1             224477.9981  -0.0001  0.030  -0.0001 0.50  
 783: 23  3 21  0   22  2 20  0             224498.8657  -0.0067  0.030               
 784: 22  7 16  0   21  7 15  0             224554.1292   0.0004  0.030               
 785: 23 12 11  1   22 12 10  1             224566.1607  -0.0250  0.030  -0.0251 0.50  
 786: 23 12 12  1   22 12 11  1             224566.1607  -0.0250  0.030  -0.0251 0.50  
 787: 23 11 12  1   22 11 11  1             224693.2971   0.0021  0.030   0.0022 0.50  
 788: 23 11 13  1   22 11 12  1             224693.2971   0.0024  0.030   0.0022 0.50  
 789: 22  7 15  0   21  7 14  0             224781.5519   0.0064  0.030               
 790: 23 10 13  1   22 10 12  1             224875.4112  -0.0156  0.030  -0.0100 0.50  
 791: 23 10 14  1   22 10 13  1             224875.4112  -0.0043  0.030  -0.0100 0.50  
 792: 23  3 20  0   22  4 19  0             225029.8703  -0.0584  0.030               
 793: 22  6 17  0   21  6 16  0             225130.1171   0.0112  0.030               
 794: 20  4 17  1   19  3 16  1             225135.1998   0.0113  0.030               
 795: 23  9 14  1   22  9 13  1             225139.2830  -0.1668  0.030  -0.0019 0.50  
 796: 23  9 15  1   22  9 14  1             225139.2830   0.1630  0.030  -0.0019 0.50  
 797: 10  7  3  0    9  6  4  0             225333.7292  -0.0468  0.030   0.0085 0.50  
 798: 10  7  4  0    9  6  3  0             225333.7292   0.0637  0.030   0.0085 0.50  
 799: 44 13 32  0   44 12 33  0             225506.2494   0.0116  0.030               
 800: 23  8 16  1   22  8 15  1             225528.9887   0.0191  0.030               
 801: 23  8 15  1   22  8 14  1             225536.1231  -0.0135  0.030               
 802: 23  7 17  1   22  7 16  1             226098.0593  -0.0058  0.030               
 803: 12  6  6  0   11  5  7  0             226192.3189  -0.0243  0.030               
 804: 23  7 16  1   22  7 15  1             226208.0893  -0.0068  0.030               
 805: 24  2 22  1   23  3 21  1             226283.9361   0.0225  0.030               
 806: 23  5 19  1   22  5 18  1             226344.7312  -0.0072  0.030               
 807: 24  1 23  0   23  2 22  0             226347.6681  -0.0130  0.030               
 808: 24  2 23  0   23  2 22  0             226358.4286   0.0173  0.030               
 809: 24  1 23  0   23  1 22  0             226366.0582  -0.0012  0.030               
 810: 24  2 23  0   23  1 22  0             226376.7978   0.0082  0.030               
 811: 14  5 10  1   13  4  9  1             226547.4587   0.0087  0.030               
 812: 23  6 18  1   22  6 17  1             226701.7706   0.0074  0.030               
 813: 22  6 16  0   21  6 15  0             227029.5038   0.0072  0.030               
 814: 24  3 22  1   23  3 21  1             227133.3790   0.0006  0.030               
 815: 23  3 20  1   22  3 19  1             227156.7376   0.0043  0.030               
 816: 24  2 22  1   23  2 21  1             227556.3424  -0.0097  0.030               
 817: 23  6 17  1   22  6 16  1             227786.7817  -0.0030  0.030               
 818: 14  5  9  0   13  4 10  0             227857.3230   0.0060  0.030               
 819: 39 12 27  1   39 11 28  1             228240.8968   0.0307  0.030               
 820: 26  4 22  1   25  5 21  1             228738.7098  -0.0575  0.030               
 821: 25  0 25  0   24  1 24  0             228914.6867   0.1602  0.030   0.0133 0.10  
 822: 25  0 25  0   24  0 24  0             228914.6867  -0.0289  0.030   0.0133 0.40  
 823: 25  1 25  0   24  1 24  0             228914.6867   0.0555  0.030   0.0133 0.40  
 824: 25  1 25  0   24  0 24  0             228914.6867  -0.1335  0.030   0.0133 0.10  
 825: 38 12 26  1   38 11 27  1             229039.7187   0.0339  0.030               
 826: 41 13 29  0   41 12 30  0             229147.3199   0.0438  0.030               
 827: 21  4 18  1   20  3 17  1             229302.2485   0.0244  0.030               
 828: 12  6  7  1   11  5  6  1             229512.4196  -0.0110  0.030               
 829: 12  6  6  1   11  5  7  1             229533.4065  -0.0490  0.030               
 830: 25  1 24  1   24  2 23  1             229714.2609  -0.0236  0.030               
 831: 25  2 24  1   24  2 23  1             229740.1033   0.0012  0.030               
 832: 25  1 24  1   24  1 23  1             229755.8612  -0.0154  0.030               
 833/ 25  2 24  1   24  1 23  1             229781.7914   0.0971  0.030               
 834: 23  4 20  0   22  4 19  0             229905.6799  -0.0018  0.030               
 835: 40 13 28  0   40 12 29  0             230160.1128   0.0165  0.030               
 836: 36 12 24  1   36 11 25  1             230438.0963  -0.0104  0.030               
 837/ 22  4 19  0   21  3 18  0             230488.3001   0.0934  0.030               
 838: 10  7  3  1    9  6  4  1             230681.2411  -0.0076  0.030   0.0096 0.50  
 839: 10  7  4  1    9  6  3  1             230681.2411   0.0267  0.030   0.0096 0.50  
 840: 35 12 23  1   35 11 24  1             231031.4046  -0.0235  0.030               
 841: 39 13 27  0   39 12 28  0             231071.4514  -0.0211  0.030               
 842: 22  4 18  0   21  4 17  0             231111.3598  -0.0121  0.030               
 843: 22  5 17  0   21  5 16  0             231353.0138   0.0061  0.030               
 844: 34 12 22  1   34 11 23  1             231569.0419  -0.0159  0.030               
 845: 34 12 23  1   34 11 24  1             231571.6671  -0.0322  0.030               
 846: 23  5 18  1   22  5 17  1             231579.5166   0.0033  0.030               
 847:  8  8  0  1    7  7  1  1             231678.2077  -0.0137  0.030  -0.0138 0.50  
 848:  8  8  1  1    7  7  0  1             231678.2077  -0.0137  0.030  -0.0138 0.50  
 849: 15  5 11  0   14  4 10  0             231721.2020  -0.0097  0.030               
 850: 38 13 26  0   38 12 27  0             231940.2040   0.0253  0.030               
 851: 23  3 20  0   22  3 19  0             232053.8004   0.0024  0.030               
 852: 33 12 21  1   33 11 22  1             232055.1594  -0.0260  0.030               
 853: 33 12 22  1   33 11 23  1             232056.5896   0.0134  0.030               
 854: 26  0 26  1   25  1 25  1             232330.7723   0.3890  0.030  -0.0056 0.10  
 855: 26  0 26  1   25  0 25  1             232330.7723  -0.1077  0.030  -0.0056 0.40  
 856: 26  1 26  1   25  1 25  1             232330.7723   0.0965  0.030  -0.0056 0.40  
 857: 26  1 26  1   25  0 25  1             232330.7723  -0.4002  0.030  -0.0056 0.10  
 858: 23 19  4  0   22 19  3  0             232418.8892  -0.0070  0.030  -0.0071 0.50  
 859: 23 19  5  0   22 19  4  0             232418.8892  -0.0070  0.030  -0.0071 0.50  
 860: 23 18  5  0   22 18  4  0             232421.5330  -0.0032  0.030  -0.0033 0.50  
 861: 23 18  6  0   22 18  5  0             232421.5330  -0.0032  0.030  -0.0033 0.50  
 862: 23 20  3  0   22 20  2  0             232426.5696   0.0349  0.030   0.0349 0.50  
 863: 23 20  4  0   22 20  3  0             232426.5696   0.0349  0.030   0.0349 0.50  
 864: 23 17  6  0   22 17  5  0             232436.3921   0.0093  0.030   0.0094 0.50  
 865: 23 17  7  0   22 17  6  0             232436.3921   0.0093  0.030   0.0094 0.50  
 866: 23 21  2  0   22 21  1  0             232442.8935  -0.0762  0.030  -0.0762 0.50  
 867: 23 21  3  0   22 21  2  0             232442.8935  -0.0762  0.030  -0.0762 0.50  
 868: 23 16  7  0   22 16  6  0             232465.9721  -0.0150  0.030  -0.0151 0.50  
 869: 23 16  8  0   22 16  7  0             232465.9721  -0.0150  0.030  -0.0151 0.50  
 870: 23 22  1  0   22 22  0  0             232467.0603   0.0148  0.030   0.0149 0.50  
 871: 23 22  2  0   22 22  1  0             232467.0603   0.0148  0.030   0.0149 0.50  
 872: 32 12 20  1   32 11 21  1             232493.8147   0.0125  0.030               
 873: 23 15  8  0   22 15  7  0             232513.8008   0.0090  0.030   0.0091 0.50  
 874: 23 15  9  0   22 15  8  0             232513.8008   0.0090  0.030   0.0091 0.50  
 875: 23 14  9  0   22 14  8  0             232584.5396  -0.0024  0.030  -0.0025 0.50  
 876: 23 14 10  0   22 14  9  0             232584.5396  -0.0024  0.030  -0.0025 0.50  
 877: 24  2 22  0   23  3 21  0             232602.5492   0.0327  0.030               
 878: 24  4 21  1   23  4 20  1             232650.1513   0.0057  0.030               
 879: 23 13 10  0   22 13  9  0             232684.9573   0.0103  0.030   0.0103 0.50  
 880: 23 13 11  0   22 13 10  0             232684.9573   0.0103  0.030   0.0103 0.50  
 881: 37 13 24  0   37 12 25  0             232715.6404   0.0444  0.030               
 882: 37 13 25  0   37 12 26  0             232725.0335   0.0020  0.030               
 883: 23 12 11  0   22 12 10  0             232824.7387   0.0123  0.030   0.0124 0.50  
 884: 23 12 12  0   22 12 11  0             232824.7387   0.0124  0.030   0.0124 0.50  
 885: 24  3 22  0   23  3 21  0             232861.4110   0.0031  0.030               
 886: 24  2 22  0   23  2 21  0             233018.8805  -0.0634  0.030   0.0031 0.43  
 887: 23 11 12  0   22 11 11  0             233018.8805   0.0522  0.030   0.0031 0.28  
 888: 23 11 13  0   22 11 12  0             233018.8805   0.0547  0.030   0.0031 0.28  
 889: 23  4 19  1   22  4 18  1             233044.8084  -0.0078  0.030               
 890: 30 12 18  1   30 11 19  1             233242.9837   0.1082  0.030   0.0209 0.50  
 891: 30 12 19  1   30 11 20  1             233242.9837  -0.0664  0.030   0.0209 0.50  
 892: 24  3 22  0   23  2 21  0             233277.8529   0.0175  0.030               
 893: 23 10 13  0   22 10 12  0             233290.5128  -0.0418  0.030  -0.0022 0.50  
 894: 23 10 14  0   22 10 13  0             233290.5128   0.0375  0.030  -0.0022 0.50  
 895: 36 13 23  0   36 12 24  0             233433.9782  -0.0148  0.030               
 896: 36 13 24  0   36 12 25  0             233439.0830   0.0749  0.030               
 897: 29 12 17  1   29 11 18  1             233559.8412   0.0206  0.030  -0.0208 0.50  
 898: 29 12 18  1   29 11 19  1             233559.8412  -0.0622  0.030  -0.0208 0.50  
 899: 23  9 15  0   22  9 14  0             233678.4806   0.0163  0.030               
 900: 23  9 14  0   22  9 13  0             233680.3582   0.0039  0.030               
 901: 22  4 19  1   21  3 18  1             233782.7285  -0.0024  0.030               
 902: 28 12 16  1   28 11 17  1             233842.3131   0.0061  0.030  -0.0129 0.50  
 903: 28 12 17  1   28 11 18  1             233842.3131  -0.0319  0.030  -0.0129 0.50  
 904: 35 13 22  0   35 12 23  0             234085.0980   0.0166  0.030               
 905: 35 13 23  0   35 12 24  0             234087.6928   0.0061  0.030               
 906: 27 12 15  1   27 11 16  1             234093.0531   0.0141  0.030   0.0057 0.50  
 907: 27 12 16  1   27 11 17  1             234093.0531  -0.0027  0.030   0.0057 0.50  
 908: 23  5 19  0   22  5 18  0             234114.0504  -0.0203  0.030               
 909: 24 17  7  1   23 17  6  1             234114.9121   0.0290  0.030   0.0290 0.50  
 910: 24 17  8  1   23 17  7  1             234114.9121   0.0290  0.030   0.0290 0.50  
 911: 24 18  6  1   23 18  5  1             234115.3487  -0.0190  0.030  -0.0190 0.50  
 912: 24 18  7  1   23 18  6  1             234115.3487  -0.0190  0.030  -0.0190 0.50  
 913: 24 19  5  1   23 19  4  1             234126.3211  -0.0364  0.030  -0.0364 0.50  
 914: 24 19  6  1   23 19  5  1             234126.3211  -0.0364  0.030  -0.0364 0.50  
 915: 24 16  8  1   23 16  7  1             234126.9815   0.0189  0.030   0.0189 0.50  
 916: 24 16  9  1   23 16  8  1             234126.9815   0.0189  0.030   0.0189 0.50  
 917: 24 20  4  1   23 20  3  1             234146.2704  -0.0281  0.030  -0.0282 0.50  
 918: 24 20  5  1   23 20  4  1             234146.2704  -0.0281  0.030  -0.0282 0.50  
 919: 24 15  9  1   23 15  8  1             234154.3704  -0.0097  0.030  -0.0098 0.50  
 920: 24 15 10  1   23 15  9  1             234154.3704  -0.0097  0.030  -0.0098 0.50  
 921: 24 14 10  1   23 14  9  1             234200.9582   0.0053  0.030   0.0053 0.50  
 922: 24 14 11  1   23 14 10  1             234200.9582   0.0053  0.030   0.0053 0.50  
 923: 24 22  2  1   23 22  1  1             234208.1852   0.0229  0.030   0.0229 0.50  
 924: 24 22  3  1   23 22  2  1             234208.1852   0.0229  0.030   0.0229 0.50  
 925: 23  8 16  0   22  8 15  0             234242.9829   0.0176  0.030               
 926: 24 23  1  1   23 23  0  1             234248.7632  -0.0356  0.030  -0.0357 0.50  
 927: 24 23  2  1   23 23  1  1             234248.7632  -0.0356  0.030  -0.0357 0.50  
 928: 24 13 11  1   23 13 10  1             234272.0605  -0.0040  0.030  -0.0040 0.50  
 929: 24 13 12  1   23 13 11  1             234272.0605  -0.0040  0.030  -0.0040 0.50  
 930: 23  8 15  0   22  8 14  0             234275.5702  -0.0061  0.030               
 931: 26 12 14  1   26 11 15  1             234314.5513   0.0008  0.030  -0.0028 0.50  
 932: 26 12 15  1   26 11 16  1             234314.5513  -0.0064  0.030  -0.0028 0.50  
 933: 24 12 12  1   23 12 11  1             234375.5395   0.0051  0.030   0.0052 0.50  
 934: 24 12 13  1   23 12 12  1             234375.5395   0.0051  0.030   0.0052 0.50  
 935:  9  8  1  0    8  7  2  0             234380.8509   0.0177  0.030   0.0178 0.50  
 936:  9  8  2  0    8  7  1  0             234380.8509   0.0179  0.030   0.0178 0.50  
 937: 25 12 13  1   25 11 14  1             234509.1958  -0.0267  0.030  -0.0283 0.50  
 938: 25 12 14  1   25 11 15  1             234509.1958  -0.0297  0.030  -0.0283 0.50  
 939: 24 11 13  1   23 11 12  1             234523.1291   0.0014  0.030   0.0018 0.50  
 940: 24 11 14  1   23 11 13  1             234523.1291   0.0022  0.030   0.0018 0.50  
 941: 24 12 12  1   24 11 13  1             234679.3214   0.0237  0.030   0.0232 0.50  
 942: 24 12 13  1   24 11 14  1             234679.3214   0.0226  0.030   0.0232 0.50  
 943: 24 10 14  1   23 10 13  1             234733.3596  -0.0048  0.030   0.0082 0.50  
 944: 24 10 15  1   23 10 14  1             234733.3596   0.0212  0.030   0.0082 0.50  
 945: 23 12 11  1   23 11 12  1             234826.8871  -0.0038  0.030  -0.0040 0.50  
 946: 23 12 12  1   23 11 13  1             234826.8871  -0.0042  0.030  -0.0040 0.50  
 947: 22 12 10  1   22 11 11  1             234953.9791  -0.0210  0.030  -0.0211 0.50  
 948: 22 12 11  1   22 11 12  1             234953.9791  -0.0212  0.030  -0.0211 0.50  
 949: 23  7 17  0   22  7 16  0             234997.2624   0.0113  0.030               
 950: 24  9 16  1   23  9 15  1             235037.2798  -0.0164  0.030               
 951: 24  9 15  1   23  9 14  1             235037.9894   0.0028  0.030               
 952: 15  5 11  1   14  4 10  1             235044.4773   0.0402  0.030               
 953: 21 12  9  1   21 11 10  1             235062.5032  -0.0101  0.030  -0.0102 0.50  
 954: 21 12 10  1   21 11 11  1             235062.5032  -0.0101  0.030  -0.0102 0.50  
 955: 20 12  8  1   20 11  9  1             235154.2235   0.0079  0.030   0.0079 0.50  
 956: 20 12  9  1   20 11 10  1             235154.2235   0.0079  0.030   0.0079 0.50  
 957/ 33 13 20  0   33 12 21  0             235207.4672  -0.0950  0.030               
 958: 33 13 21  0   33 12 22  0             235208.2273   0.0117  0.030               
 959: 19 12  7  1   19 11  8  1             235230.7827  -0.0117  0.030  -0.0117 0.50  
 960: 19 12  8  1   19 11  9  1             235230.7827  -0.0117  0.030  -0.0117 0.50  
 961: 18 12  6  1   18 11  7  1             235293.8470   0.0025  0.030   0.0026 0.50  
 962: 18 12  7  1   18 11  8  1             235293.8470   0.0025  0.030   0.0026 0.50  
 963: 17 12  5  1   17 11  6  1             235344.8541  -0.0169  0.030  -0.0170 0.50  
 964: 17 12  6  1   17 11  7  1             235344.8541  -0.0169  0.030  -0.0170 0.50  
 965: 25  1 24  0   24  2 23  0             235359.8780   0.0002  0.030               
 966: 25  2 24  0   24  2 23  0             235366.1298   0.0171  0.030               
 967: 25  1 24  0   24  1 23  0             235370.6099   0.0021  0.030               
 968: 25  2 24  0   24  1 23  0             235376.8591   0.0164  0.030               
 969/ 16 12  4  1   16 11  5  1             235385.4024   0.1088  0.030   0.1089 0.50  
 970: 16 12  5  1   16 11  6  1             235385.4024   0.1088  0.030   0.1089 0.50  
 971: 23  7 16  0   22  7 15  0             235388.2606  -0.0006  0.030               
 972: 11  7  4  0   10  6  5  0             235402.0284  -0.2689  0.030  -0.0478 0.50  
 973: 11  7  5  0   10  6  4  0             235402.0284   0.1733  0.030  -0.0478 0.50  
 974: 25  2 23  1   24  3 22  1             235405.2178   0.0154  0.030               
 975: 15 12  3  1   15 11  4  1             235416.4681   0.0207  0.030   0.0207 0.50  
 976: 15 12  4  1   15 11  5  1             235416.4681   0.0207  0.030   0.0207 0.50  
 977: 14 12  2  1   14 11  3  1             235439.5555  -0.0309  0.030  -0.0309 0.50  
 978: 14 12  3  1   14 11  4  1             235439.5555  -0.0309  0.030  -0.0309 0.50  
 979: 13 12  1  1   13 11  2  1             235455.8682  -0.0159  0.030  -0.0160 0.50  
 980: 13 12  2  1   13 11  3  1             235455.8682  -0.0159  0.030  -0.0160 0.50  
 981: 23  6 18  0   22  6 17  0             235457.5085   0.0050  0.030               
 982: 25  3 22  1   24  4 21  1             235475.9500  -0.0082  0.030               
 983: 24  8 17  1   23  8 16  1             235483.7908   0.0145  0.030               
 984: 24  8 16  1   23  8 15  1             235497.3103  -0.0030  0.030               
 985: 24  3 21  1   23  3 20  1             235630.3024   0.0012  0.030               
 986: 32 13 19  0   32 12 20  0             235688.5793   0.1580  0.030   0.0008 0.50  
 987: 32 13 20  0   32 12 21  0             235688.5793  -0.1564  0.030   0.0008 0.50  
 988: 24  3 21  0   23  4 20  0             235799.2953   0.0373  0.030               
 989: 25  3 23  1   24  3 22  1             235966.6403  -0.0018  0.030               
 990: 24  5 20  1   23  5 19  1             235990.1020   0.0155  0.030               
 991: 13  6  8  0   12  5  7  0             236037.7965   0.0156  0.030               
 992: 24  7 18  1   23  7 17  1             236118.4568   0.0110  0.030               
 993: 31 13 18  0   31 12 19  0             236121.3153   0.0834  0.030   0.0099 0.50  
 994: 31 13 19  0   31 12 20  0             236121.3153  -0.0636  0.030   0.0099 0.50  
 995: 13  6  7  0   12  5  8  0             236169.8807  -0.0567  0.030               
 996: 25  2 23  1   24  2 22  1             236254.6612  -0.0059  0.030               
 997: 24  7 17  1   23  7 16  1             236305.1438   0.0227  0.030               
 998: 30 13 17  0   30 12 18  0             236509.7213   0.0159  0.030  -0.0174 0.50  
 999: 30 13 18  0   30 12 19  0             236509.7213  -0.0507  0.030  -0.0174 0.50  
1000: 24  6 19  1   23  6 18  1             236687.8052   0.0548  0.030               
1001/ 25  3 23  1   24  2 22  1             236816.2038   0.0968  0.030               
1002: 29 13 16  0   29 12 17  0             236857.3043   0.0360  0.030   0.0214 0.50  
1003: 29 13 17  0   29 12 18  0             236857.3043   0.0067  0.030   0.0214 0.50  
1004: 23  4 20  0   22  3 19  0             236929.5129  -0.0380  0.030               
1005: 28 13 15  0   28 12 16  0             237167.0837  -0.0188  0.030  -0.0251 0.50  
1006: 28 13 16  0   28 12 17  0             237167.0837  -0.0313  0.030  -0.0251 0.50  
1007: 25  4 21  0   24  5 20  0             237267.1826  -0.0043  0.030               
1008: 27 13 14  0   27 12 15  0             237442.1843   0.0097  0.030   0.0072 0.50  
1009: 27 13 15  0   27 12 16  0             237442.1843   0.0046  0.030   0.0072 0.50  
1010: 26 13 13  0   26 12 14  0             237685.2203  -0.0327  0.030  -0.0337 0.50  
1011: 26 13 14  0   26 12 15  0             237685.2203  -0.0346  0.030  -0.0337 0.50  
1012: 25 13 12  0   25 12 13  0             237898.9050   0.0301  0.030   0.0298 0.50  
1013: 25 13 13  0   25 12 14  0             237898.9050   0.0295  0.030   0.0298 0.50  
1014: 26  0 26  0   25  1 25  0             237924.7292   0.0951  0.030   0.0139 0.10  
1015: 26  0 26  0   25  0 25  0             237924.7292  -0.0095  0.030   0.0139 0.40  
1016: 26  1 26  0   25  1 25  0             237924.7292   0.0373  0.030   0.0139 0.40  
1017: 26  1 26  0   25  0 25  0             237924.7292  -0.0673  0.030   0.0139 0.10  
1018: 24 13 11  0   24 12 12  0             238086.5503  -0.0718  0.030  -0.0718 0.50  
1019: 24 13 12  0   24 12 13  0             238086.5503  -0.0716  0.030  -0.0718 0.50  
1020: 23 13 10  0   23 12 11  0             238248.2944  -0.0262  0.030  -0.0263 0.50  
1021: 23 13 11  0   23 12 12  0             238248.2944  -0.0263  0.030  -0.0263 0.50  
1022: 23  6 17  0   22  6 16  0             238253.7717   0.0025  0.030               
1023: 24  6 18  1   23  6 17  1             238304.6612   0.0018  0.030               
1024: 22 13  9  0   22 12 10  0             238388.0973  -0.0027  0.030  -0.0027 0.50  
1025: 22 13 10  0   22 12 11  0             238388.0973  -0.0027  0.030  -0.0027 0.50  
1026: 21 13  8  0   21 12  9  0             238507.5736   0.0015  0.030   0.0015 0.50  
1027: 21 13  9  0   21 12 10  0             238507.5736   0.0014  0.030   0.0015 0.50  
1028: 26  1 25  1   25  2 24  1             238522.2014  -0.0086  0.030               
1029: 15  5 10  1   14  4 11  1             238533.1611  -0.0003  0.030               
1030: 26  2 25  1   25  2 24  1             238538.1691   0.0057  0.030               
1031: 26  1 25  1   25  1 24  1             238548.0206  -0.0069  0.030               
1032: 26  2 25  1   25  1 24  1             238563.9997   0.0188  0.030               
1033: 20 13  7  0   20 12  8  0             238608.6882   0.0263  0.030   0.0264 0.50  
1034: 20 13  8  0   20 12  9  0             238608.6882   0.0263  0.030   0.0264 0.50  
1035: 19 13  6  0   19 12  7  0             238693.1978  -0.0140  0.030  -0.0140 0.50  
1036: 19 13  7  0   19 12  8  0             238693.1978  -0.0140  0.030  -0.0140 0.50  
1037: 15  5 10  0   14  4 11  0             238718.3230  -0.0063  0.030               
1038: 23  4 20  1   22  3 19  1             238721.5952   0.0207  0.030               
1039: 32  6 26  1   31  7 25  1             238744.5405   0.0513  0.030               
1040: 18 13  5  0   18 12  6  0             238762.7598   0.0147  0.030   0.0147 0.50  
1041: 18 13  6  0   18 12  7  0             238762.7598   0.0147  0.030   0.0147 0.50  
1042: 17 13  4  0   17 12  5  0             238819.4549  -0.0067  0.030  -0.0067 0.50  
1043: 17 13  5  0   17 12  6  0             238819.4549  -0.0067  0.030  -0.0067 0.50  
1044: 16  5 12  0   15  4 11  0             238829.6214  -0.0231  0.030               
1045: 16 13  3  0   16 12  4  0             238864.4285   0.0176  0.030   0.0176 0.50  
1046: 16 13  4  0   16 12  5  0             238864.4285   0.0176  0.030   0.0176 0.50  
1047: 15 13  2  0   15 12  3  0             238899.1956   0.0039  0.030   0.0040 0.50  
1048: 15 13  3  0   15 12  4  0             238899.1956   0.0039  0.030   0.0040 0.50  
1049: 14 13  1  0   14 12  2  0             238925.2038   0.0284  0.030   0.0284 0.50  
1050: 14 13  2  0   14 12  3  0             238925.2038   0.0284  0.030   0.0284 0.50  
1051: 13 13  0  0   13 12  1  0             238943.6563   0.0132  0.030   0.0132 0.50  
1052: 13 13  1  0   13 12  2  0             238943.6563   0.0132  0.030   0.0132 0.50  
1053: 24  4 21  0   23  4 20  0             239112.3091   0.0127  0.030               
1054: 13  6  8  1   12  5  7  1             239133.5969   0.0242  0.030               
1055: 13  6  7  1   12  5  8  1             239184.4300   0.0055  0.030               
1056: 11  7  5  1   10  6  4  1             240407.9320   0.0611  0.030               
1057: 23  4 19  0   22  4 18  0             240589.0014  -0.0046  0.030               
1058: 24  3 21  0   23  3 20  0             240675.0191   0.0081  0.030               
1059: 27  0 27  1   26  1 26  1             241130.3292   0.2298  0.030  -0.0004 0.10  
1060: 27  0 27  1   26  0 26  1             241130.3292  -0.0626  0.030  -0.0004 0.41  
1061: 27  1 27  1   26  1 26  1             241130.3292   0.0618  0.030  -0.0004 0.41  
1062: 27  1 27  1   26  0 26  1             241130.3292  -0.2306  0.030  -0.0004 0.10  
1063:  9  8  1  1    8  7  2  1             241425.7304   0.0383  0.030   0.0383 0.50  
1064:  9  8  2  1    8  7  1  1             241425.7304   0.0383  0.030   0.0383 0.50  
1065: 49 13 37  1   49 12 38  1             241574.0779  -0.0638  0.030               
1066: 25  4 22  1   24  4 21  1             241713.2988   0.0024  0.030               
1067: 25  2 23  0   24  3 22  0             241715.1444   0.0023  0.030               
1068: 25  3 23  0   24  3 22  0             241874.6886   0.0156  0.030               
1069: 25  2 23  0   24  2 22  0             241974.0014  -0.0320  0.030               
1070: 25  3 23  0   24  2 22  0             242133.5767   0.0123  0.030               
1071: 24  5 19  1   23  5 18  1             242417.0119  -0.0062  0.030               
1072: 23  5 18  0   22  5 17  0             242495.6215   0.0086  0.030               
1073: 24 19  5  0   23 19  4  0             242530.8805  -0.0177  0.030  -0.0177 0.50  
1074: 24 19  6  0   23 19  5  0             242530.8805  -0.0177  0.030  -0.0177 0.50  
1075: 24 20  4  0   23 20  3  0             242534.7983  -0.0022  0.030  -0.0023 0.50  
1076: 24 20  5  0   23 20  4  0             242534.7983  -0.0022  0.030  -0.0023 0.50  
1077: 24 18  6  0   23 18  5  0             242538.4302  -0.0040  0.030  -0.0040 0.50  
1078: 24 18  7  0   23 18  6  0             242538.4302  -0.0040  0.030  -0.0040 0.50  
1079: 24 21  3  0   23 21  2  0             242548.4501  -0.0070  0.030  -0.0071 0.50  
1080: 24 21  4  0   23 21  3  0             242548.4501  -0.0070  0.030  -0.0071 0.50  
1081: 24 17  7  0   23 17  6  0             242559.6014   0.0019  0.030   0.0020 0.50  
1082: 24 17  8  0   23 17  7  0             242559.6014   0.0019  0.030   0.0020 0.50  
1083: 24 22  2  0   23 22  1  0             242570.5477  -0.0014  0.030  -0.0014 0.50  
1084: 24 22  3  0   23 22  2  0             242570.5477  -0.0014  0.030  -0.0014 0.50  
1085: 24 16  8  0   23 16  7  0             242597.2997   0.0044  0.030   0.0045 0.50  
1086: 24 16  9  0   23 16  8  0             242597.2997   0.0044  0.030   0.0045 0.50  
1087: 24 23  1  0   23 23  0  0             242599.9577  -0.0323  0.030  -0.0323 0.50  
1088: 24 23  2  0   23 23  1  0             242599.9577  -0.0323  0.030  -0.0323 0.50  
1089: 24 15  9  0   23 15  8  0             242655.4092  -0.0305  0.030  -0.0306 0.50  
1090: 24 15 10  0   23 15  9  0             242655.4092  -0.0305  0.030  -0.0306 0.50  
1091: 24  4 20  1   23  4 19  1             242656.2012   0.0674  0.030               
1092: 24 14 10  0   23 14  9  0             242739.4572   0.0144  0.030   0.0145 0.50  
1093: 24 14 11  0   23 14 10  0             242739.4572   0.0144  0.030   0.0145 0.50  
1094: 48 13 36  1   48 12 37  1             242823.0211  -0.0089  0.030               
1095: 24 13 11  0   23 13 10  0             242856.9790   0.0115  0.030   0.0115 0.50  
1096: 24 13 12  0   23 13 11  0             242856.9790   0.0115  0.030   0.0115 0.50  
1097: 16  5 12  1   15  4 11  1             242997.7240   0.0774  0.030               
1098: 24 12 12  0   23 12 11  0             243018.6808   0.0147  0.030   0.0147 0.50  
1099: 24 12 13  0   23 12 12  0             243018.6808   0.0145  0.030   0.0147 0.50  
1100: 24 11 13  0   23 11 12  0             243243.1808   0.0061  0.030   0.0094 0.50  
1101: 24 11 14  0   23 11 13  0             243243.1808   0.0127  0.030   0.0094 0.50  
1102: 27  4 23  1   26  5 22  1             243504.4353   0.0064  0.030               
1103: 24 10 14  0   23 10 13  0             243556.0025  -0.0857  0.030   0.0060 0.50  
1104: 24 10 15  0   23 10 14  0             243556.0025   0.0977  0.030   0.0060 0.50  
1105: 24  5 20  0   23  5 19  0             243832.4966   0.0081  0.030               
1106: 25 18  7  1   24 18  6  1             243873.7085   0.0188  0.030   0.0189 0.50  
1107: 25 18  8  1   24 18  7  1             243873.7085   0.0188  0.030   0.0189 0.50  
1108: 25 17  8  1   24 17  7  1             243877.5411   0.0156  0.030   0.0157 0.50  
1109: 25 17  9  1   24 17  8  1             243877.5411   0.0156  0.030   0.0157 0.50  
1110: 25 19  6  1   24 19  5  1             243881.5010  -0.0071  0.030  -0.0072 0.50  
1111: 25 19  7  1   24 19  6  1             243881.5010  -0.0071  0.030  -0.0072 0.50  
1112: 25 16  9  1   24 16  8  1             243895.3205  -0.0046  0.030  -0.0046 0.50  
1113: 25 16 10  1   24 16  9  1             243895.3205  -0.0046  0.030  -0.0046 0.50  
1114: 25 20  5  1   24 20  4  1             243899.3435  -0.0093  0.030  -0.0094 0.50  
1115: 25 20  6  1   24 20  5  1             243899.3435  -0.0093  0.030  -0.0094 0.50  
1116: 25 21  4  1   24 21  3  1             243924.0323  -0.0167  0.030  -0.0167 0.50  
1117: 25 21  5  1   24 21  4  1             243924.0323  -0.0167  0.030  -0.0167 0.50  
1118: 25 15 10  1   24 15  9  1             243930.2207  -0.0008  0.030  -0.0009 0.50  
1119: 25 15 11  1   24 15 10  1             243930.2207  -0.0008  0.030  -0.0009 0.50  
1120: 25 22  3  1   24 22  2  1             243958.7026  -0.0139  0.030  -0.0140 0.50  
1121: 25 22  4  1   24 22  3  1             243958.7026  -0.0139  0.030  -0.0140 0.50  
1122: 25 14 11  1   24 14 10  1             243986.5303  -0.0050  0.030  -0.0051 0.50  
1123: 25 14 12  1   24 14 11  1             243986.5303  -0.0050  0.030  -0.0051 0.50  
1124: 24  4 21  0   23  3 20  0             243988.0430  -0.0063  0.030               
1125: 47 13 35  1   47 12 36  1             243992.9269  -0.0063  0.030               
1126: 25 23  2  1   24 23  1  1             243998.8412  -0.0001  0.030  -0.0002 0.50  
1127: 25 23  3  1   24 23  2  1             243998.8412  -0.0001  0.030  -0.0002 0.50  
1128: 24  9 16  0   23  9 15  0             244002.0317   0.0150  0.030               
1129: 24  9 15  0   23  9 14  0             244006.0013   0.0060  0.030               
1130: 25 24  1  1   24 24  0  1             244044.9455  -0.0250  0.030  -0.0250 0.50  
1131: 25 24  2  1   24 24  1  1             244044.9455  -0.0250  0.030  -0.0250 0.50  
1132: 25  3 22  1   24  3 21  1             244060.6498   0.0058  0.030               
1133: 25 13 12  1   24 13 11  1             244070.3711  -0.0011  0.030  -0.0011 0.50  
1134: 25 13 13  1   24 13 12  1             244070.3711  -0.0011  0.030  -0.0011 0.50  
1135: 25 12 13  1   24 12 12  1             244190.6309   0.0111  0.030   0.0112 0.50  
1136: 25 12 14  1   24 12 13  1             244190.6309   0.0111  0.030   0.0112 0.50  
1137: 24  4 21  1   23  3 20  1             244214.9879   0.0010  0.030               
1138: 25 11 14  1   24 11 13  1             244360.6905  -0.0043  0.030  -0.0034 0.50  
1139: 25 11 15  1   24 11 14  1             244360.6905  -0.0024  0.030  -0.0034 0.50  
1140: 26  1 25  0   25  2 24  0             244368.1607   0.0376  0.030               
1141: 26  2 25  0   25  2 24  0             244371.7418   0.0112  0.030               
1142: 26  1 25  0   25  1 24  0             244374.3679   0.0099  0.030               
1143: 26  2 25  0   25  1 24  0             244377.9677   0.0022  0.030               
1144: 26  2 24  1   25  3 23  1             244415.4828  -0.0357  0.030               
1145: 10  8  2  0    9  7  3  0             244473.7837  -0.0121  0.030  -0.0116 0.50  
1146: 10  8  3  0    9  7  2  0             244473.7837  -0.0111  0.030  -0.0116 0.50  
1147: 25 10 15  1   24 10 14  1             244601.8082  -0.0277  0.030   0.0013 0.50  
1148: 25 10 16  1   24 10 15  1             244601.8082   0.0303  0.030   0.0013 0.50  
1149: 24  8 17  0   23  8 16  0             244645.2712   0.0172  0.030               
1150: 24  8 16  0   23  8 15  0             244706.0783   0.0134  0.030               
1151: 26  3 24  1   25  3 23  1             244783.3765   0.0065  0.030               
1152: 25  9 17  1   24  9 16  1             244948.0784   0.0213  0.030               
1153: 25  9 16  1   24  9 15  1             244949.4709   0.0184  0.030               
1154: 26  2 24  1   25  2 23  1             244976.9501  -0.0082  0.030               
1155/ 17  5 13  0   16  4 12  0             245013.7564  -0.1100  0.030               
1156: 26  3 24  1   25  2 23  1             245344.8157   0.0059  0.030               
1157: 24  7 18  0   23  7 17  0             245449.7670   0.0219  0.030               
1158: 12  7  6  0   11  6  5  0             245451.5091   0.0347  0.030               
1159: 12  7  5  0   11  6  6  0             245452.9629  -0.0130  0.030               
1160: 25  8 18  1   24  8 17  1             245457.8986   0.0100  0.030               
1161: 25  8 17  1   24  8 16  1             245482.6215  -0.0287  0.030               
1162: 25  5 21  1   24  5 20  1             245544.8557  -0.0104  0.030               
1163: 24  6 19  0   23  6 18  0             245720.2812   0.0051  0.030               
1164: 14  6  9  0   13  5  8  0             245831.8981  -0.0502  0.030               
1165: 25  3 22  0   24  4 21  0             246043.9359   0.0823  0.030               
1166: 24  7 17  0   23  7 16  0             246098.2336   0.0062  0.030               
1167: 14  6  8  0   13  5  9  0             246125.7675  -0.0030  0.030               
1168: 25  7 19  1   24  7 18  1             246153.4001   0.0287  0.030               
1169: 26  3 23  1   25  4 22  1             246262.0759  -0.0096  0.030               
1170: 25  7 18  1   24  7 17  1             246460.6072  -0.0025  0.030               
1171: 25  6 20  1   24  6 19  1             246642.6432  -0.0029  0.030               
1172: 27  0 27  0   26  1 26  0             246932.8180   0.0630  0.030   0.0182 0.10  
1173: 27  0 27  0   26  0 26  0             246932.8180   0.0051  0.030   0.0182 0.40  
1174: 27  1 27  0   26  1 26  0             246932.8180   0.0311  0.030   0.0182 0.40  
1175: 27  1 27  0   26  0 26  0             246932.8180  -0.0266  0.030   0.0182 0.10  
1176: 44 13 32  1   44 12 33  1             247035.9398   0.0244  0.030               
1177: 27  1 26  1   26  2 25  1             247324.0889  -0.0014  0.030               
1178: 27  2 26  1   26  2 25  1             247333.8998   0.0097  0.030               
1179: 27  1 26  1   26  1 25  1             247340.0311  -0.0126  0.030               
1180: 27  2 26  1   26  1 25  1             247349.8679   0.0244  0.030               
1181: 43 13 31  1   43 12 32  1             247903.2138   0.0173  0.030               
1182: 25  4 22  0   24  4 21  0             248254.8687  -0.0009  0.030               
1183: 14  6  9  1   13  5  8  1             248694.7153  -0.0395  0.030               
1184: 42 13 30  1   42 12 31  1             248702.7929  -0.0412  0.030               
1185: 16  5 11  1   15  4 12  1             248794.9182   0.0082  0.030               
1186: 14  6  8  1   13  5  9  1             248808.4320   0.0211  0.030               
1187: 25  6 19  1   24  6 18  1             248966.4806   0.0070  0.030               
1188: 25  3 22  0   24  3 21  0             249356.8986   0.0066  0.030               
1189: 41 13 29  1   41 12 30  1             249438.7894   0.0308  0.030               
1190: 24  6 18  0   23  6 17  0             249646.5238   0.0055  0.030               
1191: 24  4 20  0   23  4 19  0             249710.3187  -0.0068  0.030               
1192: 28  0 28  1   27  1 27  1             249928.0866   0.1312  0.030  -0.0033 0.10  
1193: 28  0 28  1   27  0 27  1             249928.0866  -0.0366  0.030  -0.0033 0.40  
1194: 28  1 28  1   27  1 27  1             249928.0866   0.0301  0.030  -0.0033 0.40  
1195: 28  1 28  1   27  0 27  1             249928.0866  -0.1378  0.030  -0.0033 0.10  
1196: 40 13 27  1   40 12 28  1             250109.0939  -0.0746  0.030               
1197: 40 13 28  1   40 12 29  1             250115.0517   0.0576  0.030               
1198: 18  5 14  0   17  4 13  0             250274.7019   0.0208  0.030               
1199: 17  5 13  1   16  4 12  1             250279.1345  -0.0667  0.030               
1200: 25  4 22  1   24  3 21  1             250297.9940   0.0119  0.030               
1201: 26  4 23  1   25  4 22  1             250710.1580   0.0031  0.030               
1202: 26  2 24  0   25  3 23  0             250781.8711  -0.0546  0.030               
1203: 26  3 24  0   25  3 23  0             250879.4814   0.0172  0.030               
1204: 26  2 24  0   25  2 23  0             250941.4640   0.0073  0.030               
1205: 26  4 22  0   25  5 21  0             250972.3736   0.0153  0.030               
1206: 26  3 24  0   25  2 23  0             251039.0329   0.0378  0.030               
1207: 10  8  2  1    9  7  3  1             251170.4943   0.0453  0.030   0.0454 0.50  
1208: 10  8  3  1    9  7  2  1             251170.4943   0.0455  0.030   0.0454 0.50  
1209: 38 13 25  1   38 12 26  1             251310.5170   0.0382  0.030               
1210/ 38 13 26  1   38 12 27  1             251312.3495   0.0935  0.030               
1211: 25  4 22  0   24  3 21  0             251567.9421   0.0340  0.030               
1212: 37 13 24  1   37 12 25  1             251804.9048   0.0334  0.030               
1213: 37 13 25  1   37 12 26  1             251805.8453   0.0177  0.030               
1214: 25  4 21  1   24  4 20  1             251974.4566   0.0130  0.030               
1215: 26  3 23  1   25  3 22  1             252499.4267   0.0030  0.030               
1216: 25 19  6  0   24 19  5  0             252643.4784  -0.1439  0.030   0.0131 0.28  
1217: 25 20  5  0   24 20  4  0             252643.4784   0.2086  0.030   0.0131 0.22  
1218: 25 19  7  0   24 19  6  0             252643.4784  -0.1439  0.030   0.0131 0.28  
1219: 25 20  6  0   24 20  5  0             252643.4784   0.2086  0.030   0.0131 0.22  
1220: 25 21  4  0   24 21  3  0             252653.6906   0.0079  0.030   0.0079 0.50  
1221: 25 21  5  0   24 21  4  0             252653.6906   0.0079  0.030   0.0079 0.50  
1222: 25 18  7  0   24 18  6  0             252656.6514  -0.0076  0.030  -0.0076 0.50  
1223: 25 18  8  0   24 18  7  0             252656.6514  -0.0076  0.030  -0.0076 0.50  
1224: 25 22  3  0   24 22  2  0             252673.2210  -0.0261  0.030  -0.0262 0.50  
1225: 25 22  4  0   24 22  3  0             252673.2210  -0.0261  0.030  -0.0262 0.50  
1226: 25 17  8  0   24 17  7  0             252684.8685   0.0078  0.030   0.0079 0.50  
1227: 25 17  9  0   24 17  8  0             252684.8685   0.0078  0.030   0.0079 0.50  
1228: 25 23  2  0   24 23  1  0             252702.6197   0.0083  0.030   0.0083 0.50  
1229: 25 23  3  0   24 23  2  0             252702.6197   0.0083  0.030   0.0083 0.50  
1230: 35 13 22  1   35 12 23  1             252724.4225   0.1459  0.030   0.0164 0.50  
1231: 35 13 23  1   35 12 24  1             252724.4225  -0.1130  0.030   0.0164 0.50  
1232: 25 16  9  0   24 16  8  0             252731.5193   0.0075  0.030   0.0075 0.50  
1233: 25 16 10  0   24 16  9  0             252731.5193   0.0075  0.030   0.0075 0.50  
1234: 25 24  1  0   24 24  0  0             252736.6313  -0.0255  0.030  -0.0256 0.50  
1235: 25 24  2  0   24 24  1  0             252736.6313  -0.0255  0.030  -0.0256 0.50  
1236: 25 15 10  0   24 15  9  0             252801.0522   0.0000  0.030   0.0000 0.50  
1237: 25 15 11  0   24 15 10  0             252801.0522   0.0000  0.030   0.0000 0.50  
1238: 25 14 11  0   24 14 10  0             252899.6394   0.0179  0.030   0.0180 0.50  
1239: 25 14 12  0   24 14 11  0             252899.6394   0.0179  0.030   0.0180 0.50  
1240: 25 13 12  0   24 13 11  0             253035.9477   0.0116  0.030   0.0116 0.50  
1241: 25 13 13  0   24 13 12  0             253035.9477   0.0116  0.030   0.0116 0.50  
1242: 34 13 21  1   34 12 22  1             253112.4736   0.0431  0.030  -0.0220 0.50  
1243: 34 13 22  1   34 12 23  1             253112.4736  -0.0870  0.030  -0.0220 0.50  
1244: 25  5 20  1   24  5 19  1             253134.7267   0.0041  0.030               
1245: 25 12 13  0   24 12 12  0             253223.6793  -0.0040  0.030  -0.0037 0.50  
1246: 25 12 14  0   24 12 13  0             253223.6793  -0.0032  0.030  -0.0037 0.50  
1247: 27  2 25  1   26  3 24  1             253348.8245  -0.0090  0.030               
1248: 24  5 19  0   23  5 18  0             253366.0837   0.0066  0.030               
1249: 27  1 26  0   26  2 25  0             253373.2203  -0.0433  0.030               
1250: 27  2 26  0   26  2 25  0             253375.3599   0.0169  0.030               
1251: 27  1 26  0   26  1 25  0             253376.8694  -0.0017  0.030               
1252: 27  2 26  0   26  1 25  0             253378.9508   0.0003  0.030               
1253: 25  5 21  0   24  5 20  0             253428.6782   0.0065  0.030               
1254: 33 13 20  1   33 12 21  1             253465.1448   0.0151  0.030  -0.0168 0.50  
1255: 33 13 21  1   33 12 22  1             253465.1448  -0.0487  0.030  -0.0168 0.50  
1256: 25 11 14  0   24 11 13  0             253479.6505   0.0259  0.030   0.0339 0.50  
1257: 25 11 15  0   24 11 14  0             253479.6505   0.0419  0.030   0.0339 0.50  
1258:  9  9  0  0    8  8  1  0             253493.7715   0.0045  0.030   0.0046 0.50  
1259:  9  9  1  0    8  8  0  0             253493.7715   0.0045  0.030   0.0046 0.50  
1260: 27  3 25  1   26  3 24  1             253588.0096   0.0066  0.030               
1261: 26 18  8  1   25 18  7  1             253632.3877   0.0183  0.030   0.0184 0.50  
1262: 26 18  9  1   25 18  8  1             253632.3877   0.0183  0.030   0.0184 0.50  
1263: 26 19  7  1   25 19  6  1             253636.7412  -0.0182  0.030  -0.0182 0.50  
1264: 26 19  8  1   25 19  7  1             253636.7412  -0.0182  0.030  -0.0182 0.50  
1265: 26 17  9  1   25 17  8  1             253641.0208   0.0024  0.030   0.0025 0.50  
1266: 26 17 10  1   25 17  9  1             253641.0208   0.0024  0.030   0.0025 0.50  
1267: 26 20  6  1   25 20  5  1             253647.3209   0.0178  0.030   0.0179 0.50  
1268: 26 20  7  1   25 20  6  1             253647.3209   0.0178  0.030   0.0179 0.50  
1269: 26 16 10  1   25 16  9  1             253665.1615   0.0012  0.030   0.0012 0.50  
1270: 26 16 11  1   25 16 10  1             253665.1615   0.0012  0.030   0.0012 0.50  
1271: 26 21  5  1   25 21  4  1             253676.0409  -0.0061  0.030  -0.0061 0.50  
1272: 26 21  6  1   25 21  5  1             253676.0409  -0.0061  0.030  -0.0061 0.50  
1273: 26 15 11  1   25 15 10  1             253708.2304  -0.0726  0.030   0.0779 0.29  
1274: 26 22  4  1   25 22  3  1             253708.2304   0.2801  0.030   0.0779 0.21  
1275: 26 15 12  1   25 15 11  1             253708.2304  -0.0726  0.030   0.0779 0.29  
1276: 26 22  5  1   25 22  4  1             253708.2304   0.2801  0.030   0.0779 0.21  
1277: 27  2 25  1   26  2 24  1             253716.6809  -0.0040  0.030               
1278: 26 23  3  1   25 23  2  1             253747.5575  -0.0061  0.030  -0.0061 0.50  
1279: 26 23  4  1   25 23  3  1             253747.5575  -0.0061  0.030  -0.0061 0.50  
1280: 26 14 12  1   25 14 11  1             253775.3111  -0.0020  0.030  -0.0020 0.50  
1281: 26 14 13  1   25 14 12  1             253775.3111  -0.0020  0.030  -0.0020 0.50  
1282: 32 13 19  1   32 12 20  1             253783.6845  -0.0091  0.030  -0.0244 0.50  
1283: 32 13 20  1   32 12 21  1             253783.6845  -0.0396  0.030  -0.0244 0.50  
1284: 26 24  2  1   25 24  1  1             253793.6271  -0.0085  0.030  -0.0086 0.50  
1285: 26 24  3  1   25 24  2  1             253793.6271  -0.0085  0.030  -0.0086 0.50  
1286: 25 10 15  0   24 10 14  0             253837.8770  -0.1796  0.030   0.0236 0.50  
1287: 25 10 16  0   24 10 15  0             253837.8770   0.2268  0.030   0.0236 0.50  
1288: 26 13 13  1   25 13 12  1             253873.0908   0.0051  0.030   0.0052 0.50  
1289: 26 13 14  1   25 13 13  1             253873.0908   0.0051  0.030   0.0052 0.50  
1290: 27  3 25  1   26  2 24  1             253955.8634   0.0091  0.030               
1291: 36 14 22  0   36 13 23  0             253960.7632   0.1387  0.030  -0.0046 0.50  
1292: 36 14 23  0   36 13 24  0             253960.7632  -0.1479  0.030  -0.0046 0.50  
1293: 26 12 14  1   25 12 13  1             254011.6785  -0.0051  0.030  -0.0051 0.50  
1294: 26 12 15  1   25 12 14  1             254011.6785  -0.0050  0.030  -0.0051 0.50  
1295: 31 13 18  1   31 12 19  1             254070.3405  -0.0063  0.030  -0.0134 0.50  
1296: 31 13 19  1   31 12 20  1             254070.3405  -0.0204  0.030  -0.0134 0.50  
1297: 26 11 15  1   25 11 14  1             254206.3587   0.0029  0.030   0.0052 0.50  
1298: 26 11 16  1   25 11 15  1             254206.3587   0.0073  0.030   0.0052 0.50  
1299: 25  9 17  0   24  9 16  0             254348.0475   0.0105  0.030               
1300: 25  9 16  0   24  9 15  0             254355.6824  -0.0019  0.030               
1301: 35 14 21  0   35 13 22  0             254445.3020   0.0371  0.030  -0.0324 0.50  
1302: 35 14 22  0   35 13 23  0             254445.3020  -0.1019  0.030  -0.0324 0.50  
1303: 26 10 16  1   25 10 15  1             254481.3410  -0.0627  0.030  -0.0003 0.50  
1304: 26 10 17  1   25 10 16  1             254481.3410   0.0621  0.030  -0.0003 0.50  
1305: 29 13 16  1   29 12 17  1             254556.7532   0.0001  0.030  -0.0013 0.50  
1306: 29 13 17  1   29 12 18  1             254556.7532  -0.0026  0.030  -0.0013 0.50  
1307: 11  8  3  0   10  7  4  0             254560.2651   0.0053  0.030   0.0081 0.50  
1308: 11  8  4  0   10  7  3  0             254560.2651   0.0108  0.030   0.0081 0.50  
1309: 19  5 15  0   18  4 14  0             254700.6788  -0.0007  0.030               
1310: 26  9 18  1   25  9 17  1             254876.6315   0.0090  0.030               
1311: 26  9 17  1   25  9 16  1             254879.3369  -0.0119  0.030               
1312: 34 14 20  0   34 13 21  0             254884.6084   0.0419  0.030   0.0091 0.50  
1313: 34 14 21  0   34 13 22  0             254884.6084  -0.0237  0.030   0.0091 0.50  
1314: 27 13 14  1   27 12 15  1             254941.0248  -0.0012  0.030  -0.0015 0.50  
1315: 27 13 15  1   27 12 16  1             254941.0248  -0.0017  0.030  -0.0015 0.50  
1316: 26  5 22  1   25  5 21  1             255004.3680   0.0137  0.030               
1317: 25  8 18  0   24  8 17  0             255072.8684   0.0240  0.030               
1318: 26 13 13  1   26 12 14  1             255099.5663  -0.0623  0.030  -0.0625 0.50  
1319: 26 13 14  1   26 12 15  1             255099.5663  -0.0625  0.030  -0.0625 0.50  
1320: 25  8 17  0   24  8 16  0             255182.5998   0.0017  0.030               
1321: 25 13 12  1   25 12 13  1             255238.1464  -0.0802  0.030  -0.0803 0.50  
1322: 25 13 13  1   25 12 14  1             255238.1464  -0.0803  0.030  -0.0803 0.50  
1323: 33 14 19  0   33 13 20  0             255282.1114   0.0268  0.030   0.0117 0.50  
1324: 33 14 20  0   33 13 21  0             255282.1114  -0.0034  0.030   0.0117 0.50  
1325: 24 13 11  1   24 12 12  1             255358.4787   0.0044  0.030   0.0045 0.50  
1326: 24 13 12  1   24 12 13  1             255358.4787   0.0044  0.030   0.0045 0.50  
1327: 26  8 19  1   25  8 18  1             255451.5813  -0.0005  0.030               
1328: 23 13 10  1   23 12 11  1             255461.8686  -0.0754  0.030  -0.0755 0.50  
1329: 23 13 11  1   23 12 12  1             255461.8686  -0.0754  0.030  -0.0755 0.50  
1330: 15  6 10  0   14  5  9  0             255467.4236   0.0413  0.030               
1331: 13  7  7  0   12  6  6  0             255476.0599   0.0877  0.030               
1332/ 13  7  6  0   12  6  7  0             255480.3616  -0.1006  0.030               
1333: 26  8 18  1   25  8 17  1             255495.5392   0.0005  0.030               
1334: 22 13  9  1   22 12 10  1             255550.1295  -0.0020  0.030  -0.0021 0.50  
1335: 22 13 10  1   22 12 11  1             255550.1295  -0.0020  0.030  -0.0021 0.50  
1336: 21 13  8  1   21 12  9  1             255624.4608   0.0022  0.030   0.0023 0.50  
1337: 21 13  9  1   21 12 10  1             255624.4608   0.0022  0.030   0.0023 0.50  
1338: 32 14 18  0   32 13 19  0             255640.9015   0.0333  0.030   0.0266 0.50  
1339: 32 14 19  0   32 13 20  0             255640.9015   0.0198  0.030   0.0266 0.50  
1340: 20 13  7  1   20 12  8  1             255686.2741  -0.0017  0.030  -0.0018 0.50  
1341: 20 13  8  1   20 12  9  1             255686.2741  -0.0017  0.030  -0.0018 0.50  
1342: 19 13  6  1   19 12  7  1             255736.8679   0.0014  0.030   0.0014 0.50  
1343: 19 13  7  1   19 12  8  1             255736.8679   0.0014  0.030   0.0014 0.50  
1344: 17 13  4  1   17 12  5  1             255809.1849   0.0144  0.030   0.0144 0.50  
1345: 17 13  5  1   17 12  6  1             255809.1849   0.0144  0.030   0.0144 0.50  
1346: 16 13  3  1   16 12  4  1             255833.1658   0.0399  0.030   0.0399 0.50  
1347: 16 13  4  1   16 12  5  1             255833.1658   0.0399  0.030   0.0399 0.50  
1348: 15 13  2  1   15 12  3  1             255850.3326  -0.0084  0.030  -0.0085 0.50  
1349: 15 13  3  1   15 12  4  1             255850.3326  -0.0084  0.030  -0.0085 0.50  
1350: 13 13  0  1   13 12  1  1             255868.2891  -0.0675  0.030  -0.0675 0.50  
1351: 13 13  1  1   13 12  2  1             255868.2891  -0.0675  0.030  -0.0675 0.50  
1352: 26  3 23  0   25  4 22  0             255893.7216  -0.0186  0.030               
1353: 25  6 20  0   24  6 19  0             255899.3075  -0.0206  0.030               
1354: 25  7 19  0   24  7 18  0             255900.2417   0.0433  0.030               
1355: 28  0 28  0   27  1 27  0             255938.8501   0.0289  0.030   0.0042 0.10  
1356: 28  0 28  0   27  0 27  0             255938.8501  -0.0029  0.030   0.0042 0.40  
1357: 28  1 28  0   27  1 27  0             255938.8501   0.0113  0.030   0.0042 0.40  
1358: 28  1 28  0   27  0 27  0             255938.8501  -0.0205  0.030   0.0042 0.10  
1359: 31 14 17  0   31 13 18  0             255963.6862  -0.0247  0.030  -0.0277 0.50  
1360: 31 14 18  0   31 13 19  0             255963.6862  -0.0306  0.030  -0.0277 0.50  
1361/ 15  6  9  0   14  5 10  0             256077.3421   0.1250  0.030               
1362: 28  1 27  1   27  2 26  1             256119.5868  -0.0081  0.030               
1363: 28  2 27  1   27  2 26  1             256127.5538   0.0224  0.030               
1364: 28  1 27  1   27  1 26  1             256129.3792  -0.0154  0.030               
1365: 28  2 27  1   27  1 26  1             256137.3442   0.0131  0.030               
1366: 26  7 20  1   25  7 19  1             256197.7143  -0.0020  0.030               
1367: 30 14 16  0   30 13 17  0             256253.2224   0.0047  0.030   0.0035 0.50  
1368: 30 14 17  0   30 13 18  0             256253.2224   0.0022  0.030   0.0035 0.50  
1369: 29 14 15  0   29 13 16  0             256511.8376   0.0045  0.030   0.0041 0.50  
1370: 29 14 16  0   29 13 17  0             256511.8376   0.0036  0.030   0.0041 0.50  
1371: 27  3 24  1   26  4 23  1             256529.1414   0.0871  0.030               
1372: 26  6 21  1   25  6 20  1             256552.5696   0.0029  0.030               
1373: 26  7 19  1   25  7 18  1             256688.7487  -0.0140  0.030               
1374: 28 14 14  0   28 13 15  0             256741.8846   0.0241  0.030   0.0240 0.50  
1375: 28 14 15  0   28 13 16  0             256741.8846   0.0237  0.030   0.0240 0.50  
1376: 18  5 14  1   17  4 13  1             256791.3083   0.0146  0.030               
1377: 25  7 18  0   24  7 17  0             256937.9330   0.0141  0.030               
1378: 27 14 13  0   27 13 14  0             256945.4733  -0.0027  0.030  -0.0028 0.50  
1379: 27 14 14  0   27 13 15  0             256945.4733  -0.0028  0.030  -0.0028 0.50  
1380: 26  4 23  1   25  3 22  1             256947.5018   0.0088  0.030               
1381: 26 14 12  0   26 13 13  0             257124.7659   0.0266  0.030   0.0266 0.50  
1382: 26 14 13  0   26 13 14  0             257124.7659   0.0266  0.030   0.0266 0.50  
1383: 25 14 11  0   25 13 12  0             257281.5405  -0.0616  0.030  -0.0617 0.50  
1384: 25 14 12  0   25 13 13  0             257281.5405  -0.0617  0.030  -0.0617 0.50  
1385: 26  4 23  0   25  4 22  0             257347.0405   0.0050  0.030               
1386: 24 14 10  0   24 13 11  0             257417.9040  -0.0128  0.030  -0.0128 0.50  
1387: 24 14 11  0   24 13 12  0             257417.9040  -0.0128  0.030  -0.0128 0.50  
1388: 28  4 24  1   27  5 23  1             257459.8211  -0.0012  0.030               
1389: 23 14  9  0   23 13 10  0             257535.4622   0.0206  0.030   0.0206 0.50  
1390: 23 14 10  0   23 13 11  0             257535.4622   0.0206  0.030   0.0206 0.50  
1391: 22 14  8  0   22 13  9  0             257635.8295  -0.0170  0.030  -0.0170 0.50  
1392: 22 14  9  0   22 13 10  0             257635.8295  -0.0170  0.030  -0.0170 0.50  
1393: 21 14  7  0   21 13  8  0             257720.7288   0.0111  0.030   0.0111 0.50  
1394: 21 14  8  0   21 13  9  0             257720.7288   0.0111  0.030   0.0111 0.50  
1395: 20 14  6  0   20 13  7  0             257791.5459  -0.0146  0.030  -0.0147 0.50  
1396: 20 14  7  0   20 13  8  0             257791.5459  -0.0146  0.030  -0.0147 0.50  
1397: 19 14  5  0   19 13  6  0             257849.7346  -0.0639  0.030  -0.0640 0.50  
1398: 19 14  6  0   19 13  7  0             257849.7346  -0.0639  0.030  -0.0640 0.50  
1399: 18 14  4  0   18 13  5  0             257897.0016  -0.0009  0.030  -0.0009 0.50  
1400: 18 14  5  0   18 13  6  0             257897.0016  -0.0009  0.030  -0.0009 0.50  
1401: 26  3 23  0   25  3 22  0             258104.7608   0.0044  0.030               
1402: 15  6 10  1   14  5  9  1             258170.7702  -0.0701  0.030               
1403: 15  6  9  1   14  5 10  1             258408.4657   0.0250  0.030               
1404: 20  5 16  0   19  4 15  0             258447.3933  -0.0188  0.030               
1405: 25  4 21  0   24  4 20  0             258529.1077   0.0029  0.030               
1406: 29  0 29  1   28  1 28  1             258723.9521   0.0757  0.030  -0.0044 0.10  
1407: 29  0 29  1   28  0 28  1             258723.9521  -0.0253  0.030  -0.0044 0.40  
1408: 29  1 29  1   28  1 28  1             258723.9521   0.0164  0.030  -0.0044 0.40  
1409: 29  1 29  1   28  0 28  1             258723.9521  -0.0846  0.030  -0.0044 0.10  
1410: 17  5 12  1   16  4 13  1             259465.7613  -0.0031  0.030               
1411/ 26  4 23  0   25  3 22  0             259557.9547  -0.0968  0.030               
1412: 27  4 24  1   26  4 23  1             259650.7343  -0.0062  0.030               
1413: 26  6 20  1   25  6 19  1             259768.9043  -0.0017  0.030               
1414: 27  2 25  0   26  3 24  0             259819.1608  -0.0060  0.030  -0.0471 0.67  
1415: 13  7  6  1   12  6  7  1             259819.1608  -0.1313  0.030  -0.0471 0.33  
1416: 27  3 25  0   26  3 24  0             259878.3910   0.0011  0.030               
1417: 27  2 25  0   26  2 24  0             259916.6932  -0.0121  0.030               
1418: 27  3 25  0   26  2 24  0             259975.9502   0.0218  0.030               
1419: 11  8  3  1   10  7  4  1             260910.5832  -0.0328  0.030  -0.0321 0.50  
1420: 11  8  4  1   10  7  3  1             260910.5832  -0.0314  0.030  -0.0321 0.50  
1421: 27  3 24  1   26  3 23  1             260977.0816  -0.0420  0.030               
1422: 26  4 22  1   25  4 21  1             261004.1481   0.0100  0.030               
1423: 25  6 19  0   24  6 18  0             261149.5037  -0.0045  0.030               
1424: 21  5 17  0   20  4 16  0             261713.7174  -0.0246  0.030               
1425:  9  9  0  1    8  8  1  1             261888.9731  -0.0193  0.030  -0.0193 0.50  
1426:  9  9  1  1    8  8  0  1             261888.9731  -0.0193  0.030  -0.0193 0.50  
1427: 28  2 26  1   27  3 25  1             262229.4069  -0.0184  0.030               
1428: 28  1 27  0   27  2 26  0             262375.6916  -0.0635  0.030               
1429: 28  2 27  0   27  2 26  0             262376.9512   0.0016  0.030               
1430: 28  1 27  0   27  1 26  0             262377.8498   0.0153  0.030               
1431: 28  2 27  0   27  1 26  0             262379.0813   0.0524  0.030               
1432: 28  3 26  1   27  3 25  1             262383.8808   0.0093  0.030               
1433: 17  5 12  0   16  4 13  0             262449.2353   0.0481  0.030               
1434: 28  2 26  1   27  2 25  1             262468.5995   0.0047  0.030               
1435: 28  3 26  1   27  2 25  1             262623.0591   0.0182  0.030               
1436: 26 20  6  0   25 20  5  0             262751.8929  -0.0005  0.030  -0.0005 0.50  
1437: 26 20  7  0   25 20  6  0             262751.8929  -0.0005  0.030  -0.0005 0.50  
1438: 26 19  7  0   25 19  6  0             262757.0443  -0.0179  0.030  -0.0180 0.50  
1439: 26 19  8  0   25 19  7  0             262757.0443  -0.0179  0.030  -0.0180 0.50  
1440: 26 21  5  0   25 21  4  0             262758.4274   0.0006  0.030   0.0006 0.50  
1441: 26 21  6  0   25 21  5  0             262758.4274   0.0006  0.030   0.0006 0.50  
1442: 26 18  8  0   25 18  7  0             262776.2413   0.0070  0.030   0.0071 0.50  
1443: 26 18  9  0   25 18  8  0             262776.2413   0.0070  0.030   0.0071 0.50  
1444: 26 22  4  0   25 22  3  0             262779.8986  -0.0066  0.030  -0.0066 0.50  
1445: 26 22  5  0   25 22  4  0             262779.8986  -0.0066  0.030  -0.0066 0.50  
1446: 26 23  3  0   25 23  2  0             262801.4423  -0.0034  0.030  -0.0035 0.50  
1447: 26 23  4  0   25 23  3  0             262801.4423  -0.0034  0.030  -0.0035 0.50  
1448: 26 17  9  0   25 17  8  0             262812.2297   0.0083  0.030   0.0083 0.50  
1449: 26 17 10  0   25 17  9  0             262812.2297   0.0083  0.030   0.0083 0.50  
1450: 26 24  2  0   25 24  1  0             262835.8222  -0.0260  0.030  -0.0261 0.50  
1451: 26 24  3  0   25 24  2  0             262835.8222  -0.0260  0.030  -0.0261 0.50  
1452: 26 16 10  0   25 16  9  0             262868.7220  -0.0076  0.030  -0.0076 0.50  
1453: 26 16 11  0   25 16 10  0             262868.7220  -0.0076  0.030  -0.0076 0.50  
1454: 26 25  1  0   25 25  0  0             262876.7866   0.0199  0.030   0.0200 0.50  
1455: 26 25  2  0   25 25  1  0             262876.7866   0.0199  0.030   0.0200 0.50  
1456: 26  5 22  0   25  5 21  0             262907.6315  -0.0122  0.030               
1457: 26 15 11  0   25 15 10  0             262950.7798   0.0098  0.030   0.0099 0.50  
1458: 26 15 12  0   25 15 11  0             262950.7798   0.0098  0.030   0.0099 0.50  
1459: 26 14 12  0   25 14 11  0             263065.2927   0.0102  0.030   0.0102 0.50  
1460: 26 14 13  0   25 14 12  0             263065.2927   0.0102  0.030   0.0102 0.50  
1461: 26 13 13  0   25 13 12  0             263222.1592   0.0137  0.030   0.0138 0.50  
1462: 26 13 14  0   25 13 13  0             263222.1592   0.0138  0.030   0.0138 0.50  
1463: 27 18  9  1   26 18  8  1             263391.5452  -0.0016  0.030  -0.0017 0.50  
1464: 27 18 10  1   26 18  9  1             263391.5452  -0.0016  0.030  -0.0017 0.50  
1465: 27 17 10  1   26 17  9  1             263405.5190   0.1192  0.030   0.0139 0.31  
1466: 27 20  7  1   26 20  6  1             263405.5190  -0.1551  0.030   0.0139 0.19  
1467: 27 17 11  1   26 17 10  1             263405.5190   0.1192  0.030   0.0139 0.31  
1468: 27 20  8  1   26 20  7  1             263405.5190  -0.1551  0.030   0.0139 0.19  
1469: 27 19  8  1   26 19  7  1             263408.3409  -0.0108  0.030  -0.0109 0.50  
1470: 27 19  9  1   26 19  8  1             263408.3409  -0.0108  0.030  -0.0109 0.50  
1471: 27 21  6  1   26 21  5  1             263425.1203  -0.0175  0.030  -0.0176 0.50  
1472: 27 21  7  1   26 21  6  1             263425.1203  -0.0175  0.030  -0.0176 0.50  
1473: 26 12 14  0   25 12 13  0             263435.7523  -0.0149  0.030  -0.0143 0.50  
1474: 26 12 15  0   25 12 14  0             263435.7523  -0.0135  0.030  -0.0143 0.50  
1475: 27 16 11  1   26 16 10  1             263436.5604   0.0485  0.030   0.0485 0.50  
1476: 27 16 12  1   26 16 11  1             263436.5604   0.0485  0.030   0.0485 0.50  
1477: 27 22  5  1   26 22  4  1             263456.0497  -0.0094  0.030  -0.0095 0.50  
1478: 27 22  6  1   26 22  5  1             263456.0497  -0.0094  0.030  -0.0095 0.50  
1479: 27 15 12  1   26 15 11  1             263488.7013   0.0063  0.030   0.0063 0.50  
1480: 27 15 13  1   26 15 12  1             263488.7013   0.0063  0.030   0.0063 0.50  
1481: 27 23  4  1   26 23  3  1             263494.8687  -0.0055  0.030  -0.0056 0.50  
1482: 27 23  5  1   26 23  4  1             263494.8687  -0.0055  0.030  -0.0056 0.50  
1483: 27 24  3  1   26 24  2  1             263540.6504  -0.0307  0.030  -0.0307 0.50  
1484: 27 24  4  1   26 24  3  1             263540.6504  -0.0307  0.030  -0.0307 0.50  
1485: 27 14 13  1   26 14 12  1             263567.4070   0.0105  0.030   0.0105 0.50  
1486: 27 14 14  1   26 14 13  1             263567.4070   0.0105  0.030   0.0105 0.50  
1487: 10  9  1  0    9  8  2  0             263592.1813  -0.0419  0.030  -0.0419 0.50  
1488: 10  9  2  0    9  8  1  0             263592.1813  -0.0419  0.030  -0.0419 0.50  
1489: 27 25  2  1   26 25  1  1             263592.8239   0.0397  0.030   0.0398 0.50  
1490: 27 25  3  1   26 25  2  1             263592.8239   0.0397  0.030   0.0398 0.50  
1491: 27 26  1  1   26 26  0  1             263650.6467   0.0310  0.030   0.0310 0.50  
1492: 27 26  2  1   26 26  1  1             263650.6467   0.0310  0.030   0.0310 0.50  
1493: 26  5 21  1   25  5 20  1             263663.5106   0.0838  0.030               
1494: 27 13 14  1   26 13 13  1             263680.3742   0.0030  0.030   0.0031 0.50  
1495: 27 13 15  1   26 13 14  1             263680.3742   0.0031  0.030   0.0031 0.50  
1496: 27  4 23  0   26  5 22  0             263692.8297  -0.0630  0.030               
1497: 26 11 15  0   25 11 14  0             263728.8108   0.0008  0.030   0.0197 0.50  
1498: 26 11 16  0   25 11 15  0             263728.8108   0.0385  0.030   0.0197 0.50  
1499: 27 12 15  1   26 12 14  1             263838.9792   0.0054  0.030   0.0056 0.50  
1500: 27 12 16  1   26 12 15  1             263838.9792   0.0057  0.030   0.0056 0.50  
1501: 25  5 20  0   24  5 19  0             263903.1307  -0.0223  0.030               
1502: 27 11 16  1   26 11 15  1             264060.4702  -0.0150  0.030  -0.0100 0.50  
1503: 27 11 17  1   26 11 16  1             264060.4702  -0.0050  0.030  -0.0100 0.50  
1504: 27  4 24  1   26  3 23  1             264098.7903  -0.0195  0.030               
1505: 26 10 17  0   25 10 16  0             264136.6406  -0.0156  0.030               
1506: 26 10 16  0   25 10 15  0             264137.5400   0.0162  0.030               
1507: 27  5 23  1   26  5 22  1             264367.0895   0.0009  0.030               
1508: 27 10 17  1   26 10 16  1             264372.5401  -0.1348  0.030  -0.0052 0.50  
1509: 27 10 18  1   26 10 17  1             264372.5401   0.1244  0.030  -0.0052 0.50  
1510: 12  8  4  0   11  7  5  0             264637.1865   0.0104  0.030   0.0230 0.50  
1511: 12  8  5  0   11  7  4  0             264637.1865   0.0355  0.030   0.0230 0.50  
1512: 26  9 18  0   25  9 17  0             264716.8086   0.0001  0.030               
1513: 22  5 18  0   21  4 17  0             264726.0273  -0.0347  0.030               
1514: 26  9 17  0   25  9 16  0             264731.9817   0.0029  0.030               
1515: 27  9 19  1   26  9 18  1             264820.1695   0.0104  0.030               
1516: 27  9 18  1   26  9 17  1             264825.3129  -0.0129  0.030               
1517/ 16  6 11  0   15  5 10  0             264866.8557  -0.1105  0.030               
1518: 29  1 28  1   28  2 27  1             264915.4990  -0.0087  0.030               
1519: 29  2 28  1   28  2 27  1             264919.1488  -0.0177  0.030               
1520: 29  1 28  1   28  1 27  1             264923.4404  -0.0037  0.030               
1521: 29  2 28  1   28  1 27  1             264927.1042   0.0012  0.030               
1522: 29  0 29  0   28  1 28  0             264942.7916   0.0317  0.030   0.0181 0.10  
1523: 29  0 29  0   28  0 28  0             264942.7916   0.0141  0.030   0.0181 0.40  
1524: 29  1 29  0   28  1 28  0             264942.7916   0.0220  0.030   0.0181 0.40  
1525: 29  1 29  0   28  0 28  0             264942.7916   0.0045  0.030   0.0181 0.10  
1526: 27  3 24  0   26  4 23  0             265457.9814  -0.0015  0.030               
1527: 27  8 20  1   26  8 19  1             265464.6420   0.0119  0.030               
1528: 14  7  8  0   13  6  7  0             265467.0824  -0.0217  0.030               
1529: 14  7  7  0   13  6  8  0             265479.1820  -0.0448  0.030               
1530: 26  8 19  0   25  8 18  0             265523.6207   0.0162  0.030               
1531: 27  8 19  1   26  8 18  1             265540.4980   0.0055  0.030               
1532: 26  8 18  0   25  8 17  0             265715.3208   0.0004  0.030               
1533: 26  6 21  0   25  6 20  0             265977.7708   0.0107  0.030               
1534: 16  6 10  0   15  5 11  0             266058.5349  -0.0627  0.030               
1535: 27  7 21  1   26  7 20  1             266244.4293   0.0097  0.030               
1536: 26  7 20  0   25  7 19  0             266334.1324   0.0106  0.030               
1537: 28  3 25  1   27  4 24  1             266384.0399   0.0189  0.030               
1538: 27  4 24  0   26  4 23  0             266400.9223  -0.0073  0.030               
1539: 27  6 22  1   26  6 21  1             266403.6867   0.0008  0.030               
1540: 27  3 24  0   26  3 23  0             266911.2811   0.0029  0.030               
1541: 27  7 20  1   26  7 19  1             267006.9138   0.0005  0.030               
1542: 26  4 22  0   25  4 21  0             267133.8466   0.0035  0.030               
1543: 20  5 16  1   19  4 15  1             267398.1034   0.0141  0.030               
1544: 30  0 30  1   29  1 29  1             267517.8692   0.0418  0.030  -0.0052 0.10  
1545: 30  0 30  1   29  0 29  1             267517.8692  -0.0175  0.030  -0.0052 0.40  
1546: 30  1 30  1   29  1 29  1             267517.8692   0.0070  0.030  -0.0052 0.40  
1547: 30  1 30  1   29  0 29  1             267517.8692  -0.0522  0.030  -0.0052 0.10  
1548/ 16  6 11  1   15  5 10  1             267525.6867   0.1228  0.030               
1549: 23  5 19  0   22  4 18  0             267728.7525  -0.0084  0.030               
1550: 27  4 24  0   26  3 23  0             267854.2140  -0.0109  0.030               
1551: 26  7 19  0   25  7 18  0             267935.4137  -0.0007  0.030               
1552: 16  6 10  1   15  5 11  1             267994.3176  -0.0303  0.030               
1553: 28  4 25  1   27  4 24  1             268545.0307   0.0018  0.030               
1554: 28  2 26  0   27  3 25  0             268837.3988   0.0010  0.030               
1555: 28  3 26  0   27  3 25  0             268873.1482   0.0140  0.030               
1556: 28  2 26  0   27  2 25  0             268896.6206  -0.0002  0.030               
1557: 28  3 26  0   27  2 25  0             268932.3954   0.0381  0.030               
1558: 14  7  7  1   13  6  8  1             269495.5009  -0.0520  0.030               
1559: 28  3 25  1   27  3 24  1             269505.6991  -0.0081  0.030               
1560: 27  4 23  1   26  4 22  1             269770.0038  -0.0119  0.030               
1561: 29  4 25  1   28  5 24  1             270555.6672   0.0645  0.030               
1562: 12  8  4  1   11  7  5  1             270644.0067  -0.0059  0.030  -0.0027 0.50  
1563: 12  8  5  1   11  7  4  1             270644.0067   0.0004  0.030  -0.0027 0.50  
1564: 27  6 21  1   26  6 20  1             270684.7657   0.0354  0.030               
1565: 18  5 13  1   17  4 14  1             270719.4240  -0.0279  0.030               
1566: 24  5 20  0   23  4 19  0             270972.2822   0.0388  0.030               
1567: 42 14 28  1   42 13 29  1             271043.9116   0.0145  0.030               
1568: 42 14 29  1   42 13 30  1             271045.1038   0.0412  0.030               
1569: 29  2 27  1   28  3 26  1             271074.3028  -0.0325  0.030               
1570: 29  3 27  1   28  3 26  1             271173.3300  -0.0041  0.030               
1571: 29  2 27  1   28  2 26  1             271228.7780  -0.0034  0.030               
1572: 29  3 27  1   28  2 26  1             271327.7762  -0.0040  0.030               
1573: 29  1 28  0   28  1 27  0             271376.8321  -0.1830  0.030   0.0721 0.50  
1574: 29  2 28  0   28  2 27  0             271376.8321   0.3273  0.030   0.0721 0.50  
1575: 21  5 17  1   20  4 16  1             271596.6358  -0.0152  0.030               
1576: 10  9  1  1    9  8  2  1             271638.2958  -0.0084  0.030  -0.0084 0.50  
1577: 10  9  2  1    9  8  1  1             271638.2958  -0.0084  0.030  -0.0084 0.50  
1578: 28  4 25  1   27  3 24  1             271666.6737  -0.0413  0.030               
1579/ 40 14 26  1   40 13 27  1             272089.4266   0.0467  0.030  -0.1238 0.50  
1580: 40 14 27  1   40 13 28  1             272089.4266  -0.2944  0.030  -0.1238 0.50  
1581: 40 15 25  0   40 14 26  0             272210.9771   0.1195  0.030  -0.0046 0.50  
1582: 40 15 26  0   40 14 27  0             272210.9771  -0.1286  0.030  -0.0046 0.50  
1583: 27  5 23  0   26  5 22  0             272278.5761   0.0285  0.030               
1584: 39 14 25  1   39 13 26  1             272548.6712   0.0892  0.030  -0.0004 0.50  
1585: 39 14 26  1   39 13 27  1             272548.6712  -0.0901  0.030  -0.0004 0.50  
1586: 26  6 20  0   25  6 19  0             272664.8805   0.0294  0.030               
1587: 39 15 24  0   39 14 25  0             272737.9922   0.0808  0.030               
1588: 27 21  6  0   26 21  5  0             272846.3836  -0.0033  0.030  -0.0034 0.50  
1589: 27 21  7  0   26 21  6  0             272846.3836  -0.0033  0.030  -0.0034 0.50  
1590: 27 20  7  0   26 20  6  0             272860.5103   0.0078  0.030   0.0078 0.50  
1591: 27 20  8  0   26 20  7  0             272860.5103   0.0078  0.030   0.0078 0.50  
1592: 27 19  8  0   26 19  7  0             272871.2082   0.0174  0.030   0.0174 0.50  
1593: 27 19  9  0   26 19  8  0             272871.2082   0.0174  0.030   0.0174 0.50  
1594: 27 18  9  0   26 18  8  0             272897.1897   0.0136  0.030   0.0136 0.50  
1595: 27 18 10  0   26 18  9  0             272897.1897   0.0136  0.030   0.0136 0.50  
1596: 27 23  4  0   26 23  3  0             272901.2796   0.0074  0.030   0.0075 0.50  
1597: 27 23  5  0   26 23  4  0             272901.2796   0.0074  0.030   0.0075 0.50  
1598: 27 24  3  0   26 24  2  0             272933.6551  -0.0037  0.030  -0.0037 0.50  
1599: 27 24  4  0   26 24  3  0             272933.6551  -0.0037  0.030  -0.0037 0.50  
1600: 27 17 10  0   26 17  9  0             272941.7485   0.0155  0.030   0.0155 0.50  
1601: 27 17 11  0   26 17 10  0             272941.7485   0.0155  0.030   0.0155 0.50  
1602: 38 14 24  1   38 13 25  1             272969.3291   0.0968  0.030   0.0506 0.50  
1603: 38 14 25  1   38 13 26  1             272969.3291   0.0044  0.030   0.0506 0.50  
1604: 27 25  2  0   26 25  1  0             272973.6227  -0.0061  0.030  -0.0061 0.50  
1605: 27 25  3  0   26 25  2  0             272973.6227  -0.0061  0.030  -0.0061 0.50  
1606: 27 16 11  0   26 16 10  0             273009.0480   0.0084  0.030   0.0084 0.50  
1607: 27 16 12  0   26 16 11  0             273009.0480   0.0084  0.030   0.0084 0.50  
1608: 27 26  1  0   26 26  0  0             273020.4094  -0.0509  0.030  -0.0509 0.50  
1609: 27 26  2  0   26 26  1  0             273020.4094  -0.0509  0.030  -0.0509 0.50  
1610: 27 15 12  0   26 15 11  0             273104.7568   0.0234  0.030   0.0234 0.50  
1611: 27 15 13  0   26 15 12  0             273104.7568   0.0234  0.030   0.0234 0.50  
1612: 28 19  9  1   27 19  8  1             273126.2020  -0.0040  0.030  -0.0040 0.50  
1613: 28 19 10  1   27 19  9  1             273126.2020  -0.0040  0.030  -0.0040 0.50  
1614: 28 18 10  1   27 18  9  1             273153.3495  -0.0126  0.030  -0.0126 0.50  
1615: 28 18 11  1   27 18 10  1             273153.3495  -0.0126  0.030  -0.0126 0.50  
1616: 28 20  8  1   27 20  7  1             273154.3286   0.0224  0.030   0.0225 0.50  
1617: 28 20  9  1   27 20  8  1             273154.3286   0.0224  0.030   0.0225 0.50  
1618: 28 17 11  1   27 17 10  1             273170.7984   0.0140  0.030   0.0140 0.50  
1619: 28 17 12  1   27 17 11  1             273170.7984   0.0140  0.030   0.0140 0.50  
1620: 28 21  7  1   27 21  6  1             273173.7107   0.0039  0.030   0.0040 0.50  
1621: 28 21  8  1   27 21  7  1             273173.7107   0.0039  0.030   0.0040 0.50  
1622: 28 22  6  1   27 22  5  1             273202.9406  -0.0021  0.030  -0.0022 0.50  
1623: 28 22  7  1   27 22  6  1             273202.9406  -0.0021  0.030  -0.0022 0.50  
1624: 28 16 12  1   27 16 11  1             273209.4416   0.0064  0.030   0.0065 0.50  
1625: 28 16 13  1   27 16 12  1             273209.4416   0.0064  0.030   0.0065 0.50  
1626: 38 15 23  0   38 14 24  0             273212.4197   0.0374  0.030               
1627: 27 14 13  0   26 14 12  0             273236.6112  -0.0216  0.030  -0.0216 0.50  
1628: 27 14 14  0   26 14 13  0             273236.6112  -0.0216  0.030  -0.0216 0.50  
1629: 28 23  5  1   27 23  4  1             273240.6831  -0.0175  0.030  -0.0175 0.50  
1630: 28 23  6  1   27 23  5  1             273240.6831  -0.0175  0.030  -0.0175 0.50  
1631: 28 15 13  1   27 15 12  1             273271.4776   0.0073  0.030   0.0074 0.50  
1632: 28 15 14  1   27 15 13  1             273271.4776   0.0073  0.030   0.0074 0.50  
1633: 28 24  4  1   27 24  3  1             273286.0134  -0.0085  0.030  -0.0086 0.50  
1634: 28 24  5  1   27 24  4  1             273286.0134  -0.0085  0.030  -0.0086 0.50  
1635: 28 25  3  1   27 25  2  1             273338.0517  -0.0876  0.030  -0.0877 0.50  
1636: 28 25  4  1   27 25  3  1             273338.0517  -0.0876  0.030  -0.0877 0.50  
1637: 37 14 23  1   37 13 24  1             273354.7236  -0.0095  0.030  -0.0328 0.50  
1638: 37 14 24  1   37 13 25  1             273354.7236  -0.0561  0.030  -0.0328 0.50  
1639: 28 14 14  1   27 14 13  1             273362.8922  -0.0047  0.030  -0.0047 0.50  
1640: 28 14 15  1   27 14 14  1             273362.8922  -0.0047  0.030  -0.0047 0.50  
1641: 28 26  2  1   27 26  1  1             273396.3901  -0.0340  0.030  -0.0341 0.50  
1642: 28 26  3  1   27 26  2  1             273396.3901  -0.0340  0.030  -0.0341 0.50  
1643: 27 13 14  0   26 13 13  0             273415.9089   0.0128  0.030   0.0129 0.50  
1644: 27 13 15  0   26 13 14  0             273415.9089   0.0129  0.030   0.0129 0.50  
1645: 28 27  1  1   27 27  0  1             273460.4313   0.0771  0.030   0.0772 0.50  
1646: 28 27  2  1   27 27  1  1             273460.4313   0.0771  0.030   0.0772 0.50  
1647: 28 13 15  1   27 13 14  1             273492.3974  -0.0007  0.030  -0.0007 0.50  
1648: 28 13 16  1   27 13 15  1             273492.3974  -0.0007  0.030  -0.0007 0.50  
1649: 28  5 24  1   27  5 23  1             273634.5883   0.0431  0.030               
1650: 27 12 15  0   26 12 14  0             273658.9975   0.0229  0.030   0.0246 0.50  
1651: 27 12 16  0   26 12 15  0             273658.9975   0.0261  0.030   0.0246 0.50  
1652: 28 12 16  1   27 12 15  1             273672.7483   0.0024  0.030   0.0028 0.50  
1653: 28 12 17  1   27 12 16  1             273672.7483   0.0031  0.030   0.0028 0.50  
1654: 37 15 22  0   37 14 23  0             273678.9087   0.0551  0.030               
1655: 11  9  2  0   10  8  3  0             273687.4773  -0.0134  0.030  -0.0134 0.50  
1656: 11  9  3  0   10  8  2  0             273687.4773  -0.0134  0.030  -0.0134 0.50  
1657: 30  1 29  1   29  2 28  1             273706.5880  -0.0060  0.030               
1658: 30  2 29  1   29  2 28  1             273708.8313  -0.0033  0.030               
1659: 30  1 29  1   29  1 28  1             273710.2404  -0.0124  0.030               
1660: 30  2 29  1   29  1 28  1             273712.5269   0.0334  0.030               
1661: 36 14 22  1   36 13 23  1             273755.8450   0.0105  0.030  -0.0004 0.50  
1662: 36 14 23  1   36 13 24  1             273755.8450  -0.0112  0.030  -0.0004 0.50  
1663: 28 11 17  1   27 11 16  1             273923.4622  -0.0156  0.030  -0.0047 0.50  
1664: 28 11 18  1   27 11 17  1             273923.4622   0.0062  0.030  -0.0047 0.50  
1665: 30  0 30  0   29  1 29  0             273944.5210   0.0253  0.030   0.0179 0.10  
1666: 30  0 30  0   29  0 29  0             273944.5210   0.0156  0.030   0.0179 0.40  
1667: 30  1 30  0   29  1 29  0             273944.5210   0.0200  0.030   0.0179 0.40  
1668: 30  1 30  0   29  0 29  0             273944.5210   0.0103  0.030   0.0179 0.10  
1669: 27  5 22  1   26  5 21  1             273951.4345   0.0001  0.030               
1670: 27 11 16  0   26 11 15  0             273991.3994  -0.0039  0.030   0.0385 0.50  
1671: 27 11 17  0   26 11 16  0             273991.3994   0.0809  0.030   0.0385 0.50  
1672: 35 14 21  1   35 13 22  1             274008.5127   0.0259  0.030   0.0204 0.50  
1673: 35 14 22  1   35 13 23  1             274008.5127   0.0148  0.030   0.0204 0.50  
1674: 26  5 21  0   25  5 20  0             274066.7827   0.0071  0.030               
1675: 28 10 18  1   27 10 17  1             274276.0543  -0.2606  0.030   0.0000 0.50  
1676: 28 10 19  1   27 10 18  1             274276.0543   0.2606  0.030   0.0000 0.50  
1677: 34 14 20  1   34 13 21  1             274319.2359   0.0174  0.030   0.0149 0.50  
1678: 34 14 21  1   34 13 22  1             274319.2359   0.0122  0.030   0.0149 0.50  
1679: 35 15 20  0   35 14 21  0             274431.5536  -0.0053  0.030  -0.0084 0.50  
1680: 35 15 21  0   35 14 22  0             274431.5536  -0.0114  0.030  -0.0084 0.50  
1681: 27 10 18  0   26 10 17  0             274453.9402   0.0247  0.030               
1682: 27 10 17  0   26 10 16  0             274455.6922  -0.0104  0.030               
1683: 33 14 19  1   33 13 20  1             274569.7298   0.0520  0.030   0.0508 0.50  
1684: 33 14 20  1   33 13 21  1             274569.7298   0.0496  0.030   0.0508 0.50  
1685: 25  5 21  0   24  4 20  0             274690.6182   0.0287  0.030               
1686: 13  8  5  0   12  7  6  0             274700.9822  -0.0654  0.030  -0.0178 0.50  
1687: 13  8  6  0   12  7  5  0             274700.9822   0.0297  0.030  -0.0178 0.50  
1688: 34 15 19  0   34 14 20  0             274765.8565  -0.0040  0.030  -0.0054 0.50  
1689: 34 15 20  0   34 14 21  0             274765.8565  -0.0067  0.030  -0.0054 0.50  
1690: 28  9 20  1   27  9 19  1             274780.6379   0.0296  0.030               
1691: 28  9 19  1   27  9 18  1             274790.1156  -0.0084  0.030               
1692: 32 14 18  1   32 13 19  1             274803.0872  -0.0350  0.030  -0.0356 0.50  
1693: 32 14 19  1   32 13 20  1             274803.0872  -0.0361  0.030  -0.0356 0.50  
1694: 28  3 25  0   27  4 24  0             274821.6872  -0.0074  0.030               
1695: 31 14 17  1   31 13 18  1             275013.0547  -0.0053  0.030  -0.0055 0.50  
1696: 31 14 18  1   31 13 19  1             275013.0547  -0.0057  0.030  -0.0055 0.50  
1697: 33 15 18  0   33 14 19  0             275066.7175  -0.0196  0.030  -0.0202 0.50  
1698: 33 15 19  0   33 14 20  0             275066.7175  -0.0207  0.030  -0.0202 0.50  
1699: 27  9 19  0   26  9 18  0             275109.8702   0.0228  0.030               
1700: 27  9 18  0   26  9 17  0             275138.2096   0.0013  0.030               
1701: 30 14 16  1   30 13 17  1             275200.6927   0.0278  0.030   0.0277 0.50  
1702: 30 14 17  1   30 13 18  1             275200.6927   0.0276  0.030   0.0277 0.50  
1703: 32 15 17  0   32 14 18  0             275337.5769  -0.0363  0.030  -0.0366 0.50  
1704: 32 15 18  0   32 14 19  0             275337.5769  -0.0368  0.030  -0.0366 0.50  
1705: 29 14 15  1   29 13 16  1             275367.4244  -0.0033  0.030  -0.0034 0.50  
1706: 29 14 16  1   29 13 17  1             275367.4244  -0.0034  0.030  -0.0034 0.50  
1707: 15  7  9  0   14  6  8  0             275414.0991   0.0485  0.030               
1708: 28  4 25  0   27  4 24  0             275426.7186   0.0090  0.030               
1709: 28  8 21  1   27  8 20  1             275496.1282   0.0315  0.030               
1710: 28 14 14  1   28 13 15  1             275514.8419   0.0029  0.030   0.0029 0.50  
1711: 28 14 15  1   28 13 16  1             275514.8419   0.0029  0.030   0.0029 0.50  
1712: 28  4 24  0   27  5 23  0             275518.2236   0.0457  0.030               
1713: 31 15 16  0   31 14 17  0             275580.7450   0.0119  0.030   0.0118 0.50  
1714: 31 15 17  0   31 14 18  0             275580.7450   0.0117  0.030   0.0118 0.50  
1715: 28  8 20  1   27  8 19  1             275623.5681   0.0064  0.030               
1716: 27  4 23  0   26  4 22  0             275628.1898   0.0116  0.030               
1717: 27 14 13  1   27 13 14  1             275644.4156   0.0754  0.030   0.0755 0.50  
1718: 27 14 14  1   27 13 15  1             275644.4156   0.0754  0.030   0.0755 0.50  
1719: 26 14 12  1   26 13 13  1             275757.3222   0.0074  0.030   0.0074 0.50  
1720: 26 14 13  1   26 13 14  1             275757.3222   0.0074  0.030   0.0074 0.50  
1721: 28  3 25  0   27  3 24  0             275764.6471   0.0056  0.030               
1722: 30 15 15  0   30 14 16  0             275798.0833  -0.0030  0.030  -0.0031 0.50  
1723: 30 15 16  0   30 14 17  0             275798.0833  -0.0031  0.030  -0.0031 0.50  
1724: 25 14 11  1   25 13 12  1             275855.1177   0.0304  0.030   0.0304 0.50  
1725: 25 14 12  1   25 13 13  1             275855.1177   0.0304  0.030   0.0304 0.50  
1726: 34  6 28  1   33  7 27  1             275907.9275  -0.0471  0.030               
1727: 29  3 26  1   28  4 25  1             275923.9480   0.0329  0.030               
1728: 24 14 10  1   24 13 11  1             275938.9110  -0.0131  0.030  -0.0132 0.50  
1729: 24 14 11  1   24 13 12  1             275938.9110  -0.0131  0.030  -0.0132 0.50  
1730: 27  6 22  0   26  6 21  0             275942.1347   0.0033  0.030               
1731: 29 15 14  0   29 14 15  0             275991.5313   0.0019  0.030   0.0020 0.50  
1732: 29 15 15  0   29 14 16  0             275991.5313   0.0019  0.030   0.0020 0.50  
1733: 27  8 20  0   26  8 19  0             275993.5816   0.0205  0.030               
1734: 23 14  9  1   23 13 10  1             276010.0605   0.0247  0.030   0.0247 0.50  
1735: 23 14 10  1   23 13 11  1             276010.0605   0.0247  0.030   0.0247 0.50  
1736: 22 14  8  1   22 13  9  1             276069.5991   0.0207  0.030   0.0208 0.50  
1737: 22 14  9  1   22 13 10  1             276069.5991   0.0207  0.030   0.0208 0.50  
1738: 21 14  7  1   21 13  8  1             276118.6414  -0.0136  0.030  -0.0136 0.50  
1739: 21 14  8  1   21 13  9  1             276118.6414  -0.0136  0.030  -0.0136 0.50  
1740: 17  6 11  0   16  5 12  0             276128.2058   0.0792  0.030               
1741: 20 14  6  1   20 13  7  1             276158.3251   0.0071  0.030   0.0071 0.50  
1742: 20 14  7  1   20 13  8  1             276158.3251   0.0071  0.030   0.0071 0.50  
1743: 28 15 13  0   28 14 14  0             276162.7957  -0.0212  0.030  -0.0213 0.50  
1744: 28 15 14  0   28 14 15  0             276162.7957  -0.0212  0.030  -0.0213 0.50  
1745: 28  6 23  1   27  6 22  1             276183.1305   0.0156  0.030               
1746: 19 14  5  1   19 13  6  1             276189.5543  -0.0147  0.030  -0.0147 0.50  
1747: 19 14  6  1   19 13  7  1             276189.5543  -0.0147  0.030  -0.0147 0.50  
1748: 18 14  4  1   18 13  5  1             276213.3626   0.0018  0.030   0.0018 0.50  
1749: 18 14  5  1   18 13  6  1             276213.3626   0.0018  0.030   0.0018 0.50  
1750: 17 14  3  1   17 13  4  1             276230.6023   0.0049  0.030   0.0049 0.50  
1751: 17 14  4  1   17 13  5  1             276230.6023   0.0049  0.030   0.0049 0.50  
1752: 16 14  2  1   16 13  3  1             276242.1635   0.0282  0.030   0.0282 0.50  
1753: 16 14  3  1   16 13  4  1             276242.1635   0.0282  0.030   0.0282 0.50  
1754: 28  7 22  1   27  7 21  1             276284.4071  -0.0072  0.030               
1755: 31  0 31  1   30  1 30  1             276309.7799   0.0287  0.030   0.0014 0.10  
1756: 31  0 31  1   30  0 30  1             276309.7799  -0.0059  0.030   0.0014 0.40  
1757: 31  1 31  1   30  1 30  1             276309.7799   0.0087  0.030   0.0014 0.40  
1758: 31  1 31  1   30  0 30  1             276309.7799  -0.0259  0.030   0.0014 0.10  
1759: 27 15 12  0   27 14 13  0             276313.6185   0.0018  0.030   0.0018 0.50  
1760: 27 15 13  0   27 14 14  0             276313.6185   0.0018  0.030   0.0018 0.50  
1761: 27  8 19  0   26  8 18  0             276318.2093   0.0212  0.030               
1762: 28  4 25  0   27  3 24  0             276369.6005  -0.0558  0.030               
1763: 26 15 11  0   26 14 12  0             276445.5096  -0.0065  0.030  -0.0065 0.50  
1764: 26 15 12  0   26 14 13  0             276445.5096  -0.0065  0.030  -0.0065 0.50  
1765: 25 15 10  0   25 14 11  0             276560.0269  -0.0017  0.030  -0.0018 0.50  
1766: 25 15 11  0   25 14 12  0             276560.0269  -0.0017  0.030  -0.0018 0.50  
1767: 24 15  9  0   24 14 10  0             276658.6250   0.0271  0.030   0.0271 0.50  
1768: 24 15 10  0   24 14 11  0             276658.6250   0.0271  0.030   0.0271 0.50  
1769: 17  6 12  1   16  5 11  1             276707.2849  -0.0227  0.030               
1770: 27  7 21  0   26  7 20  0             276734.3817   0.0101  0.030               
1771: 23 15  8  0   23 14  9  0             276742.6031   0.0022  0.030   0.0022 0.50  
1772: 23 15  9  0   23 14 10  0             276742.6031   0.0022  0.030   0.0022 0.50  
1773: 22 15  7  0   22 14  8  0             276813.2839  -0.0672  0.030  -0.0673 0.50  
1774: 22 15  8  0   22 14  9  0             276813.2839  -0.0672  0.030  -0.0673 0.50  
1775: 21 15  6  0   21 14  7  0             276872.1218   0.0204  0.030   0.0205 0.50  
1776: 21 15  7  0   21 14  8  0             276872.1218   0.0204  0.030   0.0205 0.50  
1777: 20 15  5  0   20 14  6  0             276920.0782   0.0336  0.030   0.0336 0.50  
1778: 20 15  6  0   20 14  7  0             276920.0782   0.0336  0.030   0.0336 0.50  
1779: 19 15  4  0   19 14  5  0             276958.2893  -0.0272  0.030  -0.0273 0.50  
1780: 19 15  5  0   19 14  6  0             276958.2893  -0.0272  0.030  -0.0273 0.50  
1781: 18 15  3  0   18 14  4  0             276987.9962  -0.0005  0.030  -0.0006 0.50  
1782: 18 15  4  0   18 14  5  0             276987.9962  -0.0005  0.030  -0.0006 0.50  
1783: 17 15  2  0   17 14  3  0             277010.1170   0.0075  0.030   0.0076 0.50  
1784: 17 15  3  0   17 14  4  0             277010.1170   0.0075  0.030   0.0076 0.50  
1785: 29  4 26  1   28  4 25  1             277402.3603   0.0025  0.030               
1786: 28  7 21  1   27  7 20  1             277434.6085  -0.0067  0.030               
1787/ 17  6 11  1   16  5 12  1             277586.2532   0.1225  0.030               
1788: 29  2 27  0   28  3 26  0             277843.2796  -0.0063  0.030               
1789: 29  3 27  0   28  3 26  0             277864.7589   0.0285  0.030               
1790: 29  2 27  0   28  2 26  0             277879.0126  -0.0097  0.030               
1791/ 29  3 27  0   28  2 26  0             277900.3765  -0.0903  0.030               
1792: 29  3 26  1   28  3 25  1             278084.9298   0.0069  0.030               
1793: 28  4 24  1   27  4 23  1             278322.4405  -0.0415  0.030               
1794: 23  5 19  1   22  4 18  1             278405.8385   0.0269  0.030               
1795: 26  5 22  0   25  4 21  0             279069.1750   0.0465  0.030               
1796: 27  7 20  0   26  7 19  0             279113.3952   0.0115  0.030               
1797: 15  7  9  1   14  6  8  1             279136.8382  -0.0362  0.030               
1798: 15  7  8  1   14  6  9  1             279146.3394   0.0359  0.030               
1799: 29  4 26  1   28  3 25  1             279563.3765   0.0109  0.030               
1800: 30  2 28  1   29  3 27  1             279894.8021  -0.0124  0.030               
1801: 30  3 28  1   29  3 27  1             279958.1406   0.0147  0.030               
1802: 30  2 28  1   29  2 27  1             279993.7914  -0.0219  0.030               
1803: 30  3 28  1   29  2 27  1             280057.1021  -0.0225  0.030               
1804: 13  8  5  1   12  7  6  1             280368.1125  -0.0346  0.030  -0.0226 0.50  
1805: 13  8  6  1   12  7  5  1             280368.1125  -0.0105  0.030  -0.0226 0.50  
1806: 30  1 29  0   29  1 28  0             280374.1008  -0.1305  0.030   0.0162 0.50  
1807: 30  2 29  0   29  2 28  0             280374.1008   0.1628  0.030   0.0162 0.50  
1808: 11  9  2  1   10  8  3  1             281385.3589  -0.0487  0.030  -0.0487 0.50  
1809: 11  9  3  1   10  8  2  1             281385.3589  -0.0487  0.030  -0.0487 0.50  
1810: 28  5 24  0   27  5 23  0             281553.5870   0.0123  0.030               
1811: 28  6 22  1   27  6 21  1             281659.2296  -0.0010  0.030               
1812: 18  6 13  0   17  5 12  0             282493.0223  -0.0109  0.030               
1813: 31  1 30  1   30  2 29  1             282495.0711  -0.0225  0.030               
1814: 31  2 30  1   30  2 29  1             282496.4504  -0.0049  0.030               
1815: 31  1 30  1   30  1 29  1             282497.3398   0.0055  0.030               
1816: 31  2 30  1   30  1 29  1             282498.7013   0.0053  0.030               
1817: 10 10  0  0    9  9  1  0             282695.3190   0.0019  0.030   0.0019 0.50  
1818: 10 10  1  0    9  9  0  0             282695.3190   0.0019  0.030   0.0019 0.50  
1819: 19  5 14  1   18  4 15  1             282761.2994   0.0699  0.030               
1820: 30  4 26  1   29  5 25  1             282810.3057  -0.0203  0.030               
1821: 29  5 25  1   28  5 24  1             282812.2465   0.0314  0.030               
1822: 29 19 10  1   28 19  9  1             282900.5518  -0.0155  0.030  -0.0155 0.50  
1823: 29 19 11  1   28 19 10  1             282900.5518  -0.0155  0.030  -0.0155 0.50  
1824: 29 18 11  1   28 18 10  1             282902.7783   0.0080  0.030   0.0080 0.50  
1825: 29 18 12  1   28 18 11  1             282902.7783   0.0080  0.030   0.0080 0.50  
1826: 29 20  9  1   28 20  8  1             282904.6505  -0.0083  0.030  -0.0084 0.50  
1827: 29 20 10  1   28 20  9  1             282904.6505  -0.0083  0.030  -0.0084 0.50  
1828: 29 21  8  1   28 21  7  1             282921.3385   0.0207  0.030   0.0208 0.50  
1829: 29 21  9  1   28 21  8  1             282921.3385   0.0207  0.030   0.0208 0.50  
1830: 29 17 12  1   28 17 11  1             282938.0009   0.0206  0.030   0.0206 0.50  
1831: 29 17 13  1   28 17 12  1             282938.0009   0.0206  0.030   0.0206 0.50  
1832: 31  0 31  0   30  1 30  0             282943.9884   0.0364  0.030   0.0323 0.10  
1833: 31  0 31  0   30  0 30  0             282943.9884   0.0311  0.030   0.0323 0.40  
1834: 31  1 31  0   30  1 30  0             282943.9884   0.0335  0.030   0.0323 0.40  
1835: 31  1 31  0   30  0 30  0             282943.9884   0.0282  0.030   0.0323 0.10  
1836: 29 22  7  1   28 22  6  1             282948.5408   0.0072  0.030   0.0073 0.50  
1837: 29 22  8  1   28 22  7  1             282948.5408   0.0072  0.030   0.0073 0.50  
1838: 28 20  8  0   27 20  7  0             282966.9291   0.0056  0.030   0.0056 0.50  
1839: 28 20  9  0   27 20  8  0             282966.9291   0.0056  0.030   0.0056 0.50  
1840: 28 22  6  0   27 22  5  0             282978.3466   0.0244  0.030   0.0244 0.50  
1841: 28 22  7  0   27 22  6  0             282978.3466   0.0244  0.030   0.0244 0.50  
1842: 29 16 13  1   28 16 12  1             282984.0399   0.0071  0.030   0.0071 0.50  
1843: 29 16 14  1   28 16 13  1             282984.0399   0.0071  0.030   0.0071 0.50  
1844: 29 23  6  1   28 23  5  1             282984.9990   0.0298  0.030   0.0298 0.50  
1845: 29 23  7  1   28 23  6  1             282984.9990   0.0298  0.030   0.0298 0.50  
1846: 28 19  9  0   27 19  8  0             282985.9314   0.0316  0.030   0.0316 0.50  
1847: 28 19 10  0   27 19  9  0             282985.9314   0.0316  0.030   0.0316 0.50  
1848: 28 21  7  0   27 21  6  0             282987.5872   0.0115  0.030   0.0116 0.50  
1849: 28 21  8  0   27 21  7  0             282987.5872   0.0115  0.030   0.0116 0.50  
1850: 28 23  5  0   27 23  4  0             282999.5979   0.0103  0.030   0.0104 0.50  
1851: 28 23  6  0   27 23  5  0             282999.5979   0.0103  0.030   0.0104 0.50  
1852: 28 18 10  0   27 18  9  0             283019.5177   0.0324  0.030   0.0324 0.50  
1853: 28 18 11  0   27 18 10  0             283019.5177   0.0324  0.030   0.0324 0.50  
1854: 28 24  4  0   27 24  3  0             283029.8572  -0.1939  0.030   0.0458 0.25  
1855: 29 24  5  1   28 24  4  1             283029.8572   0.2812  0.030   0.0458 0.25  
1856: 28 24  5  0   27 24  4  0             283029.8572  -0.1939  0.030   0.0458 0.25  
1857: 29 24  6  1   28 24  5  1             283029.8572   0.2812  0.030   0.0458 0.25  
1858: 29 15 14  1   28 15 13  1             283056.7230   0.0129  0.030   0.0129 0.50  
1859: 29 15 15  1   28 15 14  1             283056.7230   0.0129  0.030   0.0129 0.50  
1860: 28 25  3  0   27 25  2  0             283068.8083   0.0087  0.030   0.0088 0.50  
1861: 28 25  4  0   27 25  3  0             283068.8083   0.0087  0.030   0.0088 0.50  
1862: 28 17 11  0   27 17 10  0             283073.4606   0.0194  0.030   0.0194 0.50  
1863: 28 17 12  0   27 17 11  0             283073.4606   0.0194  0.030   0.0194 0.50  
1864: 29 25  4  1   28 25  3  1             283081.5029  -0.0044  0.030  -0.0044 0.50  
1865: 29 25  5  1   28 25  4  1             283081.5029  -0.0044  0.030  -0.0044 0.50  
1866: 28 26  2  0   27 26  1  0             283114.9898   0.0024  0.030   0.0024 0.50  
1867: 28 26  3  0   27 26  2  0             283114.9898   0.0024  0.030   0.0024 0.50  
1868: 29 26  3  1   28 26  2  1             283140.0895   0.0204  0.030   0.0204 0.50  
1869: 29 26  4  1   28 26  3  1             283140.0895   0.0204  0.030   0.0204 0.50  
1870: 28 16 12  0   27 16 11  0             283152.5290  -0.0011  0.030  -0.0011 0.50  
1871: 28 16 13  0   27 16 12  0             283152.5290  -0.0011  0.030  -0.0011 0.50  
1872: 29 14 15  1   28 14 14  1             283161.9388   0.0094  0.030   0.0094 0.50  
1873: 29 14 16  1   28 14 15  1             283161.9388   0.0094  0.030   0.0094 0.50  
1874: 28 27  1  0   27 27  0  0             283167.9189   0.0147  0.030   0.0147 0.50  
1875: 28 27  2  0   27 27  1  0             283167.9189   0.0147  0.030   0.0147 0.50  
1876: 29 27  2  1   28 27  1  1             283204.7646   0.0797  0.030   0.0797 0.50  
1877: 29 27  3  1   28 27  2  1             283204.7646   0.0797  0.030   0.0797 0.50  
1878: 28 15 13  0   27 15 12  0             283263.0988   0.0155  0.030   0.0156 0.50  
1879: 28 15 14  0   27 15 13  0             283263.0988   0.0155  0.030   0.0156 0.50  
1880: 29 28  1  1   28 28  0  1             283274.8862   0.0152  0.030   0.0152 0.50  
1881: 29 28  2  1   28 28  1  1             283274.8862   0.0152  0.030   0.0152 0.50  
1882: 29 13 16  1   28 13 15  1             283309.3489   0.0083  0.030   0.0083 0.50  
1883: 29 13 17  1   28 13 16  1             283309.3489   0.0083  0.030   0.0083 0.50  
1884: 28 14 14  0   27 14 13  0             283413.9077   0.0247  0.030   0.0248 0.50  
1885: 28 14 15  0   27 14 14  0             283413.9077   0.0247  0.030   0.0248 0.50  
1886: 29 12 17  1   28 12 16  1             283513.2792   0.0133  0.030   0.0142 0.50  
1887: 29 12 18  1   28 12 17  1             283513.2792   0.0150  0.030   0.0142 0.50  
1888: 28 13 15  0   27 13 14  0             283617.5189   0.0203  0.030   0.0205 0.50  
1889: 28 13 16  0   27 13 15  0             283617.5189   0.0206  0.030   0.0205 0.50  
1890: 12  9  3  0   11  8  4  0             283777.6116   0.0176  0.030   0.0177 0.50  
1891: 12  9  4  0   11  8  3  0             283777.6116   0.0178  0.030   0.0177 0.50  
1892: 29 11 18  1   28 11 17  1             283795.7393  -0.0129  0.030   0.0103 0.50  
1893: 29 11 19  1   28 11 18  1             283795.7393   0.0334  0.030   0.0103 0.50  
1894: 27  5 22  0   26  5 21  0             283833.9302   0.0153  0.030               
1895: 32  6 26  0   31  7 25  0             283858.8231  -0.0172  0.030               
1896: 28 12 16  0   27 12 15  0             283892.5828   0.0123  0.030   0.0161 0.50  
1897: 28 12 17  0   27 12 16  0             283892.5828   0.0199  0.030   0.0161 0.50  
1898: 28  5 23  1   27  5 22  1             283962.8464   0.0128  0.030               
1899: 27  6 21  0   26  6 20  0             284074.0075   0.0238  0.030               
1900: 28  4 24  0   27  4 23  0             284103.8425   0.0098  0.030               
1901: 29 10 20  1   28 10 19  1             284192.0585   0.0102  0.030               
1902: 29 10 19  1   28 10 18  1             284193.0702   0.0041  0.030               
1903: 27  5 23  0   26  4 22  0             284213.8464   0.0133  0.030               
1904: 25  5 21  1   24  4 20  1             284239.8641   0.0498  0.030               
1905: 28 11 17  0   27 11 16  0             284268.0483  -0.0657  0.030   0.0258 0.50  
1906: 28 11 18  0   27 11 17  0             284268.0483   0.1173  0.030   0.0258 0.50  
1907: 29  4 26  0   28  4 25  0             284432.4374   0.0128  0.030               
1908: 29  3 26  0   28  3 25  0             284653.0131  -0.0030  0.030               
1909: 14  8  6  0   13  7  7  0             284747.7702  -0.1505  0.030   0.0077 0.50  
1910: 14  8  7  0   13  7  6  0             284747.7702   0.1658  0.030   0.0077 0.50  
1911: 29  9 21  1   28  9 20  1             284758.5517  -0.0005  0.030               
1912: 29  9 20  1   28  9 19  1             284775.6023  -0.0112  0.030               
1913: 28 10 19  0   27 10 18  0             284790.4718   0.0190  0.030               
1914: 28 10 18  0   27 10 17  0             284794.0304   0.0140  0.030               
1915: 29  4 26  0   28  3 25  0             285037.4571   0.0175  0.030               
1916: 32  0 32  1   31  1 31  1             285099.5308   0.0099  0.030  -0.0060 0.10  
1917: 32  0 32  1   31  0 31  1             285099.5308  -0.0101  0.030  -0.0060 0.40  
1918: 32  1 32  1   31  1 31  1             285099.5308  -0.0019  0.030  -0.0060 0.40  
1919: 32  1 32  1   31  0 31  1             285099.5308  -0.0219  0.030  -0.0060 0.10  
1920: 30  3 27  1   29  4 26  1             285229.5022  -0.0064  0.030               
1921: 16  7  9  0   15  6 10  0             285371.4038   0.0308  0.030               
1922: 28  9 20  0   27  9 19  0             285527.3010   0.0070  0.030               
1923: 29  8 22  1   28  8 21  1             285544.2572   0.0134  0.030               
1924: 28  9 19  0   27  9 18  0             285579.1187   0.0458  0.030               
1925: 18  6 13  1   17  5 12  1             285644.6151  -0.0455  0.030               
1926: 29  8 21  1   28  8 20  1             285752.9488   0.0006  0.030               
1927: 28  6 23  0   27  6 22  0             285785.3759  -0.0030  0.030               
1928: 29  6 24  1   28  6 23  1             285879.7150  -0.0011  0.030               
1929: 30  4 27  1   29  4 26  1             286230.8109  -0.0081  0.030               
1930: 30  5 25  0   29  6 24  0             286287.0769  -0.0096  0.030               
1931: 29  7 23  1   28  7 22  1             286306.7614   0.0028  0.030               
1932: 18  6 12  0   17  5 13  0             286375.6347   0.0073  0.030               
1933: 28  8 21  0   27  8 20  0             286476.3820   0.0102  0.030               
1934: 29  4 25  0   28  5 24  0             286587.0646   0.0135  0.030               
1935: 30  3 27  1   29  3 26  1             286707.9513   0.0000  0.030               
1936: 29  4 25  1   28  4 24  1             286730.3319   0.0064  0.030               
1937: 30  2 28  0   29  3 27  0             286840.9581  -0.0084  0.030               
1938: 30  3 28  0   29  3 27  0             286853.7886   0.0181  0.030               
1939: 30  2 28  0   29  2 27  0             286862.4310   0.0200  0.030               
1940: 30  3 28  0   29  2 27  0             286875.2215   0.0066  0.030               
1941: 32  5 27  1   31  6 26  1             286965.4152   0.0048  0.030               
1942: 28  8 20  0   27  8 19  0             287009.5940  -0.0034  0.030               
1943: 28  7 22  0   27  7 21  0             287082.0812   0.0123  0.030               
1944: 18  6 12  1   17  5 13  1             287218.0149  -0.0045  0.030               
1945: 30  4 27  1   29  3 26  1             287709.2615  -0.0002  0.030               
1946: 29  7 22  1   28  7 21  1             287991.0887   0.0069  0.030               
1947: 50 15 35  1   50 14 36  1             288078.0619   0.0539  0.030               
1948: 31  2 29  1   30  3 28  1             288698.9356   0.0662  0.030               
1949: 31  3 29  1   30  3 28  1             288735.5400  -0.0095  0.030               
1950: 16  7 10  1   15  6  9  1             288745.2757  -0.0434  0.030               
1951: 31  2 29  1   30  2 28  1             288762.2187   0.0379  0.030               
1952: 16  7  9  1   15  6 10  1             288767.1543  -0.0245  0.030               
1953: 31  3 29  1   30  2 28  1             288798.8366  -0.0242  0.030               
1954: 49 15 34  1   49 14 35  1             288841.3753  -0.0106  0.030               
1955/ 49 15 35  1   49 14 36  1             288845.4523   0.0993  0.030               
1956: 31  1 30  0   30  2 29  0             289369.2681   0.3250  0.030   0.0185 0.09  
1957: 31  1 30  0   30  1 29  0             289369.2681  -0.0655  0.030   0.0185 0.41  
1958: 31  2 30  0   30  2 29  0             289369.2681   0.1025  0.030   0.0185 0.41  
1959: 31  2 30  0   30  1 29  0             289369.2681  -0.2880  0.030   0.0185 0.09  
1960: 48 15 33  1   48 14 34  1             289549.9293  -0.0321  0.030               
1961: 48 15 34  1   48 14 35  1             289552.2859   0.0224  0.030               
1962: 14  8  6  1   13  7  7  1             290080.1558  -0.0538  0.030  -0.0137 0.50  
1963: 14  8  7  1   13  7  6  1             290080.1558   0.0265  0.030  -0.0137 0.50  
1964: 28  5 24  0   27  4 23  0             290139.2136  -0.0159  0.030               
1965: 47 15 32  1   47 14 33  1             290207.2107  -0.0466  0.030               
1966: 47 15 33  1   47 14 34  1             290208.5926   0.0193  0.030               
1967: 19  6 14  0   18  5 13  0             290410.7013   0.0203  0.030               
1968: 44 16 28  0   44 15 29  0             290456.6932   0.0927  0.030  -0.0097 0.50  
1969: 44 16 29  0   44 15 30  0             290456.6932  -0.1121  0.030  -0.0097 0.50  
1970: 28  7 21  0   27  7 20  0             290477.3244   0.0067  0.030               
1971: 27  5 23  1   26  4 22  1             290632.6525  -0.0229  0.030               
1972: 29  5 25  0   28  5 24  0             290746.7710   0.0075  0.030               
1973: 43 16 27  0   43 15 28  0             291022.8459   0.0210  0.030  -0.0314 0.50  
1974: 43 16 28  0   43 15 29  0             291022.8459  -0.0838  0.030  -0.0314 0.50  
1975: 12  9  3  1   11  8  4  1             291128.8804   0.0037  0.030   0.0037 0.50  
1976: 12  9  4  1   11  8  3  1             291128.8804   0.0037  0.030   0.0037 0.50  
1977: 32  1 31  1   31  1 30  1             291282.3187  -0.2794  0.030  -0.0100 0.50  
1978: 32  2 31  1   31  2 30  1             291282.3187   0.2593  0.030  -0.0100 0.50  
1979: 45 15 30  1   45 14 31  1             291380.7275   0.1915  0.030  -0.0136 0.50  
1980: 45 15 31  1   45 14 32  1             291380.7275  -0.2188  0.030  -0.0136 0.50  
1981: 42 16 26  0   42 15 27  0             291544.9007   0.0362  0.030   0.0100 0.50  
1982: 42 16 27  0   42 15 28  0             291544.9007  -0.0163  0.030   0.0100 0.50  
1983: 44 15 29  1   44 14 30  1             291902.2523   0.0920  0.030  -0.0197 0.50  
1984: 44 15 30  1   44 14 31  1             291902.2523  -0.1315  0.030  -0.0197 0.50  
1985: 30  5 26  1   29  5 25  1             291906.0518  -0.0004  0.030               
1986: 32  0 32  0   31  1 31  0             291941.0682   0.0166  0.030   0.0144 0.10  
1987: 32  0 32  0   31  0 31  0             291941.0682   0.0137  0.030   0.0144 0.40  
1988: 32  1 32  0   31  1 31  0             291941.0682   0.0150  0.030   0.0144 0.40  
1989: 32  1 32  0   31  0 31  0             291941.0682   0.0121  0.030   0.0144 0.10  
1990: 41 16 25  0   41 15 26  0             292025.4126   0.0275  0.030   0.0146 0.50  
1991: 41 16 26  0   41 15 27  0             292025.4126   0.0016  0.030   0.0146 0.50  
1992: 10 10  0  1    9  9  1  1             292088.4151  -0.0102  0.030  -0.0103 0.50  
1993: 10 10  1  1    9  9  0  1             292088.4151  -0.0102  0.030  -0.0103 0.50  
1994: 43 15 28  1   43 14 29  1             292383.9478   0.0833  0.030   0.0235 0.50  
1995: 43 15 29  1   43 14 30  1             292383.9478  -0.0363  0.030   0.0235 0.50  
1996: 40 16 24  0   40 15 25  0             292466.9052   0.0328  0.030   0.0266 0.50  
1997: 40 16 25  0   40 15 26  0             292466.9052   0.0204  0.030   0.0266 0.50  
1998: 29  6 23  1   28  6 22  1             292615.7109  -0.0014  0.030               
1999: 29  4 25  0   28  4 24  0             292622.4586   0.0107  0.030               
2000: 30 19 11  1   29 19 10  1             292654.3403   0.0513  0.030  -0.0158 0.27  
2001: 30 20 10  1   29 20  9  1             292654.3403  -0.0929  0.030  -0.0158 0.23  
2002: 30 19 12  1   29 19 11  1             292654.3403   0.0513  0.030  -0.0158 0.27  
2003: 30 20 11  1   29 20 10  1             292654.3403  -0.0929  0.030  -0.0158 0.23  
2004: 30 21  9  1   29 21  8  1             292667.8987   0.0084  0.030   0.0084 0.50  
2005: 30 21 10  1   29 21  9  1             292667.8987   0.0084  0.030   0.0084 0.50  
2006: 30 18 12  1   29 18 11  1             292670.9492   0.0106  0.030   0.0107 0.50  
2007: 30 18 13  1   29 18 12  1             292670.9492   0.0106  0.030   0.0107 0.50  
2008: 30 17 13  1   29 17 12  1             292690.8990  -0.0029  0.030  -0.0030 0.50  
2009: 30 17 14  1   29 17 13  1             292690.8990  -0.0029  0.030  -0.0030 0.50  
2010: 30 22  8  1   29 22  7  1             292692.7700   0.0060  0.030   0.0061 0.50  
2011: 30 22  9  1   29 22  8  1             292692.7700   0.0060  0.030   0.0061 0.50  
2012: 30 23  7  1   29 23  6  1             292727.6023  -0.0024  0.030  -0.0024 0.50  
2013: 30 23  8  1   29 23  7  1             292727.6023  -0.0024  0.030  -0.0024 0.50  
2014: 30 16 14  1   29 16 13  1             292760.6927  -0.0033  0.030  -0.0033 0.50  
2015: 30 16 15  1   29 16 14  1             292760.6927  -0.0033  0.030  -0.0033 0.50  
2016: 30 24  6  1   29 24  5  1             292771.2536  -0.0067  0.030  -0.0067 0.50  
2017: 30 24  7  1   29 24  6  1             292771.2536  -0.0067  0.030  -0.0067 0.50  
2018: 11 10  1  0   10  9  2  0             292795.3763  -0.0567  0.030  -0.0567 0.50  
2019: 11 10  2  0   10  9  1  0             292795.3763  -0.0567  0.030  -0.0567 0.50  
2020: 30 25  5  1   29 25  4  1             292822.8319   0.0334  0.030   0.0334 0.50  
2021: 30 25  6  1   29 25  5  1             292822.8319   0.0334  0.030   0.0334 0.50  
2022: 42 15 27  1   42 14 28  1             292828.0518   0.0466  0.030   0.0152 0.50  
2023: 42 15 28  1   42 14 29  1             292828.0518  -0.0162  0.030   0.0152 0.50  
2024: 30 15 15  1   29 15 14  1             292844.5304   0.0058  0.030   0.0059 0.50  
2025: 30 15 16  1   29 15 15  1             292844.5304   0.0058  0.030   0.0059 0.50  
2026: 39 16 23  0   39 15 24  0             292871.6960   0.0673  0.030   0.0645 0.50  
2027: 39 16 24  0   39 15 25  0             292871.6960   0.0615  0.030   0.0645 0.50  
2028: 30 26  4  1   29 26  3  1             292881.4395  -0.0154  0.030  -0.0154 0.50  
2029: 30 26  5  1   29 26  4  1             292881.4395  -0.0154  0.030  -0.0154 0.50  
2030: 30 27  3  1   29 27  2  1             292946.5805  -0.0153  0.030  -0.0153 0.50  
2031: 30 27  4  1   29 27  3  1             292946.5805  -0.0153  0.030  -0.0153 0.50  
2032: 30 14 16  1   29 14 15  1             292964.6195   0.0034  0.030   0.0035 0.50  
2033: 30 14 17  1   29 14 16  1             292964.6195   0.0034  0.030   0.0035 0.50  
2034: 30 28  2  1   29 28  1  1             293017.6780  -0.0114  0.030  -0.0114 0.50  
2035: 30 28  3  1   29 28  2  1             293017.6780  -0.0114  0.030  -0.0114 0.50  
2036: 29 21  8  0   28 21  7  0             293071.6710  -0.0050  0.030  -0.0050 0.50  
2037: 29 21  9  0   28 21  8  0             293071.6710  -0.0050  0.030  -0.0050 0.50  
2038: 29 22  7  0   28 22  6  0             293078.6109   0.0232  0.030   0.0233 0.50  
2039: 29 22  8  0   28 22  7  0             293078.6109   0.0232  0.030   0.0233 0.50  
2040: 29 20  9  0   28 20  8  0             293086.1905   0.0277  0.030   0.0278 0.50  
2041: 29 20 10  0   28 20  9  0             293086.1905   0.0277  0.030   0.0278 0.50  
2042: 30 29  1  1   29 29  0  1             293094.2672  -0.0180  0.030  -0.0180 0.50  
2043: 30 29  2  1   29 29  1  1             293094.2672  -0.0180  0.030  -0.0180 0.50  
2044: 29 23  6  0   28 23  5  0             293096.7199   0.0146  0.030   0.0146 0.50  
2045: 29 23  7  0   28 23  6  0             293096.7199   0.0146  0.030   0.0146 0.50  
2046: 29 19 10  0   28 19  9  0             293100.3999   0.0167  0.030   0.0168 0.50  
2047: 29 19 11  0   28 19 10  0             293100.3999   0.0167  0.030   0.0168 0.50  
2048: 29 24  5  0   28 24  4  0             293124.9237  -0.0268  0.030  -0.0268 0.50  
2049: 29 24  6  0   28 24  5  0             293124.9237  -0.0268  0.030  -0.0268 0.50  
2050: 30 13 17  1   29 13 16  1             293131.3805   0.0016  0.030   0.0017 0.50  
2051: 30 13 18  1   29 13 17  1             293131.3805   0.0017  0.030   0.0017 0.50  
2052: 29 18 11  0   28 18 10  0             293143.1464   0.0350  0.030   0.0351 0.50  
2053: 29 18 12  0   28 18 11  0             293143.1464   0.0350  0.030   0.0351 0.50  
2054/ 29 25  4  0   28 25  3  0             293162.2933   0.1003  0.030   0.1004 0.50  
2055: 29 25  5  0   28 25  4  0             293162.2933   0.1003  0.030   0.1004 0.50  
2056: 30  3 27  0   29  4 26  0             293181.9606  -0.0155  0.030               
2057: 28  5 23  0   27  5 22  0             293201.9235  -0.0009  0.030               
2058: 29 17 12  0   28 17 11  0             293207.4189   0.0380  0.030   0.0244 0.43  
2059: 29 26  3  0   28 26  2  0             293207.4189  -0.0658  0.030   0.0244 0.07  
2060: 29 17 13  0   28 17 12  0             293207.4189   0.0380  0.030   0.0244 0.43  
2061: 29 26  4  0   28 26  3  0             293207.4189  -0.0658  0.030   0.0244 0.07  
2062: 41 15 26  1   41 14 27  1             293236.8285   0.0326  0.030   0.0164 0.50  
2063: 41 15 27  1   41 14 28  1             293236.8285   0.0002  0.030   0.0164 0.50  
2064/ 38 16 22  0   38 15 23  0             293241.5785  -0.1209  0.030  -0.1223 0.50  
2065: 38 16 23  0   38 15 24  0             293241.5785  -0.1236  0.030  -0.1223 0.50  
2066: 29 27  2  0   28 27  1  0             293260.0717   0.0331  0.030   0.0332 0.50  
2067: 29 27  3  0   28 27  2  0             293260.0717   0.0331  0.030   0.0332 0.50  
2068: 29 16 13  0   28 16 12  0             293299.3088   0.0223  0.030   0.0223 0.50  
2069: 29 16 14  0   28 16 13  0             293299.3088   0.0223  0.030   0.0223 0.50  
2070: 29 28  1  0   28 28  0  0             293319.2262   0.0307  0.030   0.0308 0.50  
2071: 29 28  2  0   28 28  1  0             293319.2262   0.0307  0.030   0.0308 0.50  
2072: 30 12 18  1   29 12 17  1             293360.8096  -0.0020  0.030  -0.0001 0.50  
2073: 30 12 19  1   29 12 18  1             293360.8096   0.0017  0.030  -0.0001 0.50  
2074: 30  4 27  0   29  4 26  0             293424.1878   0.0411  0.030               
2075: 29 15 14  0   28 15 13  0             293425.9705   0.0100  0.030   0.0100 0.50  
2076: 29 15 15  0   28 15 14  0             293425.9705   0.0100  0.030   0.0100 0.50  
2077: 30  3 27  0   29  3 26  0             293566.4228   0.0232  0.030               
2078: 37 16 21  0   37 15 22  0             293578.2701   0.0030  0.030   0.0025 0.50  
2079: 37 16 22  0   37 15 23  0             293578.2701   0.0018  0.030   0.0025 0.50  
2080: 29 14 15  0   28 14 14  0             293597.2695   0.0213  0.030   0.0214 0.50  
2081: 29 14 16  0   28 14 15  0             293597.2695   0.0213  0.030   0.0214 0.50  
2082: 40 15 25  1   40 14 26  1             293612.3482   0.0233  0.030   0.0151 0.50  
2083: 40 15 26  1   40 14 27  1             293612.3482   0.0069  0.030   0.0151 0.50  
2084: 29  5 24  1   28  5 23  1             293673.7344  -0.0076  0.030               
2085: 30 11 19  1   29 11 18  1             293677.6806  -0.0761  0.030  -0.0283 0.50  
2086: 30 11 20  1   29 11 19  1             293677.6806   0.0194  0.030  -0.0283 0.50  
2087: 30  4 27  0   29  3 26  0             293808.5921   0.0220  0.030               
2088: 29 13 16  0   28 13 15  0             293827.2913   0.0157  0.030   0.0160 0.50  
2089: 29 13 17  0   28 13 16  0             293827.2913   0.0163  0.030   0.0160 0.50  
2090: 36 16 20  0   36 15 21  0             293834.8993  -0.0023  0.030  -0.0031 0.50  
2091: 36 16 21  0   36 15 22  0             293834.8993  -0.0038  0.030  -0.0031 0.50  
2092: 13  9  4  0   12  8  5  0             293860.2684   0.0055  0.030   0.0062 0.50  
2093: 13  9  5  0   12  8  4  0             293860.2684   0.0068  0.030   0.0062 0.50  
2094: 33  0 33  1   32  1 32  1             293887.1984   0.0068  0.030  -0.0025 0.10  
2095: 33  0 33  1   32  0 32  1             293887.1984  -0.0049  0.030  -0.0025 0.40  
2096: 33  1 33  1   32  1 32  1             293887.1984   0.0000  0.030  -0.0025 0.40  
2097: 33  1 33  1   32  0 32  1             293887.1984  -0.0119  0.030  -0.0025 0.10  
2098: 39 15 24  1   39 14 25  1             293956.5330  -0.0387  0.030  -0.0428 0.50  
2099: 39 15 25  1   39 14 26  1             293956.5330  -0.0468  0.030  -0.0428 0.50  
2100: 30 10 21  1   29 10 20  1             294121.8526   0.0114  0.030               
2101: 30 10 20  1   29 10 19  1             294123.7623  -0.0122  0.030               
2102: 29 12 17  0   28 12 16  0             294137.1125   0.0026  0.030   0.0114 0.50  
2103: 29 12 18  0   28 12 17  0             294137.1125   0.0201  0.030   0.0114 0.50  
2104: 35 16 19  0   35 15 20  0             294179.6954  -0.0404  0.030  -0.0405 0.50  
2105: 35 16 20  0   35 15 21  0             294179.6954  -0.0406  0.030  -0.0405 0.50  
2106: 19  6 14  1   18  5 13  1             294243.1745   0.0675  0.030               
2107: 35  6 29  1   34  7 28  1             294252.4293   0.0842  0.030               
2108: 38 15 23  1   38 14 24  1             294271.4487   0.0214  0.030   0.0194 0.50  
2109: 38 15 24  1   38 14 25  1             294271.4487   0.0174  0.030   0.0194 0.50  
2110: 31  4 27  1   30  5 26  1             294299.1721   0.0480  0.030               
2111: 31  3 28  1   30  4 27  1             294365.6060  -0.0102  0.030               
2112: 28  5 24  1   27  4 23  1             294497.2148   0.0100  0.030               
2113: 29 11 18  0   28 11 17  0             294559.3629  -0.1685  0.030   0.0078 0.50  
2114: 29 11 19  0   28 11 18  0             294559.3629   0.1840  0.030   0.0078 0.50  
2115: 33 16 17  0   33 15 18  0             294648.0430  -0.0037  0.030  -0.0037 0.50  
2116: 33 16 18  0   33 15 19  0             294648.0430  -0.0037  0.030  -0.0037 0.50  
2117: 30  9 22  1   29  9 21  1             294754.4692   0.0242  0.030               
2118: 15  8  8  0   14  7  7  0             294772.4669   0.0224  0.030               
2119: 15  8  7  0   14  7  8  0             294773.3146  -0.0747  0.030               
2120: 30  9 21  1   29  9 20  1             294784.2698   0.0007  0.030               
2121: 36 15 21  1   36 14 22  1             294820.4344  -0.0040  0.030  -0.0045 0.50  
2122: 36 15 22  1   36 14 23  1             294820.4344  -0.0049  0.030  -0.0045 0.50  
2123: 32 16 16  0   32 15 17  0             294853.7836   0.0012  0.030   0.0013 0.50  
2124: 32 16 17  0   32 15 18  0             294853.7836   0.0012  0.030   0.0013 0.50  
2125: 31  4 28  1   30  4 27  1             295037.6922   0.0008  0.030               
2126: 35 15 20  1   35 14 21  1             295060.1052   0.0133  0.030   0.0131 0.50  
2127: 35 15 21  1   35 14 22  1             295060.1052   0.0129  0.030   0.0131 0.50  
2128: 30  4 26  1   29  4 25  1             295066.9319  -0.0066  0.030               
2129: 17  7 11  0   16  6 10  0             295109.6862   0.0419  0.030               
2130: 29 10 20  0   28 10 19  0             295147.3196   0.0257  0.030               
2131: 29 10 19  0   28 10 18  0             295154.2014   0.0153  0.030               
2132: 30 16 14  0   30 15 15  0             295200.0935  -0.0080  0.030  -0.0080 0.50  
2133: 30 16 15  0   30 15 16  0             295200.0935  -0.0080  0.030  -0.0080 0.50  
2134: 34 15 19  1   34 14 20  1             295252.8320   0.0073  0.030   0.0073 0.50  
2135: 34 15 20  1   34 14 21  1             295252.8320   0.0072  0.030   0.0073 0.50  
2136: 17  7 10  0   16  6 11  0             295260.2470   0.0444  0.030               
2137: 28  6 22  0   27  6 21  0             295264.1286   0.0162  0.030               
2138: 29 16 13  0   29 15 14  0             295344.2320   0.0113  0.030   0.0113 0.50  
2139: 29 16 14  0   29 15 15  0             295344.2320   0.0113  0.030   0.0113 0.50  
2140: 31  3 28  1   30  3 27  1             295366.9485   0.0217  0.030               
2141: 33 15 18  1   33 14 19  1             295445.8760   0.0196  0.030   0.0197 0.50  
2142: 33 15 19  1   33 14 20  1             295445.8760   0.0196  0.030   0.0197 0.50  
2143: 28 16 12  0   28 15 13  0             295470.9471   0.0524  0.030   0.0524 0.50  
2144: 28 16 13  0   28 15 14  0             295470.9471   0.0524  0.030   0.0524 0.50  
2145: 30  6 25  1   29  6 24  1             295484.7719   0.0003  0.030               
2146: 29  6 24  0   28  6 23  0             295495.5125   0.0245  0.030               
2147: 27 16 11  0   27 15 12  0             295581.4417  -0.0060  0.030  -0.0060 0.50  
2148: 27 16 12  0   27 15 13  0             295581.4417  -0.0060  0.030  -0.0060 0.50  
2149: 30  8 23  1   29  8 22  1             295602.2183   0.0062  0.030               
2150: 32 15 17  1   32 14 18  1             295637.4142   0.0074  0.030   0.0074 0.50  
2151: 32 15 18  1   32 14 19  1             295637.4142   0.0073  0.030   0.0074 0.50  
2152: 26 16 10  0   26 15 11  0             295677.1301  -0.0114  0.030  -0.0114 0.50  
2153: 26 16 11  0   26 15 12  0             295677.1301  -0.0114  0.030  -0.0114 0.50  
2154: 25 16  9  0   25 15 10  0             295759.1962   0.0143  0.030   0.0144 0.50  
2155: 25 16 10  0   25 15 11  0             295759.1962   0.0143  0.030   0.0144 0.50  
2156: 31 15 16  1   31 14 17  1             295788.9231  -0.0100  0.030  -0.0100 0.50  
2157: 31 15 17  1   31 14 18  1             295788.9231  -0.0100  0.030  -0.0100 0.50  
2158: 20  5 15  1   19  4 16  1             295816.6658   0.0673  0.030               
2159: 24 16  8  0   24 15  9  0             295828.7503   0.0280  0.030   0.0280 0.50  
2160: 24 16  9  0   24 15 10  0             295828.7503   0.0280  0.030   0.0280 0.50  
2161: 31  2 29  0   30  3 28  0             295832.9379  -0.0096  0.030               
2162: 31  3 29  0   30  3 28  0             295840.5795   0.0216  0.030               
2163: 31  2 29  0   30  2 28  0             295845.7698   0.0184  0.030               
2164/ 31  3 29  0   30  2 28  0             295853.4526   0.0908  0.030               
2165: 23 16  7  0   23 15  8  0             295886.9030   0.0361  0.030   0.0362 0.50  
2166: 23 16  8  0   23 15  9  0             295886.9030   0.0361  0.030   0.0362 0.50  
2167: 30 15 15  1   30 14 16  1             295924.8908   0.0145  0.030   0.0146 0.50  
2168: 30 15 16  1   30 14 17  1             295924.8908   0.0145  0.030   0.0146 0.50  
2169: 30  8 22  1   29  8 21  1             295934.8201  -0.0246  0.030               
2170: 29  9 21  0   28  9 20  0             295968.8589   0.0298  0.030               
2171: 21 16  5  0   21 15  6  0             295973.1554   0.0100  0.030   0.0100 0.50  
2172: 21 16  6  0   21 15  7  0             295973.1554   0.0100  0.030   0.0100 0.50  
2173: 20 16  4  0   20 15  5  0             296003.2544   0.0018  0.030   0.0019 0.50  
2174: 20 16  5  0   20 15  6  0             296003.2544   0.0018  0.030   0.0019 0.50  
2175/ 19 16  3  0   19 15  4  0             296025.8045  -0.1075  0.030  -0.1076 0.50  
2176: 19 16  4  0   19 15  5  0             296025.8045  -0.1075  0.030  -0.1076 0.50  
2177: 31  4 28  1   30  3 27  1             296039.0474   0.0455  0.030               
2178: 18 16  2  0   18 15  3  0             296042.0303   0.0312  0.030   0.0312 0.50  
2179: 18 16  3  0   18 15  4  0             296042.0303   0.0312  0.030   0.0312 0.50  
2180: 29 15 14  1   29 14 15  1             296044.9786   0.0108  0.030   0.0109 0.50  
2181: 29 15 15  1   29 14 16  1             296044.9786   0.0108  0.030   0.0109 0.50  
2182: 29  9 20  0   28  9 19  0             296059.8287  -0.0112  0.030               
2183: 28 15 13  1   28 14 14  1             296150.1712  -0.0158  0.030  -0.0159 0.50  
2184: 28 15 14  1   28 14 15  1             296150.1712  -0.0158  0.030  -0.0159 0.50  
2185: 27 15 12  1   27 14 13  1             296241.6270   0.0132  0.030   0.0132 0.50  
2186: 27 15 13  1   27 14 14  1             296241.6270   0.0132  0.030   0.0132 0.50  
2187: 30  7 24  1   29  7 23  1             296298.9983   0.0058  0.030               
2188: 26 15 11  1   26 14 12  1             296320.3296   0.0143  0.030   0.0143 0.50  
2189: 26 15 12  1   26 14 13  1             296320.3296   0.0143  0.030   0.0143 0.50  
2190: 25 15 10  1   25 14 11  1             296387.3198  -0.0056  0.030  -0.0056 0.50  
2191: 25 15 11  1   25 14 12  1             296387.3198  -0.0056  0.030  -0.0056 0.50  
2192: 24 15  9  1   24 14 10  1             296443.6437   0.0044  0.030   0.0045 0.50  
2193: 24 15 10  1   24 14 11  1             296443.6437   0.0044  0.030   0.0045 0.50  
2194/ 23 15  8  1   23 14  9  1             296490.3122   0.1003  0.030   0.1003 0.50  
2195: 23 15  9  1   23 14 10  1             296490.3122   0.1003  0.030   0.1003 0.50  
2196: 22 15  7  1   22 14  8  1             296527.9379  -0.0210  0.030  -0.0210 0.50  
2197: 22 15  8  1   22 14  9  1             296527.9379  -0.0210  0.030  -0.0210 0.50  
2198: 21 15  6  1   21 14  7  1             296557.7506  -0.0058  0.030  -0.0059 0.50  
2199: 21 15  7  1   21 14  8  1             296557.7506  -0.0058  0.030  -0.0059 0.50  
2200: 20 15  5  1   20 14  6  1             296580.4648   0.0228  0.030   0.0229 0.50  
2201: 20 15  6  1   20 14  7  1             296580.4648   0.0228  0.030   0.0229 0.50  
2202/ 19 15  4  1   19 14  5  1             296596.6832  -0.1311  0.030               
2203: 18 15  3  1   18 14  4  1             296607.6888   0.0538  0.030   0.0539 0.50  
2204: 18 15  4  1   18 14  5  1             296607.6888   0.0538  0.030   0.0539 0.50  
2205: 29  5 25  0   28  4 24  0             296782.1873   0.0270  0.030               
2206: 19  6 13  1   18  5 14  1             296943.1114  -0.0055  0.030               
2207: 29  8 22  0   28  8 21  0             296962.9122   0.0124  0.030               
2208: 29  7 23  0   28  7 22  0             297357.7532   0.0182  0.030               
2209: 32  2 30  1   31  3 29  1             297495.7312   0.0030  0.030               
2210: 20  6 15  0   19  5 14  0             297504.5111   0.0534  0.030               
2211: 32  3 30  1   31  3 29  1             297521.1686   0.0320  0.030               
2212: 32  2 30  1   31  2 29  1             297532.3708  -0.0374  0.030               
2213: 32  3 30  1   31  2 29  1             297557.7590  -0.0576  0.030               
2214: 29  8 21  0   28  8 20  0             297812.6777   0.0035  0.030               
2215: 17  7 11  1   16  6 10  1             298306.7731  -0.0113  0.030               
2216: 17  7 10  1   16  6 11  1             298354.4703   0.0092  0.030               
2217: 32  1 31  0   31  2 30  0             298362.1609   0.1894  0.030   0.0150 0.09  
2218: 32  1 31  0   31  1 30  0             298362.1609  -0.0330  0.030   0.0150 0.41  
2219: 32  2 31  0   31  2 30  0             298362.1609   0.0630  0.030   0.0150 0.41  
2220: 32  2 31  0   31  1 30  0             298362.1609  -0.1594  0.030   0.0150 0.09  
2221: 30  7 23  1   29  7 22  1             298690.2471  -0.0009  0.030               
2222: 29  5 25  1   28  4 24  1             298986.8671  -0.0707  0.030               
2223: 15  8  7  1   14  7  8  1             299776.8899  -0.1748  0.030  -0.0548 0.50  
2224: 15  8  8  1   14  7  7  1             299776.8899   0.0653  0.030  -0.0548 0.50  
2225: 30  5 26  0   29  5 25  0             299872.6714   0.0155  0.030               
2226: 33  1 32  1   32  1 31  1             300065.5886  -0.1585  0.030   0.0046 0.50  
2227: 33  2 32  1   32  2 31  1             300065.5886   0.1678  0.030   0.0046 0.50  
2228: 31  5 26  0   30  6 25  0             300566.0021   0.0474  0.030               
2229: 13  9  4  1   12  8  5  1             300867.0844   0.0041  0.030   0.0043 0.50  
2230: 13  9  5  1   12  8  4  1             300867.0844   0.0044  0.030   0.0043 0.50  
2231: 31  5 27  1   30  5 26  1             300925.6007  -0.0001  0.030               
2232: 33  0 33  0   32  1 32  0             300935.7485   0.0316  0.030   0.0304 0.10  
2233: 33  0 33  0   32  0 32  0             300935.7485   0.0300  0.030   0.0304 0.40  
2234: 33  1 33  0   32  1 32  0             300935.7485   0.0307  0.030   0.0304 0.40  
2235: 33  1 33  0   32  0 32  0             300935.7485   0.0291  0.030   0.0304 0.10  
2236: 30  4 26  0   29  4 25  0             301213.0784   0.0083  0.030               
2237: 11 10  1  1   10  9  2  1             301839.7653   0.0663  0.030   0.0664 0.50  
2238: 11 10  2  1   10  9  1  1             301839.7653   0.0663  0.030   0.0664 0.50  
2239: 33  6 27  0   32  7 26  0             301990.9751  -0.0261  0.030               
2240: 29  7 22  0   28  7 21  0             302001.1609  -0.0003  0.030               
2241/ 33  5 28  1   32  6 27  1             302058.5315   0.1007  0.030               
2242: 29  5 24  0   28  5 23  0             302198.0612   0.0017  0.030               
2243: 31  3 28  0   30  4 27  0             302254.8503   0.0036  0.030               
2244: 31 20 11  1   30 20 10  1             302403.5062   0.0038  0.030   0.0039 0.50  
2245: 31 20 12  1   30 20 11  1             302403.5062   0.0038  0.030   0.0039 0.50  
2246: 31  4 28  0   30  4 27  0             302406.2528   0.0098  0.030               
2247: 31 19 12  1   30 19 11  1             302408.0213   0.0002  0.030   0.0002 0.50  
2248: 31 19 13  1   30 19 12  1             302408.0213   0.0002  0.030   0.0002 0.50  
2249: 31 21 10  1   30 21  9  1             302413.3586  -0.0015  0.030  -0.0015 0.50  
2250: 31 21 11  1   30 21 10  1             302413.3586  -0.0015  0.030  -0.0015 0.50  
2251: 31 18 13  1   30 18 12  1             302429.6781   0.0121  0.030   0.0121 0.50  
2252: 31 18 14  1   30 18 13  1             302429.6781   0.0121  0.030   0.0121 0.50  
2253: 31 22  9  1   30 22  8  1             302435.5828   0.0178  0.030   0.0179 0.50  
2254: 31 22 10  1   30 22  9  1             302435.5828   0.0178  0.030   0.0179 0.50  
2255: 31 23  8  1   30 23  7  1             302468.5163  -0.0140  0.030  -0.0140 0.50  
2256: 31 23  9  1   30 23  8  1             302468.5163  -0.0140  0.030  -0.0140 0.50  
2257: 31 17 14  1   30 17 13  1             302478.4699  -0.0027  0.030  -0.0027 0.50  
2258: 31 17 15  1   30 17 14  1             302478.4699  -0.0027  0.030  -0.0027 0.50  
2259: 31  3 28  0   30  3 27  0             302497.0028  -0.0143  0.030               
2260: 31 24  7  1   30 24  6  1             302510.9819  -0.0088  0.030  -0.0089 0.50  
2261: 31 24  8  1   30 24  7  1             302510.9819  -0.0088  0.030  -0.0089 0.50  
2262: 31 16 15  1   30 16 14  1             302548.0702  -0.0005  0.030  -0.0005 0.50  
2263: 31 16 16  1   30 16 15  1             302548.0702  -0.0005  0.030  -0.0005 0.50  
2264: 31 25  6  1   30 25  5  1             302561.9114  -0.0108  0.030  -0.0108 0.50  
2265: 31 25  7  1   30 25  6  1             302561.9114  -0.0108  0.030  -0.0108 0.50  
2266: 31 26  5  1   30 26  4  1             302620.4529  -0.0328  0.030  -0.0328 0.50  
2267: 31 26  6  1   30 26  5  1             302620.4529  -0.0328  0.030  -0.0328 0.50  
2268: 31 15 16  1   30 15 15  1             302635.1592   0.0041  0.030   0.0042 0.50  
2269: 31 15 17  1   30 15 16  1             302635.1592   0.0041  0.030   0.0042 0.50  
2270: 31  4 28  0   30  3 27  0             302648.4206   0.0072  0.030               
2271: 34  0 34  1   33  1 33  1             302672.5800  -0.0092  0.030  -0.0148 0.10  
2272: 34  0 34  1   33  0 33  1             302672.5800  -0.0162  0.030  -0.0148 0.40  
2273: 34  1 34  1   33  1 33  1             302672.5800  -0.0133  0.030  -0.0148 0.40  
2274: 34  1 34  1   33  0 33  1             302672.5800  -0.0202  0.030  -0.0148 0.10  
2275: 31 27  4  1   30 27  3  1             302686.0057   0.0198  0.030   0.0198 0.50  
2276: 31 27  5  1   30 27  4  1             302686.0057   0.0198  0.030   0.0198 0.50  
2277: 31 28  3  1   30 28  2  1             302757.8193  -0.0209  0.030  -0.0210 0.50  
2278: 31 28  4  1   30 28  3  1             302757.8193  -0.0209  0.030  -0.0210 0.50  
2279: 31 14 17  1   30 14 16  1             302771.1082   0.0100  0.030   0.0101 0.50  
2280: 31 14 18  1   30 14 17  1             302771.1082   0.0100  0.030   0.0101 0.50  
2281: 12 10  2  0   11  9  3  0             302892.8223   0.0227  0.030   0.0227 0.50  
2282: 12 10  3  0   11  9  2  0             302892.8223   0.0227  0.030   0.0227 0.50  
2283: 31 13 18  1   30 13 17  1             302958.6935  -0.0095  0.030  -0.0094 0.50  
2284: 31 13 19  1   30 13 18  1             302958.6935  -0.0092  0.030  -0.0094 0.50  
2285: 30  5 25  1   29  5 24  1             303071.1309   0.0191  0.030               
2286: 30 21  9  0   29 21  8  0             303175.7689   0.0102  0.030   0.0102 0.50  
2287: 30 21 10  0   29 21  9  0             303175.7689   0.0102  0.030   0.0102 0.50  
2288: 30 22  8  0   29 22  7  0             303177.9069   0.0067  0.030   0.0068 0.50  
2289: 30 22  9  0   29 22  8  0             303177.9069   0.0067  0.030   0.0068 0.50  
2290: 30 20 10  0   29 20  9  0             303187.0225   0.0126  0.030   0.0126 0.50  
2291: 30 20 11  0   29 20 10  0             303187.0225   0.0126  0.030   0.0126 0.50  
2292: 30 23  7  0   29 23  6  0             303192.5917   0.0125  0.030   0.0126 0.50  
2293: 30 23  8  0   29 23  7  0             303192.5917   0.0125  0.030   0.0126 0.50  
2294: 31 12 19  1   30 12 18  1             303215.6781   0.0015  0.030   0.0056 0.50  
2295: 31 12 20  1   30 12 19  1             303215.6781   0.0096  0.030   0.0056 0.50  
2296: 30 24  6  0   29 24  5  0             303218.3312   0.0533  0.030   0.0534 0.50  
2297: 30 24  7  0   29 24  6  0             303218.3312   0.0533  0.030   0.0534 0.50  
2298: 30 19 11  0   29 19 10  0             303230.7382   0.0143  0.030   0.0143 0.50  
2299: 30 19 12  0   29 19 11  0             303230.7382   0.0143  0.030   0.0143 0.50  
2300: 30 25  5  0   29 25  4  0             303253.7388   0.0182  0.030   0.0182 0.50  
2301: 30 25  6  0   29 25  5  0             303253.7388   0.0182  0.030   0.0182 0.50  
2302: 30 18 12  0   29 18 11  0             303267.7373   0.0259  0.030   0.0259 0.50  
2303: 30 18 13  0   29 18 12  0             303267.7373   0.0259  0.030   0.0259 0.50  
2304: 30 26  4  0   29 26  3  0             303297.8625   0.0053  0.030   0.0054 0.50  
2305: 30 26  5  0   29 26  4  0             303297.8625   0.0053  0.030   0.0054 0.50  
2306: 30 17 13  0   29 17 12  0             303343.5636   0.0078  0.030   0.0079 0.50  
2307: 30 17 14  0   29 17 13  0             303343.5636   0.0078  0.030   0.0079 0.50  
2308: 30 27  3  0   29 27  2  0             303349.8192   0.0007  0.030   0.0008 0.50  
2309: 30 27  4  0   29 27  3  0             303349.8192   0.0007  0.030   0.0008 0.50  
2310: 32  3 29  1   31  4 28  1             303380.6663  -0.0174  0.030               
2311: 31  4 27  1   30  4 26  1             303394.8501  -0.0001  0.030               
2312: 30 16 14  0   29 16 13  0             303449.4015   0.0141  0.030   0.0141 0.50  
2313: 30 16 15  0   29 16 14  0             303449.4015   0.0141  0.030   0.0141 0.50  
2314: 30  6 24  1   29  6 23  1             303469.2957   0.0294  0.030               
2315/ 30 29  1  0   29 29  0  0             303474.2925  -0.1346  0.030  -0.1346 0.50  
2316: 30 29  2  0   29 29  1  0             303474.2925  -0.1346  0.030  -0.1346 0.50  
2317: 31 11 20  1   30 11 19  1             303569.8811  -0.0959  0.030  -0.0002 0.50  
2318: 31 11 21  1   30 11 20  1             303569.8811   0.0955  0.030  -0.0002 0.50  
2319: 30 15 15  0   29 15 14  0             303593.5101   0.0036  0.030   0.0036 0.50  
2320: 30 15 16  0   29 15 15  0             303593.5101   0.0036  0.030   0.0036 0.50  
2321: 21  6 16  0   20  5 15  0             303636.3375   0.0496  0.030               
2322: 30 14 16  0   29 14 15  0             303786.9513   0.0018  0.030   0.0019 0.50  
2323: 30 14 17  0   29 14 16  0             303786.9513   0.0019  0.030   0.0019 0.50  
2324: 32  4 29  1   31  4 28  1             303828.2688   0.0037  0.030               
2325: 14  9  5  0   13  8  6  0             303932.8967  -0.0274  0.030  -0.0247 0.50  
2326: 14  9  6  0   13  8  5  0             303932.8967  -0.0220  0.030  -0.0247 0.50  
2327: 30  5 26  0   29  4 25  0             304032.3907   0.0224  0.030               
2328: 30 13 17  0   29 13 16  0             304045.5807   0.0159  0.030   0.0167 0.50  
2329: 30 13 18  0   29 13 17  0             304045.5807   0.0174  0.030   0.0167 0.50  
2330: 32  3 29  1   31  3 28  1             304052.7618   0.0029  0.030               
2331: 31 10 22  1   30 10 21  1             304065.8586   0.0092  0.030               
2332: 31 10 21  1   30 10 20  1             304069.4219  -0.0061  0.030               
2333: 30  5 26  1   29  4 25  1             304162.7147   0.0500  0.030               
2334: 30 12 18  0   29 12 17  0             304393.1187  -0.0090  0.030   0.0105 0.50  
2335: 30 12 19  0   29 12 18  0             304393.1187   0.0299  0.030   0.0105 0.50  
2336: 32  4 29  1   31  3 28  1             304500.3492   0.0090  0.030               
2337: 31  9 23  1   30  9 22  1             304768.4417  -0.0031  0.030               
2338: 16  8  8  0   15  7  9  0             304772.6211  -0.0115  0.030               
2339/ 18  7 12  0   17  6 11  0             304806.3143   0.1117  0.030               
2340: 31  9 22  1   30  9 21  1             304819.3389   0.0020  0.030               
2341: 32  2 30  0   31  3 29  0             304820.7423   0.0336  0.030               
2342: 32  3 30  0   31  3 29  0             304825.2134  -0.0001  0.030               
2343: 32  2 30  0   31  2 29  0             304828.3100  -0.0089  0.030               
2344: 32  3 30  0   31  2 29  0             304832.8396   0.0157  0.030               
2345: 30 11 19  0   29 11 18  0             304870.2086  -0.0424  0.030   0.0275 0.50  
2346: 30 11 20  0   29 11 19  0             304870.2086   0.0976  0.030   0.0275 0.50  
2347: 31  6 26  1   30  6 25  1             304992.4680   0.0117  0.030               
2348: 30  6 25  0   29  6 24  0             305085.1585   0.0015  0.030               
2349: 18  7 11  0   17  6 12  0             305115.2813  -0.0106  0.030               
2350: 32  4 28  1   31  5 27  1             305129.9223  -0.0199  0.030               
2351: 30 10 21  0   29 10 20  0             305525.4297   0.0213  0.030               
2352: 30 10 20  0   29 10 19  0             305538.3583  -0.0023  0.030               
2353: 31  8 24  1   30  8 23  1             305675.6085  -0.0052  0.030               
2354: 29  6 23  0   28  6 22  0             306146.7323  -0.0020  0.030               
2355: 31  8 23  1   30  8 22  1             306196.1807  -0.0048  0.030               
2356: 31  7 25  1   30  7 24  1             306247.7205   0.0066  0.030               
2357: 33  2 31  1   32  3 30  1             306277.1887  -0.0101  0.030               
2358: 33  3 31  1   32  3 30  1             306293.2017   0.0082  0.030               
2359: 33  2 31  1   32  2 30  1             306302.6091   0.0018  0.030               
2360: 33  3 31  1   32  2 30  1             306318.6039   0.0020  0.030               
2361: 30  9 22  0   29  9 21  0             306433.2008   0.0148  0.030               
2362: 30  9 21  0   29  9 20  0             306589.8672  -0.0004  0.030               
2363: 20  6 14  1   19  5 15  1             306838.3141  -0.0017  0.030               
2364: 33  1 32  0   32  2 31  0             307352.6894   0.1181  0.030   0.0190 0.09  
2365: 33  1 32  0   32  1 31  0             307352.6894  -0.0083  0.030   0.0190 0.41  
2366: 33  2 32  0   32  2 31  0             307352.6894   0.0463  0.030   0.0190 0.41  
2367: 33  2 32  0   32  1 31  0             307352.6894  -0.0800  0.030   0.0190 0.09  
2368: 50 17 33  0   50 16 34  0             307378.7423   0.2838  0.030   0.0006 0.50  
2369: 50 17 34  0   50 16 35  0             307378.7423  -0.2825  0.030   0.0006 0.50  
2370: 30  8 23  0   29  8 22  0             307441.3728  -0.0313  0.030               
2371: 30  7 24  0   29  7 23  0             307543.4041   0.0053  0.030               
2372/ 18  7 11  1   17  6 12  1             307906.0230   0.1097  0.030               
2373/ 20  6 14  0   19  5 15  0             307966.8339  -0.1228  0.030               
2374: 48 17 31  0   48 16 32  0             308714.3129   0.0270  0.030  -0.0543 0.50  
2375: 48 17 32  0   48 16 33  0             308714.3129  -0.1357  0.030  -0.0543 0.50  
2376: 22  6 17  0   21  5 16  0             308740.2251   0.0713  0.030               
2377: 30  8 22  0   29  8 21  0             308754.4190   0.0131  0.030               
2378: 34  1 33  1   33  2 32  1             308846.9279   0.3986  0.030  -0.0003 0.09  
2379: 34  1 33  1   33  1 32  1             308846.9279  -0.0978  0.030  -0.0003 0.41  
2380: 34  2 33  1   33  2 32  1             308846.9279   0.0971  0.030  -0.0003 0.41  
2381: 34  2 33  1   33  1 32  1             308846.9279  -0.3992  0.030  -0.0003 0.09  
2382: 31  5 27  0   30  5 26  0             308945.1953  -0.0039  0.030               
2383: 47 17 30  0   47 16 31  0             309311.9866   0.0386  0.030  -0.0039 0.50  
2384: 47 17 31  0   47 16 32  0             309311.9866  -0.0464  0.030  -0.0039 0.50  
2385: 31  7 24  1   30  7 23  1             309533.3654   0.0016  0.030               
2386: 32  5 28  1   31  5 27  1             309880.6996   0.0352  0.030               
2387: 31  4 27  0   30  4 26  0             309880.6997  -0.0371  0.030               
2388: 34  0 34  0   33  1 33  0             309927.8806   0.0102  0.030   0.0096 0.10  
2389: 34  0 34  0   33  0 33  0             309927.8806   0.0094  0.030   0.0096 0.40  
2390: 34  1 34  0   33  1 33  0             309927.8806   0.0098  0.030   0.0096 0.40  
2391: 34  1 34  0   33  0 33  0             309927.8806   0.0089  0.030   0.0096 0.10  
2392: 31  5 27  1   30  4 26  1             310021.3293   0.0023  0.030               
2393/ 14  9  5  1   13  8  6  1             310598.0481  -0.1298  0.030  -0.1293 0.50  
2394: 14  9  6  1   13  8  5  1             310598.0481  -0.1287  0.030  -0.1293 0.50  
2395: 30  5 25  0   29  5 24  0             310886.5781  -0.0029  0.030               
2396: 49 16 33  1   49 15 34  1             311207.0514   0.0924  0.030  -0.0361 0.50  
2397: 49 16 34  1   49 15 35  1             311207.0514  -0.1645  0.030  -0.0361 0.50  
2398: 43 17 26  0   43 16 27  0             311293.3673  -0.0375  0.030  -0.0402 0.50  
2399: 43 17 27  0   43 16 28  0             311293.3673  -0.0428  0.030  -0.0402 0.50  
2400: 32  4 29  0   31  4 28  0             311381.8114   0.0180  0.030               
2401: 32  3 29  0   31  3 28  0             311439.2013   0.0152  0.030               
2402: 35  0 35  1   34  1 34  1             311455.6840  -0.0003  0.030  -0.0036 0.10  
2403: 35  0 35  1   34  0 34  1             311455.6840  -0.0044  0.030  -0.0036 0.40  
2404: 35  1 35  1   34  1 34  1             311455.6840  -0.0027  0.030  -0.0036 0.40  
2405: 35  1 35  1   34  0 34  1             311455.6840  -0.0067  0.030  -0.0036 0.10  
2406: 32  4 29  0   31  3 28  0             311533.1733  -0.0163  0.030               
2407: 12 10  2  1   11  9  3  1             311589.0600  -0.0263  0.030  -0.0263 0.50  
2408: 12 10  3  1   11  9  2  1             311589.0600  -0.0263  0.030  -0.0263 0.50  
2409: 48 16 32  1   48 15 33  1             311743.7375   0.0292  0.030  -0.0417 0.50  
2410: 48 16 33  1   48 15 34  1             311743.7375  -0.1127  0.030  -0.0417 0.50  
2411: 32  4 28  1   31  4 27  1             311756.4390   0.0199  0.030               
2412: 11 11  0  0   10 10  1  0             311887.6981   0.0138  0.030   0.0138 0.50  
2413: 11 11  1  0   10 10  0  0             311887.6981   0.0138  0.030   0.0138 0.50  
2414: 41 17 24  0   41 16 25  0             312069.5190  -0.0016  0.030  -0.0022 0.50  
2415: 41 17 25  0   41 16 26  0             312069.5190  -0.0028  0.030  -0.0022 0.50  
2416: 36  6 30  1   35  7 29  1             312118.5512  -0.0289  0.030               
2417: 32 20 12  1   31 20 11  1             312151.8181   0.0171  0.030   0.0172 0.50  
2418: 32 20 13  1   31 20 12  1             312151.8181   0.0171  0.030   0.0172 0.50  
2419: 31  5 26  1   30  5 25  1             312155.7932  -0.0045  0.030               
2420: 32 21 11  1   31 21 10  1             312157.6613  -0.0030  0.030  -0.0030 0.50  
2421: 32 21 12  1   31 21 11  1             312157.6613  -0.0030  0.030  -0.0030 0.50  
2422: 32 19 13  1   31 19 12  1             312161.4775  -0.0094  0.030  -0.0095 0.50  
2423: 32 19 14  1   31 19 13  1             312161.4775  -0.0094  0.030  -0.0095 0.50  
2424: 32 22 10  1   31 22  9  1             312176.8676   0.0019  0.030   0.0020 0.50  
2425: 32 22 11  1   31 22 10  1             312176.8676   0.0019  0.030   0.0020 0.50  
2426: 32 18 14  1   31 18 13  1             312189.6377   0.0303  0.030   0.0303 0.50  
2427: 32 18 15  1   31 18 14  1             312189.6377   0.0303  0.030   0.0303 0.50  
2428: 32 23  9  1   31 23  8  1             312207.7079   0.0409  0.030   0.0409 0.50  
2429: 32 23 10  1   31 23  9  1             312207.7079   0.0409  0.030   0.0409 0.50  
2430: 32 17 15  1   31 17 14  1             312240.3282   0.0262  0.030   0.0262 0.50  
2431: 32 17 16  1   31 17 15  1             312240.3282   0.0262  0.030   0.0262 0.50  
2432: 47 16 31  1   47 15 32  1             312242.3253   0.0710  0.030               
2433: 32 24  8  1   31 24  7  1             312248.7068   0.0254  0.030   0.0255 0.50  
2434: 32 24  9  1   31 24  8  1             312248.7068   0.0254  0.030   0.0255 0.50  
2435: 32 25  7  1   31 25  6  1             312298.8146   0.0280  0.030   0.0281 0.50  
2436: 32 25  8  1   31 25  7  1             312298.8146   0.0280  0.030   0.0281 0.50  
2437: 32 16 16  1   31 16 15  1             312299.7092   0.0014  0.030   0.0015 0.50  
2438: 32 16 17  1   31 16 16  1             312299.7092   0.0014  0.030   0.0015 0.50  
2439: 33  3 30  1   32  4 29  1             312311.0132   0.0019  0.030               
2440: 32 26  6  1   31 26  5  1             312357.0537  -0.0102  0.030  -0.0103 0.50  
2441: 32 26  7  1   31 26  6  1             312357.0537  -0.0102  0.030  -0.0103 0.50  
2442: 40 17 23  0   40 16 24  0             312410.8305   0.0095  0.030   0.0093 0.50  
2443: 40 17 24  0   40 16 25  0             312410.8305   0.0090  0.030   0.0093 0.50  
2444: 32 27  5  1   31 27  4  1             312422.7311  -0.0219  0.030  -0.0219 0.50  
2445: 32 27  6  1   31 27  5  1             312422.7311  -0.0219  0.030  -0.0219 0.50  
2446: 32 15 17  1   31 15 16  1             312430.0714   0.0151  0.030   0.0152 0.50  
2447: 32 15 18  1   31 15 17  1             312430.0714   0.0151  0.030   0.0152 0.50  
2448: 32 28  4  1   31 28  3  1             312495.1815  -0.0356  0.030  -0.0356 0.50  
2449: 32 28  5  1   31 28  4  1             312495.1815  -0.0356  0.030  -0.0356 0.50  
2450: 32 29  3  1   31 29  2  1             312573.9186   0.0006  0.030   0.0006 0.50  
2451: 32 29  4  1   31 29  3  1             312573.9186   0.0006  0.030   0.0006 0.50  
2452: 32 14 18  1   31 14 17  1             312581.5807  -0.0018  0.030  -0.0018 0.50  
2453: 32 14 19  1   31 14 18  1             312581.5807  -0.0018  0.030  -0.0018 0.50  
2454: 33  4 30  1   32  4 29  1             312607.2370   0.0044  0.030               
2455: 32 30  2  1   31 30  1  1             312658.3815  -0.0144  0.030  -0.0144 0.50  
2456: 32 30  3  1   31 30  2  1             312658.3815  -0.0144  0.030  -0.0144 0.50  
2457: 46 16 30  1   46 15 31  1             312704.6926   0.0089  0.030  -0.0117 0.50  
2458: 46 16 31  1   46 15 32  1             312704.6926  -0.0323  0.030  -0.0117 0.50  
2459: 39 17 22  0   39 16 23  0             312723.2863  -0.0179  0.030  -0.0181 0.50  
2460: 39 17 23  0   39 16 24  0             312723.2863  -0.0181  0.030  -0.0181 0.50  
2461: 32 31  1  1   31 31  0  1             312748.1969  -0.0576  0.030  -0.0576 0.50  
2462: 32 31  2  1   31 31  1  1             312748.1969  -0.0576  0.030  -0.0576 0.50  
2463: 33  3 30  1   32  3 29  1             312758.6080   0.0153  0.030               
2464: 32 13 19  1   31 13 18  1             312791.5195  -0.0007  0.030  -0.0005 0.50  
2465: 32 13 20  1   31 13 19  1             312791.5195  -0.0001  0.030  -0.0005 0.50  
2466: 23  6 18  0   22  5 17  0             312844.6353  -0.0142  0.030               
2467: 13 10  3  0   12  9  4  0             312985.8604   0.0024  0.030   0.0024 0.50  
2468: 13 10  4  0   12  9  3  0             312985.8604   0.0024  0.030   0.0024 0.50  
2469: 33  4 30  1   32  3 29  1             313054.8200   0.0060  0.030               
2470: 32 12 20  1   31 12 19  1             313078.1707  -0.0027  0.030   0.0057 0.50  
2471: 32 12 21  1   31 12 20  1             313078.1707   0.0141  0.030   0.0057 0.50  
2472: 45 16 29  1   45 15 30  1             313132.9050  -0.0577  0.030  -0.0686 0.50  
2473: 45 16 30  1   45 15 31  1             313132.9050  -0.0795  0.030  -0.0686 0.50  
2474: 37 17 20  0   37 16 21  0             313268.3328   0.0537  0.030   0.0538 0.50  
2475: 37 17 21  0   37 16 22  0             313268.3328   0.0537  0.030   0.0538 0.50  
2476: 31 22  9  0   30 22  8  0             313276.2914   0.0135  0.030   0.0135 0.50  
2477: 31 22 10  0   30 22  9  0             313276.2914   0.0135  0.030   0.0135 0.50  
2478: 31 21 10  0   30 21  9  0             313279.0898  -0.0024  0.030  -0.0025 0.50  
2479: 31 21 11  0   30 21 10  0             313279.0898  -0.0024  0.030  -0.0025 0.50  
2480: 31 23  8  0   30 23  7  0             313287.1592   0.0175  0.030   0.0175 0.50  
2481: 31 23  9  0   30 23  8  0             313287.1592   0.0175  0.030   0.0175 0.50  
2482: 31 20 11  0   30 20 10  0             313297.6292   0.0111  0.030   0.0111 0.50  
2483: 31 20 12  0   30 20 11  0             313297.6292   0.0111  0.030   0.0111 0.50  
2484: 31 24  7  0   30 24  6  0             313309.9028  -0.0480  0.030  -0.0481 0.50  
2485: 31 24  8  0   30 24  7  0             313309.9028  -0.0480  0.030  -0.0481 0.50  
2486: 31 19 12  0   30 19 11  0             313328.0003   0.0082  0.030   0.0083 0.50  
2487: 31 19 13  0   30 19 12  0             313328.0003   0.0082  0.030   0.0083 0.50  
2488: 31 25  6  0   30 25  5  0             313343.2819  -0.0097  0.030  -0.0097 0.50  
2489: 31 25  7  0   30 25  6  0             313343.2819  -0.0097  0.030  -0.0097 0.50  
2490: 31 18 13  0   30 18 12  0             313384.6913   0.0065  0.030   0.0065 0.50  
2491: 31 18 14  0   30 18 13  0             313384.6913   0.0065  0.030   0.0065 0.50  
2492: 31 26  5  0   30 26  4  0             313386.0488   0.0423  0.030   0.0424 0.50  
2493: 31 26  6  0   30 26  5  0             313386.0488   0.0423  0.030   0.0424 0.50  
2494: 31 27  4  0   30 27  3  0             313437.1469   0.0073  0.030   0.0074 0.50  
2495: 31 27  5  0   30 27  4  0             313437.1469   0.0073  0.030   0.0074 0.50  
2496: 32 11 21  1   31 11 20  1             313472.7233  -0.2229  0.030  -0.0361 0.50  
2497: 32 11 22  1   31 11 21  1             313472.7233   0.1506  0.030  -0.0361 0.50  
2498: 31 17 14  0   30 17 13  0             313481.8491   0.0122  0.030   0.0122 0.50  
2499: 31 17 15  0   30 17 14  0             313481.8491   0.0122  0.030   0.0122 0.50  
2500: 31 28  3  0   30 28  2  0             313495.8897  -0.0044  0.030  -0.0044 0.50  
2501: 31 28  4  0   30 28  3  0             313495.8897  -0.0044  0.030  -0.0044 0.50  
2502: 36 17 19  0   36 16 20  0             313503.5734   0.0180  0.030   0.0180 0.50  
2503: 36 17 20  0   36 16 21  0             313503.5734   0.0180  0.030   0.0180 0.50  
2504: 44 16 28  1   44 15 29  1             313528.9769   0.0255  0.030   0.0199 0.50  
2505: 44 16 29  1   44 15 30  1             313528.9769   0.0143  0.030   0.0199 0.50  
2506: 31 29  2  0   30 29  1  0             313561.5603  -0.0396  0.030  -0.0397 0.50  
2507: 31 29  3  0   30 29  2  0             313561.5603  -0.0396  0.030  -0.0397 0.50  
2508: 31 16 15  0   30 16 14  0             313602.9089   0.0146  0.030   0.0147 0.50  
2509: 31 16 16  0   30 16 15  0             313602.9089   0.0146  0.030   0.0147 0.50  
2510: 30  7 23  0   29  7 22  0             313617.3817  -0.0006  0.030               
2511: 31 30  1  0   30 30  0  0             313633.7045   0.0166  0.030   0.0167 0.50  
2512: 31 30  2  0   30 30  1  0             313633.7045   0.0166  0.030   0.0167 0.50  
2513: 35 17 18  0   35 16 19  0             313713.9225  -0.0372  0.030  -0.0372 0.50  
2514: 35 17 19  0   35 16 20  0             313713.9225  -0.0372  0.030  -0.0372 0.50  
2515: 31 15 16  0   30 15 15  0             313765.9100   0.0487  0.030   0.0487 0.50  
2516: 31 15 17  0   30 15 16  0             313765.9100   0.0487  0.030   0.0487 0.50  
2517: 33  2 31  0   32  3 30  0             313805.0755  -0.0149  0.030               
2518: 33  3 31  0   32  3 30  0             313807.7604   0.0131  0.030               
2519: 33  2 31  0   32  2 30  0             313809.5918  -0.0035  0.030               
2520: 33  3 31  0   32  2 30  0             313812.2459  -0.0062  0.030               
2521: 43 16 27  1   43 15 28  1             313894.3694  -0.0436  0.030  -0.0465 0.50  
2522: 43 16 28  1   43 15 29  1             313894.3694  -0.0493  0.030  -0.0465 0.50  
2523: 34 17 17  0   34 16 18  0             313927.2791  -0.0122  0.030  -0.0123 0.50  
2524: 34 17 18  0   34 16 19  0             313927.2791  -0.0122  0.030  -0.0123 0.50  
2525: 31 14 17  0   30 14 16  0             313983.2004  -0.0141  0.030  -0.0141 0.50  
2526: 31 14 18  0   30 14 17  0             313983.2004  -0.0140  0.030  -0.0141 0.50  
2527: 15  9  6  0   14  8  7  0             313992.6941   0.0043  0.030   0.0143 0.50  
2528: 15  9  7  0   14  8  6  0             313992.6941   0.0241  0.030   0.0143 0.50  
2529: 32 10 23  1   31 10 22  1             314024.7785   0.0339  0.030               
2530/ 32 10 22  1   31 10 21  1             314031.3311   0.1216  0.030               
2531: 33 17 16  0   33 16 17  0             314099.1123  -0.0233  0.030  -0.0234 0.50  
2532: 33 17 17  0   33 16 18  0             314099.1123  -0.0233  0.030  -0.0234 0.50  
2533: 31  6 25  1   30  6 24  1             314141.9837  -0.0171  0.030               
2534: 42 16 26  1   42 15 27  1             314231.1039   0.0795  0.030   0.0781 0.50  
2535: 42 16 27  1   42 15 28  1             314231.1039   0.0766  0.030   0.0781 0.50  
2536: 31 13 18  0   30 13 17  0             314272.7293   0.0080  0.030   0.0098 0.50  
2537: 31 13 19  0   30 13 18  0             314272.7293   0.0115  0.030   0.0098 0.50  
2538: 19  7 13  0   18  6 12  0             314346.3025   0.0311  0.030               
2539: 31 17 14  0   31 16 15  0             314372.9148   0.0292  0.030   0.0293 0.50  
2540: 31 17 15  0   31 16 16  0             314372.9148   0.0292  0.030   0.0293 0.50  
2541: 32  6 27  1   31  6 26  1             314400.0935  -0.0032  0.030               
2542: 30 17 13  0   30 16 14  0             314493.9385  -0.0043  0.030  -0.0044 0.50  
2543: 30 17 14  0   30 16 15  0             314493.9385  -0.0043  0.030  -0.0044 0.50  
2544: 41 16 25  1   41 15 26  1             314540.3715  -0.0109  0.030  -0.0117 0.50  
2545: 41 16 26  1   41 15 27  1             314540.3715  -0.0123  0.030  -0.0117 0.50  
2546: 31  6 26  0   30  6 25  0             314552.1072   0.0047  0.030               
2547: 29 17 12  0   29 16 13  0             314599.7740  -0.0005  0.030  -0.0005 0.50  
2548: 29 17 13  0   29 16 14  0             314599.7740  -0.0005  0.030  -0.0005 0.50  
2549: 31 12 19  0   30 12 18  0             314661.1593  -0.0354  0.030   0.0065 0.50  
2550: 31 12 20  0   30 12 19  0             314661.1593   0.0484  0.030   0.0065 0.50  
2551: 28 17 11  0   28 16 12  0             314691.6648  -0.0153  0.030  -0.0154 0.50  
2552: 28 17 12  0   28 16 13  0             314691.6648  -0.0153  0.030  -0.0154 0.50  
2553: 17  8 10  0   16  7  9  0             314733.9978   0.0219  0.030               
2554: 17  8  9  0   16  7 10  0             314740.4814  -0.0398  0.030               
2555: 27 17 10  0   27 16 11  0             314770.7253  -0.0438  0.030  -0.0438 0.50  
2556: 27 17 11  0   27 16 12  0             314770.7253  -0.0438  0.030  -0.0438 0.50  
2557: 32  9 24  1   31  9 23  1             314800.2542   0.0029  0.030               
2558: 40 16 24  1   40 15 25  1             314824.0023  -0.0095  0.030  -0.0099 0.50  
2559: 40 16 25  1   40 15 26  1             314824.0023  -0.0102  0.030  -0.0099 0.50  
2560: 26 17  9  0   26 16 10  0             314838.0735  -0.0022  0.030  -0.0022 0.50  
2561: 26 17 10  0   26 16 11  0             314838.0735  -0.0022  0.030  -0.0022 0.50  
2562: 32  9 23  1   31  9 22  1             314885.0924  -0.0214  0.030               
2563: 25 17  8  0   25 16  9  0             314894.5619  -0.0220  0.030  -0.0221 0.50  
2564: 25 17  9  0   25 16 10  0             314894.5619  -0.0220  0.030  -0.0221 0.50  
2565: 24 17  7  0   24 16  8  0             314941.3166   0.0815  0.030   0.0815 0.50  
2566: 24 17  8  0   24 16  9  0             314941.3166   0.0815  0.030   0.0815 0.50  
2567: 19  7 12  0   18  6 13  0             314950.3585   0.0640  0.030               
2568: 23 17  6  0   23 16  7  0             314978.9439   0.0129  0.030   0.0130 0.50  
2569: 23 17  7  0   23 16  8  0             314978.9439   0.0129  0.030   0.0130 0.50  
2570/ 22 17  5  0   22 16  6  0             315008.6271   0.0917  0.030   0.0917 0.50  
2571: 22 17  6  0   22 16  7  0             315008.6271   0.0917  0.030   0.0917 0.50  
2572: 39 16 23  1   39 15 24  1             315083.3169  -0.0540  0.030  -0.0542 0.50  
2573: 39 16 24  1   39 15 25  1             315083.3169  -0.0544  0.030  -0.0542 0.50  
2574: 31 11 21  0   30 11 20  0             315188.3209  -0.0309  0.030               
2575: 31 11 20  0   30 11 19  0             315190.6504   0.0451  0.030               
2576: 38 16 22  1   38 15 23  1             315319.8330  -0.0256  0.030  -0.0257 0.50  
2577: 38 16 23  1   38 15 24  1             315319.8330  -0.0258  0.030  -0.0257 0.50  
2578: 33  4 29  1   32  5 28  1             315422.3736   0.0367  0.030               
2579: 37 16 21  1   37 15 22  1             315534.8255   0.0027  0.030   0.0028 0.50  
2580: 37 16 22  1   37 15 23  1             315534.8255   0.0027  0.030   0.0028 0.50  
2581: 36 16 20  1   36 15 21  1             315729.6025   0.0262  0.030   0.0262 0.50  
2582: 36 16 21  1   36 15 22  1             315729.6025   0.0261  0.030   0.0262 0.50  
2583: 32  8 25  1   31  8 24  1             315745.5798   0.0059  0.030               
2584: 35 16 19  1   35 15 20  1             315905.4366  -0.0128  0.030  -0.0128 0.50  
2585: 35 16 20  1   35 15 21  1             315905.4366  -0.0128  0.030  -0.0128 0.50  
2586: 31 10 22  0   30 10 21  0             315925.6412   0.0249  0.030               
2587: 31 10 21  0   30 10 20  0             315949.2888  -0.0144  0.030               
2588: 34 16 18  1   34 15 19  1             316064.0840  -0.0018  0.030  -0.0018 0.50  
2589: 34 16 19  1   34 15 20  1             316064.0840  -0.0018  0.030  -0.0018 0.50  
2590: 32  7 26  1   31  7 25  1             316139.3134  -0.0079  0.030               
2591: 34  5 29  1   33  6 28  1             316206.1049  -0.0324  0.030               
2592: 33 16 17  1   33 15 18  1             316214.5996  -0.0132  0.030  -0.0132 0.50  
2593: 33 16 18  1   33 15 19  1             316214.5996  -0.0132  0.030  -0.0132 0.50  
2594: 32 16 16  1   32 15 17  1             316320.1228  -0.0215  0.030  -0.0215 0.50  
2595: 32 16 17  1   32 15 18  1             316320.1228  -0.0215  0.030  -0.0215 0.50  
2596: 34  1 33  0   33  2 32  0             316340.7299   0.0616  0.030   0.0054 0.09  
2597: 34  1 33  0   33  1 32  0             316340.7299  -0.0101  0.030   0.0054 0.41  
2598: 34  2 33  0   33  2 32  0             316340.7299   0.0210  0.030   0.0054 0.41  
2599: 34  2 33  0   33  1 32  0             316340.7299  -0.0507  0.030   0.0054 0.09  
2600: 31 16 15  1   31 15 16  1             316450.4682  -0.0246  0.030  -0.0246 0.50  
2601: 31 16 16  1   31 15 17  1             316450.4682  -0.0246  0.030  -0.0246 0.50  
2602: 32  5 28  1   31  4 27  1             316507.2043   0.0631  0.030               
2603: 32  8 24  1   31  8 23  1             316536.2577  -0.0045  0.030               
2604: 30 16 14  1   30 15 15  1             316537.6069   0.0297  0.030   0.0298 0.50  
2605: 30 16 15  1   30 15 16  1             316537.6069   0.0297  0.030   0.0298 0.50  
2606: 30  6 24  0   29  6 23  0             316660.9009   0.0017  0.030               
2607: 28 16 12  1   28 15 13  1             316694.0697  -0.0132  0.030  -0.0132 0.50  
2608: 28 16 13  1   28 15 14  1             316694.0697  -0.0132  0.030  -0.0132 0.50  
2609: 32  4 28  0   31  5 27  0             316733.6155   0.0861  0.030               
2610: 27 16 11  1   27 15 12  1             316756.0654  -0.0526  0.030  -0.0526 0.50  
2611: 27 16 12  1   27 15 13  1             316756.0654  -0.0526  0.030  -0.0526 0.50  
2612: 22  6 17  1   21  5 16  1             316767.4502  -0.0031  0.030               
2613: 26 16 10  1   26 15 11  1             316808.3481   0.0469  0.030   0.0470 0.50  
2614: 26 16 11  1   26 15 12  1             316808.3481   0.0469  0.030   0.0470 0.50  
2615: 25 16  9  1   25 15 10  1             316851.4460   0.0021  0.030   0.0022 0.50  
2616: 25 16 10  1   25 15 11  1             316851.4460   0.0021  0.030   0.0022 0.50  
2617: 24 16  8  1   24 15  9  1             316886.2621  -0.0781  0.030  -0.0781 0.50  
2618: 24 16  9  1   24 15 10  1             316886.2621  -0.0781  0.030  -0.0781 0.50  
2619: 23 16  7  1   23 15  8  1             316913.7370  -0.0208  0.030  -0.0209 0.50  
2620: 23 16  8  1   23 15  9  1             316913.7370  -0.0208  0.030  -0.0209 0.50  
2621: 31  9 23  0   30  9 22  0             316917.5001  -0.0450  0.030               
2622: 22 16  6  1   22 15  7  1             316934.4308  -0.0042  0.030  -0.0042 0.50  
2623: 22 16  7  1   22 15  8  1             316934.4308  -0.0042  0.030  -0.0042 0.50  
2624: 21 16  5  1   21 15  6  1             316949.1376   0.0574  0.030   0.0575 0.50  
2625: 21 16  6  1   21 15  7  1             316949.1376   0.0574  0.030   0.0575 0.50  
2626: 20 16  4  1   20 15  5  1             316958.3641  -0.0074  0.030  -0.0075 0.50  
2627: 20 16  5  1   20 15  6  1             316958.3641  -0.0074  0.030  -0.0075 0.50  
2628: 17 16  1  1   17 15  2  1             316960.5077   0.0507  0.030   0.0507 0.50  
2629: 17 16  2  1   17 15  3  1             316960.5077   0.0507  0.030   0.0507 0.50  
2630/ 21  6 15  1   20  5 16  1             317009.2351   0.1027  0.030               
2631: 31  9 22  0   30  9 21  0             317179.7979   0.0026  0.030               
2632: 19  7 13  1   18  6 12  1             317227.6930   0.0221  0.030               
2633: 19  7 12  1   18  6 13  1             317421.9967  -0.0372  0.030               
2634: 31  7 25  0   30  7 24  0             317622.0970   0.0062  0.030               
2635: 35  1 34  1   34  2 33  1             317625.8707   0.2284  0.030  -0.0132 0.09  
2636: 35  1 34  1   34  1 33  1             317625.8707  -0.0730  0.030  -0.0132 0.41  
2637: 35  2 34  1   34  2 33  1             317625.8707   0.0467  0.030  -0.0132 0.41  
2638: 35  2 34  1   34  1 33  1             317625.8707  -0.2547  0.030  -0.0132 0.09  
2639: 31  8 24  0   30  8 23  0             317896.2618   0.0073  0.030               
2640: 32  5 28  0   31  5 27  0             317976.8860  -0.0005  0.030               
2641: 25  6 20  0   24  5 19  0             318602.4967  -0.0670  0.030               
2642: 32  4 28  0   31  4 27  0             318617.2928   0.0028  0.030               
2643: 33  5 29  1   32  5 28  1             318781.5205   0.0114  0.030               
2644: 35  0 35  0   34  1 34  0             318917.4336  -0.0007  0.030  -0.0011 0.10  
2645: 35  0 35  0   34  0 34  0             318917.4336  -0.0011  0.030  -0.0011 0.40  
2646: 35  1 35  0   34  1 34  0             318917.4336  -0.0009  0.030  -0.0011 0.40  
2647: 35  1 35  0   34  0 34  0             318917.4336  -0.0014  0.030  -0.0011 0.10  
2648: 17  8 10  1   16  7  9  1             319109.3517   0.0228  0.030               
2649: 17  8  9  1   16  7 10  1             319111.0365   0.0345  0.030               
2650: 34  6 28  0   33  7 27  0             319169.0871   0.0162  0.030               
2651: 31  5 26  0   30  5 25  0             319364.0288   0.0037  0.030               
2652: 21  6 15  0   20  5 16  0             319709.1177   0.0024  0.030               
2653: 31  8 23  0   30  8 22  0             319861.3887   0.0032  0.030               
2654: 33  4 29  1   32  4 28  1             320173.0601   0.0011  0.030               
2655: 36  0 36  1   35  1 35  1             320236.3998  -0.0063  0.030  -0.0082 0.10  
2656: 36  0 36  1   35  0 35  1             320236.3998  -0.0087  0.030  -0.0082 0.40  
2657: 36  1 36  1   35  1 35  1             320236.3998  -0.0077  0.030  -0.0082 0.40  
2658: 36  1 36  1   35  0 35  1             320236.3998  -0.0100  0.030  -0.0082 0.10  
2659: 33  3 30  0   32  4 29  0             320294.6264  -0.0268  0.030               
2660: 15  9  6  1   14  8  7  1             320320.1243   0.0095  0.030   0.0116 0.50  
2661: 15  9  7  1   14  8  6  1             320320.1243   0.0137  0.030   0.0116 0.50  
2662: 33  4 30  0   32  4 29  0             320352.6222  -0.0412  0.030               
2663: 33  3 30  0   32  3 29  0             320388.6418  -0.0149  0.030               
2664: 33  4 30  0   32  3 29  0             320446.6686   0.0015  0.030               
2665: 32  7 25  1   31  7 24  1             320500.6511  -0.0141  0.030               
2666: 26  6 21  0   25  5 20  0             320677.2467   0.0759  0.030               
2667: 32  5 27  1   31  5 26  1             320948.3463   0.0088  0.030               
2668: 34  3 31  1   33  4 30  1             321182.2956  -0.0290  0.030               
2669: 13 10  3  1   12  9  4  1             321335.4379  -0.0185  0.030  -0.0186 0.50  
2670: 13 10  4  1   12  9  3  1             321335.4379  -0.0185  0.030  -0.0186 0.50  
2671: 34  4 31  1   33  4 30  1             321376.7212  -0.0126  0.030               
2672: 34  3 31  1   33  3 30  1             321478.5499   0.0039  0.030               
2673: 34  4 31  1   33  3 30  1             321672.9227  -0.0324  0.030               
2674: 33 20 13  1   32 20 12  1             321899.2713  -0.0008  0.030  -0.0008 0.50  
2675: 33 20 14  1   32 20 13  1             321899.2713  -0.0008  0.030  -0.0008 0.50  
2676: 33 21 12  1   32 21 11  1             321900.7575   0.0187  0.030   0.0188 0.50  
2677: 33 21 13  1   32 21 12  1             321900.7575   0.0187  0.030   0.0188 0.50  
2678: 33 19 14  1   32 19 13  1             321914.6115   0.0016  0.030   0.0016 0.50  
2679: 33 19 15  1   32 19 14  1             321914.6115   0.0016  0.030   0.0016 0.50  
2680: 33 22 11  1   32 22 10  1             321916.5912  -0.0018  0.030  -0.0018 0.50  
2681: 33 22 12  1   32 22 11  1             321916.5912  -0.0018  0.030  -0.0018 0.50  
2682: 33 23 10  1   32 23  9  1             321944.9397   0.0057  0.030   0.0058 0.50  
2683: 33 23 11  1   32 23 10  1             321944.9397   0.0057  0.030   0.0058 0.50  
2684: 33 18 15  1   32 18 14  1             321949.9099   0.0304  0.030   0.0305 0.50  
2685: 33 18 16  1   32 18 15  1             321949.9099   0.0304  0.030   0.0305 0.50  
2686: 33 24  9  1   32 24  8  1             321984.2504   0.0060  0.030   0.0060 0.50  
2687: 33 24 10  1   32 24  9  1             321984.2504   0.0060  0.030   0.0060 0.50  
2688: 12 11  1  0   11 10  2  0             321989.5788   0.0245  0.030   0.0245 0.50  
2689: 12 11  2  0   11 10  1  0             321989.5788   0.0245  0.030   0.0245 0.50  
2690: 33 17 16  1   32 17 15  1             322009.2656   0.0071  0.030   0.0072 0.50  
2691: 33 17 17  1   32 17 16  1             322009.2656   0.0071  0.030   0.0072 0.50  
2692: 33 25  8  1   32 25  7  1             322033.3001   0.0023  0.030   0.0023 0.50  
2693: 33 25  9  1   32 25  8  1             322033.3001   0.0023  0.030   0.0023 0.50  
2694: 33 26  7  1   32 26  6  1             322091.0915   0.0005  0.030   0.0006 0.50  
2695: 33 26  8  1   32 26  7  1             322091.0915   0.0005  0.030   0.0006 0.50  
2696: 33 16 17  1   32 16 16  1             322099.5515   0.0001  0.030   0.0002 0.50  
2697: 33 16 18  1   32 16 17  1             322099.5515   0.0001  0.030   0.0002 0.50  
2698/ 33 27  6  1   32 27  5  1             322156.9200   0.1262  0.030   0.1262 0.50  
2699: 33 27  7  1   32 27  6  1             322156.9200   0.1262  0.030   0.1262 0.50  
2700: 33 15 18  1   32 15 17  1             322205.0814  -0.0014  0.030  -0.0014 0.50  
2701: 33 15 19  1   32 15 18  1             322205.0814  -0.0014  0.030  -0.0014 0.50  
2702: 33 28  5  1   32 28  4  1             322229.6987  -0.0137  0.030  -0.0138 0.50  
2703: 33 28  6  1   32 28  5  1             322229.6987  -0.0137  0.030  -0.0138 0.50  
2704: 11 11  0  1   10 10  1  1             322275.2007  -0.0075  0.030  -0.0075 0.50  
2705: 11 11  1  1   10 10  0  1             322275.2007  -0.0075  0.030  -0.0075 0.50  
2706: 33 29  4  1   32 29  3  1             322309.2387  -0.0222  0.030  -0.0223 0.50  
2707: 33 29  5  1   32 29  4  1             322309.2387  -0.0222  0.030  -0.0223 0.50  
2708: 33 14 19  1   32 14 18  1             322396.6312  -0.0021  0.030  -0.0021 0.50  
2709: 33 14 20  1   32 14 19  1             322396.6312  -0.0020  0.030  -0.0021 0.50  
2710: 33 31  2  1   32 31  1  1             322486.2951  -0.0219  0.030  -0.0220 0.50  
2711: 33 31  3  1   32 31  2  1             322486.2951  -0.0219  0.030  -0.0220 0.50  
2712: 27  6 22  0   26  5 21  0             322552.5250  -0.0014  0.030               
2713: 33 13 20  1   32 13 19  1             322630.0699  -0.0079  0.030  -0.0072 0.50  
2714: 33 13 21  1   32 13 20  1             322630.0699  -0.0065  0.030  -0.0072 0.50  
2715: 23  6 18  1   22  5 17  1             322765.7908  -0.0287  0.030               
2716: 34  3 32  0   33  3 31  0             322788.0922  -0.0110  0.030               
2717: 34  2 32  0   33  2 31  0             322789.2073   0.0088  0.030               
2718: 34  3 32  0   33  2 31  0             322790.8015   0.0415  0.030               
2719: 33 12 21  1   32 12 20  1             322948.6225  -0.0192  0.030  -0.0019 0.50  
2720: 33 12 22  1   32 12 21  1             322948.6225   0.0154  0.030  -0.0019 0.50  
2721: 14 10  4  0   13  9  5  0             323072.8173  -0.0247  0.030  -0.0247 0.50  
2722: 14 10  5  0   13  9  4  0             323072.8173  -0.0246  0.030  -0.0247 0.50  
2723: 32 22 10  0   31 22  9  0             323373.7400   0.0672  0.030   0.0672 0.50  
2724: 32 22 11  0   31 22 10  0             323373.7400   0.0672  0.030   0.0672 0.50  
2725: 32 23  9  0   31 23  8  0             323380.3296   0.0100  0.030   0.0100 0.50  
2726: 32 23 10  0   31 23  9  0             323380.3296   0.0100  0.030   0.0100 0.50  
2727: 32 21 11  0   31 21 10  0             323381.8870   0.0193  0.030   0.0194 0.50  
2728: 32 21 12  0   31 21 11  0             323381.8870   0.0193  0.030   0.0194 0.50  
2729: 33 11 23  1   32 11 22  1             323386.5632   0.0153  0.030               
2730: 33 11 22  1   32 11 21  1             323387.2444  -0.0139  0.030               
2731: 32 24  8  0   31 24  7  0             323399.9010   0.0159  0.030   0.0159 0.50  
2732: 32 24  9  0   31 24  8  0             323399.9010   0.0159  0.030   0.0159 0.50  
2733: 32 20 12  0   31 20 11  0             323407.2990   0.0188  0.030   0.0188 0.50  
2734: 32 20 13  0   31 20 12  0             323407.2990   0.0188  0.030   0.0188 0.50  
2735: 32 25  7  0   31 25  6  0             323430.8089  -0.0039  0.030  -0.0039 0.50  
2736: 32 25  8  0   31 25  7  0             323430.8089  -0.0039  0.030  -0.0039 0.50  
2737: 32 19 13  0   31 19 12  0             323452.5790   0.0117  0.030   0.0118 0.50  
2738: 32 19 14  0   31 19 13  0             323452.5790   0.0117  0.030   0.0118 0.50  
2739: 32 26  6  0   31 26  5  0             323471.8419   0.0098  0.030   0.0098 0.50  
2740: 32 26  7  0   31 26  6  0             323471.8419   0.0098  0.030   0.0098 0.50  
2741: 32 27  5  0   31 27  4  0             323521.8924  -0.0026  0.030  -0.0026 0.50  
2742: 32 27  6  0   31 27  5  0             323521.8924  -0.0026  0.030  -0.0026 0.50  
2743: 33  5 29  1   32  4 28  1             323532.2049  -0.0262  0.030               
2744: 32 18 14  0   31 18 13  0             323540.5334   0.0104  0.030   0.0105 0.50  
2745: 32 18 15  0   31 18 14  0             323540.5334   0.0104  0.030   0.0105 0.50  
2746: 32 28  4  0   31 28  3  0             323580.1429   0.0137  0.030   0.0138 0.50  
2747: 32 28  5  0   31 28  4  0             323580.1429   0.0137  0.030   0.0138 0.50  
2748: 32 17 15  0   31 17 14  0             323620.8810  -0.0003  0.030  -0.0003 0.50  
2749: 32 17 16  0   31 17 15  0             323620.8810  -0.0003  0.030  -0.0003 0.50  
2750: 20  7 14  0   19  6 13  0             323664.0156  -0.0478  0.030               
2751: 33  6 28  1   32  6 27  1             323708.2108   0.0023  0.030               
2752: 32 30  2  0   31 30  1  0             323718.3742   0.0848  0.030   0.0848 0.50  
2753: 32 30  3  0   31 30  2  0             323718.3742   0.0848  0.030   0.0848 0.50  
2754: 32 16 16  0   31 16 15  0             323759.8109   0.0044  0.030   0.0044 0.50  
2755: 32 16 17  0   31 16 16  0             323759.8109   0.0044  0.030   0.0044 0.50  
2756: 32 31  1  0   31 31  0  0             323797.0047  -0.0569  0.030  -0.0569 0.50  
2757: 32 31  2  0   31 31  1  0             323797.0047  -0.0569  0.030  -0.0569 0.50  
2758: 32  6 27  0   31  6 26  0             323907.8507   0.0307  0.030               
2759: 32 15 17  0   31 15 16  0             323943.1694   0.0107  0.030   0.0107 0.50  
2760: 32 15 18  0   31 15 17  0             323943.1694   0.0107  0.030   0.0107 0.50  
2761: 33 10 24  1   32 10 23  1             323999.1599  -0.0005  0.030               
2762: 33 10 23  1   32 10 22  1             324010.5505  -0.0221  0.030               
2763: 16  9  7  0   15  8  8  0             324036.3176  -0.0259  0.030   0.0069 0.50  
2764: 16  9  8  0   15  8  7  0             324036.3176   0.0396  0.030   0.0069 0.50  
2765: 32 14 18  0   31 14 17  0             324186.2811   0.0025  0.030   0.0027 0.50  
2766: 32 14 19  0   31 14 18  0             324186.2811   0.0028  0.030   0.0027 0.50  
2767: 28  6 23  0   27  5 22  0             324504.0105   0.0199  0.030               
2768: 32 13 19  0   31 13 18  0             324509.1103  -0.0110  0.030  -0.0071 0.50  
2769: 32 13 20  0   31 13 19  0             324509.1103  -0.0031  0.030  -0.0071 0.50  
2770: 32  6 26  1   31  6 25  1             324572.4066  -0.0065  0.030               
2771: 18  8 11  0   17  7 10  0             324656.3424   0.0395  0.030               
2772: 18  8 10  0   17  7 11  0             324671.9244   0.0774  0.030               
2773: 20  7 13  0   19  6 14  0             324792.5392   0.0125  0.030               
2774: 33  9 25  1   32  9 24  1             324848.9177   0.0120  0.030               
2775: 32 12 20  0   31 12 19  0             324941.8377  -0.0942  0.030  -0.0066 0.50  
2776: 32 12 21  0   31 12 20  0             324941.8377   0.0810  0.030  -0.0066 0.50  
2777: 33  9 24  1   32  9 23  1             324987.2891  -0.0133  0.030               
2778: 31  7 24  0   30  7 23  0             325221.2947  -0.0041  0.030               
2779: 34  4 30  1   33  5 29  1             325290.9813  -0.0039  0.030               
2780: 35  1 34  0   34  2 33  0             325326.2205   0.0391  0.030   0.0074 0.09  
2781: 35  1 34  0   34  1 33  0             325326.2205  -0.0014  0.030   0.0074 0.41  
2782: 35  2 34  0   34  2 33  0             325326.2205   0.0162  0.030   0.0074 0.41  
2783: 35  2 34  0   34  1 33  0             325326.2205  -0.0243  0.030   0.0074 0.09  
2784: 21  5 16  0   20  4 17  0             325375.9290  -0.0762  0.030               
2785: 32 11 22  0   31 11 21  0             325531.4622   0.0081  0.030               
2786: 32 11 21  0   31 11 20  0             325534.5886   0.0201  0.030               
2787: 33  8 26  1   32  8 25  1             325810.0795   0.0064  0.030               
2788: 22  5 17  1   21  4 18  1             325835.6370  -0.0063  0.030               
2789: 33  5 28  0   32  6 27  0             325946.3971  -0.0078  0.030               
2790: 33  7 27  1   32  7 26  1             325960.8196  -0.0503  0.030               
2791: 33  4 29  0   32  5 28  0             326166.3892  -0.0601  0.030               
2792: 32 10 23  0   31 10 22  0             326348.4660   0.0194  0.030               
2793: 32 10 22  0   31 10 21  0             326390.6495  -0.0017  0.030               
2794: 36  1 35  1   35  2 34  1             326402.5393   0.1454  0.030  -0.0001 0.09  
2795: 36  1 35  1   35  1 34  1             326402.5393  -0.0362  0.030  -0.0001 0.41  
2796: 36  2 35  1   35  2 34  1             326402.5393   0.0361  0.030  -0.0001 0.41  
2797: 36  2 35  1   35  1 34  1             326402.5393  -0.1456  0.030  -0.0001 0.09  
2798: 20  7 14  1   19  6 13  1             326540.6016  -0.0175  0.030               
2799: 31  6 25  0   30  6 24  0             326772.4685  -0.0294  0.030               
2800: 33  5 29  0   32  5 28  0             326978.4472  -0.0030  0.030               
2801: 33  8 25  1   32  8 24  1             326983.3705  -0.0017  0.030               
2802: 33  4 29  0   32  4 28  0             327409.8017  -0.0048  0.030               
2803: 32  9 24  0   31  9 23  0             327417.2407   0.0155  0.030               
2804: 32  7 26  0   31  7 25  0             327581.7790   0.0064  0.030               
2805: 22  6 16  1   21  5 17  1             327593.4547  -0.0668  0.030               
2806: 34  5 30  1   33  5 29  1             327638.0978  -0.0015  0.030               
2807: 32  5 27  0   31  5 26  0             327738.1207   0.0036  0.030               
2808: 32  9 23  0   31  9 22  0             327844.7903  -0.0078  0.030               
2809: 24  6 19  1   23  5 18  1             327874.0348  -0.0218  0.030               
2810: 36  0 36  0   35  1 35  0             327904.3385   0.0073  0.030   0.0072 0.10  
2811: 36  0 36  0   35  0 35  0             327904.3385   0.0071  0.030   0.0072 0.40  
2812: 36  1 36  0   35  1 35  0             327904.3385   0.0072  0.030   0.0072 0.40  
2813: 36  1 36  0   35  0 35  0             327904.3385   0.0069  0.030   0.0072 0.10  
2814: 33  5 29  0   32  4 28  0             328221.7865  -0.0209  0.030               
2815: 32  8 25  0   31  8 24  0             328310.9808   0.0100  0.030               
2816: 34  4 30  1   33  4 29  1             328650.1611   0.0037  0.030               
2817: 18  8 11  1   17  7 10  1             328736.2864  -0.0020  0.030               
2818: 18  8 10  1   17  7 11  1             328740.2055  -0.0714  0.030               
2819: 37  0 37  1   36  1 36  1             329014.6802  -0.0081  0.030  -0.0093 0.10  
2820: 37  0 37  1   36  0 36  1             329014.6802  -0.0095  0.030  -0.0093 0.40  
2821: 37  1 37  1   36  1 36  1             329014.6802  -0.0089  0.030  -0.0093 0.40  
2822: 37  1 37  1   36  0 36  1             329014.6802  -0.0103  0.030  -0.0093 0.10  
2823: 34  3 31  0   33  4 30  0             329284.5215  -0.0799  0.030               
2824: 34  4 31  0   33  4 30  0             329320.2170   0.0150  0.030               
2825: 34  3 31  0   33  3 30  0             329342.6002  -0.0115  0.030               
2826/ 34  4 31  0   33  3 30  0             329378.3271   0.1148  0.030               
2827: 33  5 28  1   32  5 27  1             329493.1159  -0.0011  0.030               
2828: 35  4 32  1   34  4 31  1             330141.2542   0.0207  0.040               
2829: 35  3 32  1   34  3 31  1             330210.2404  -0.0358  0.040               
2830: 14 10  4  1   13  9  5  1             331077.5130  -0.0201  0.040  -0.0202 0.50  
2831: 14 10  5  1   13  9  4  1             331077.5130  -0.0201  0.040  -0.0202 0.50  
2832: 32  8 24  0   31  8 23  0             331153.2001  -0.0225  0.040               
2833: 33  7 26  1   32  7 25  1             331545.8625  -0.0133  0.040               
2834: 34 21 13  1   33 21 12  1             331642.5318   0.0144  0.040   0.0144 0.50  
2835: 34 21 14  1   33 21 13  1             331642.5318   0.0144  0.040   0.0144 0.50  
2836: 34 20 14  1   33 20 13  1             331645.8782   0.0184  0.040   0.0184 0.50  
2837: 34 20 15  1   33 20 14  1             331645.8782   0.0184  0.040   0.0184 0.50  
2838: 34 22 12  1   33 22 11  1             331654.6385  -0.0336  0.040  -0.0336 0.50  
2839: 34 22 13  1   33 22 12  1             331654.6385  -0.0336  0.040  -0.0336 0.50  
2840: 34 19 15  1   33 19 14  1             331667.3486   0.0102  0.040   0.0103 0.50  
2841: 34 19 16  1   33 19 15  1             331667.3486   0.0102  0.040   0.0103 0.50  
2842: 34 23 11  1   33 23 10  1             331680.2490   0.0006  0.040   0.0007 0.50  
2843: 34 23 12  1   33 23 11  1             331680.2490   0.0006  0.040   0.0007 0.50  
2844: 34 18 16  1   33 18 15  1             331710.3752   0.0127  0.040   0.0127 0.50  
2845: 34 18 17  1   33 18 16  1             331710.3752   0.0127  0.040   0.0127 0.50  
2846: 34 24 10  1   33 24  9  1             331717.6189   0.0286  0.040   0.0286 0.50  
2847: 34 24 11  1   33 24 10  1             331717.6189   0.0286  0.040   0.0286 0.50  
2848: 35  2 33  0   34  2 32  0             331766.5207  -0.3152  0.040   0.0080 0.50  
2849: 35  3 33  0   34  3 32  0             331766.5207   0.3312  0.040   0.0080 0.50  
2850: 34 17 17  1   33 17 16  1             331779.4146  -0.0153  0.040  -0.0153 0.50  
2851: 34 17 18  1   33 17 17  1             331779.4146  -0.0153  0.040  -0.0153 0.50  
2852: 34 16 18  1   33 16 17  1             331880.7338  -0.0100  0.040  -0.0101 0.50  
2853: 34 16 19  1   33 16 18  1             331880.7338  -0.0100  0.040  -0.0101 0.50  
2854: 34 27  7  1   33 27  6  1             331888.0839   0.0806  0.040   0.0806 0.49  
2855: 34 27  8  1   33 27  7  1             331888.0839   0.0806  0.040   0.0806 0.49  
2856: 34 27  8  1   33 27  6  1             331888.0839   0.0806  0.040   0.0806 0.03  
2857: 34 15 19  1   33 15 18  1             332031.2237  -0.0471  0.040  -0.0472 0.50  
2858: 34 15 20  1   33 15 19  1             332031.2237  -0.0471  0.040  -0.0472 0.50  
2859/ 34 29  5  1   33 29  4  1             332041.6600   0.1876  0.040   0.1877 0.50  
2860: 34 29  6  1   33 29  5  1             332041.6600   0.1876  0.040   0.1877 0.50  
2861: 13 11  2  0   12 10  3  0             332088.9938   0.0337  0.040   0.0338 0.50  
2862: 13 11  3  0   12 10  2  0             332088.9938   0.0337  0.040   0.0338 0.50  
2863: 34 14 20  1   33 14 19  1             332224.2813  -0.0212  0.040  -0.0212 0.50  
2864: 34 14 21  1   33 14 20  1             332224.2813  -0.0211  0.040  -0.0212 0.50  
2865: 34 13 21  1   33 13 20  1             332474.7472  -0.0146  0.040  -0.0132 0.50  
2866: 34 13 22  1   33 13 21  1             332474.7472  -0.0117  0.040  -0.0132 0.50  
2867/ 36  3 34  1   35  3 33  1             332606.7591  -0.1811  0.040               
2868: 36  2 34  1   35  2 33  1             332609.2544  -0.0480  0.040               
2869: 36  3 34  1   35  2 33  1             332613.2040  -0.0161  0.040               
2870: 34 12 22  1   33 12 21  1             332827.4415  -0.0196  0.040   0.0150 0.50  
2871: 34 12 23  1   33 12 22  1             332827.4415   0.0496  0.040   0.0150 0.50  
2872: 34  6 29  1   33  6 28  1             332920.3126  -0.0091  0.040               
2873: 15 10  5  0   14  9  6  0             333151.7711  -0.0023  0.040  -0.0022 0.50  
2874: 15 10  6  0   14  9  5  0             333151.7711  -0.0021  0.040  -0.0022 0.50  
2875: 33  6 28  0   32  6 27  0             333164.7733  -0.0006  0.040               
2876: 34 11 24  1   33 11 23  1             333312.2811   0.0124  0.040               
2877: 34 11 23  1   33 11 22  1             333313.5855  -0.0033  0.040               
2878: 33 22 11  0   32 22 10  0             333470.0367   0.0132  0.040   0.0132 0.50  
2879: 33 22 12  0   32 22 11  0             333470.0367   0.0132  0.040   0.0132 0.50  
2880: 33 23 10  0   32 23  9  0             333472.0316  -0.0042  0.040  -0.0042 0.50  
2881: 33 23 11  0   32 23 10  0             333472.0316  -0.0042  0.040  -0.0042 0.50  
2882: 33 21 12  0   32 21 11  0             333484.0889   0.0179  0.040   0.0180 0.50  
2883: 33 21 13  0   32 21 12  0             333484.0889   0.0179  0.040   0.0180 0.50  
2884: 33 24  9  0   32 24  8  0             333488.0207   0.0278  0.040   0.0278 0.50  
2885: 33 24 10  0   32 24  9  0             333488.0207   0.0278  0.040   0.0278 0.50  
2886: 33 20 13  0   32 20 12  0             333516.7933  -0.0293  0.040  -0.0294 0.50  
2887: 33 20 14  0   32 20 13  0             333516.7933  -0.0293  0.040  -0.0294 0.50  
2888: 33 26  7  0   32 26  6  0             333555.2108  -0.0202  0.040  -0.0203 0.50  
2889: 33 26  8  0   32 26  7  0             333555.2108  -0.0202  0.040  -0.0203 0.50  
2890: 33 19 14  0   32 19 13  0             333571.5895   0.0230  0.040   0.0230 0.50  
2891: 33 19 15  0   32 19 14  0             333571.5895   0.0230  0.040   0.0230 0.50  
2892: 33 18 15  0   32 18 14  0             333651.3373   0.0162  0.040   0.0162 0.50  
2893: 33 18 16  0   32 18 15  0             333651.3373   0.0162  0.040   0.0162 0.50  
2894: 33 28  5  0   32 28  4  0             333661.4696   0.0006  0.040   0.0006 0.50  
2895: 33 28  6  0   32 28  5  0             333661.4696   0.0006  0.040   0.0006 0.50  
2896: 33 29  4  0   32 29  3  0             333726.9463   0.0350  0.040   0.0350 0.50  
2897: 33 29  5  0   32 29  4  0             333726.9463   0.0350  0.040   0.0350 0.50  
2898: 33 17 16  0   32 17 15  0             333784.9325  -0.0132  0.040  -0.0133 0.50  
2899: 33 17 17  0   32 17 16  0             333784.9325  -0.0132  0.040  -0.0133 0.50  
2900: 33 16 17  0   32 16 16  0             333919.7787   0.0082  0.040   0.0083 0.50  
2901: 33 16 18  0   32 16 17  0             333919.7787   0.0082  0.040   0.0083 0.50  
2902: 34 10 25  1   33 10 24  1             333989.6487   0.0081  0.040               
2903: 34 10 24  1   33 10 23  1             334009.3470  -0.0006  0.040               
2904: 33 15 18  0   32 15 17  0             334125.4794  -0.0266  0.040  -0.0266 0.50  
2905: 33 15 19  0   32 15 18  0             334125.4794  -0.0266  0.040  -0.0266 0.50  
2906: 36  1 35  0   35  2 34  0             334309.0160  -0.0101  0.040  -0.0281 0.09  
2907: 36  1 35  0   35  1 34  0             334309.0160  -0.0330  0.040  -0.0281 0.41  
2908: 36  2 35  0   35  2 34  0             334309.0160  -0.0230  0.040  -0.0281 0.41  
2909: 36  2 35  0   35  1 34  0             334309.0160  -0.0460  0.040  -0.0281 0.09  
2910: 33 14 19  0   32 14 18  0             334396.3810  -0.0011  0.040  -0.0008 0.50  
2911: 33 14 20  0   32 14 19  0             334396.3810  -0.0004  0.040  -0.0008 0.50  
2912: 33  6 27  1   32  6 26  1             334716.8711  -0.0196  0.040               
2913: 33 13 20  0   32 13 19  0             334755.1733   0.0076  0.040   0.0163 0.50  
2914: 33 13 21  0   32 13 20  0             334755.1733   0.0250  0.040   0.0163 0.50  
2915: 34  9 26  1   33  9 25  1             334912.5539  -0.0026  0.040               
2916: 34  9 25  1   33  9 24  1             335133.3869  -0.0468  0.040               
2917: 37  1 36  1   36  2 35  1             335176.7679   0.0646  0.040  -0.0229 0.09  
2918: 37  1 36  1   36  1 35  1             335176.7679  -0.0447  0.040  -0.0229 0.41  
2919: 37  2 36  1   36  2 35  1             335176.7679  -0.0010  0.040  -0.0229 0.41  
2920: 37  2 36  1   36  1 35  1             335176.7679  -0.1104  0.040  -0.0229 0.09  
2921: 33 12 21  0   32 12 20  0             335235.9433  -0.0814  0.040   0.0967 0.50  
2922: 33 12 22  0   32 12 21  0             335235.9433   0.2747  0.040   0.0967 0.50  
2923: 34  7 28  1   33  7 27  1             335701.5229  -0.0341  0.040               
2924: 34  8 27  1   33  8 26  1             335857.8237  -0.0076  0.040               
2925: 33 11 23  0   32 11 22  0             335891.0663  -0.0097  0.040               
2926: 33 11 22  0   32 11 21  0             335896.9140   0.0163  0.040               
2927: 34  5 30  0   33  5 29  0             335957.9904  -0.0306  0.040               
2928: 33  5 28  0   32  5 27  0             336102.2632   0.0076  0.040               
2929: 34  4 30  0   33  4 29  0             336244.6491   0.0101  0.040               
2930: 32  6 26  0   31  6 25  0             336447.6049  -0.0188  0.040               
2931: 35  5 31  1   34  5 30  1             336473.5323  -0.0343  0.040               
2932: 32  7 25  0   31  7 24  0             336690.6452   0.0138  0.040               
2933: 33 10 24  0   32 10 23  0             336793.9230  -0.0087  0.040               
2934: 33 10 23  0   32 10 22  0             336867.2762   0.0308  0.040               
2935: 37  0 37  0   36  1 36  0             336888.4743  -0.0087  0.040  -0.0089 0.10  
2936: 37  0 37  0   36  0 36  0             336888.4743  -0.0089  0.040  -0.0089 0.40  
2937: 37  1 37  0   36  1 36  0             336888.4743  -0.0088  0.040  -0.0089 0.40  
2938: 37  1 37  0   36  0 36  0             336888.4743  -0.0090  0.040  -0.0089 0.10  
2939: 35  4 31  1   34  4 30  1             337182.8829   0.0178  0.040               
2940: 33  7 27  0   32  7 26  0             337413.9785   0.0011  0.040               
2941: 34  8 26  1   33  8 25  1             337554.8730   0.0214  0.040               
2942: 38  0 38  1   37  1 37  1             337790.4615  -0.0135  0.040  -0.0142 0.10  
2943: 38  0 38  1   37  0 37  1             337790.4615  -0.0143  0.040  -0.0142 0.40  
2944: 38  1 38  1   37  1 37  1             337790.4615  -0.0140  0.040  -0.0142 0.40  
2945: 38  1 38  1   37  0 37  1             337790.4615  -0.0148  0.040  -0.0142 0.10  
2946: 34  5 29  1   33  5 28  1             337855.9447   0.0296  0.040               
2947: 32  6 27  0   31  5 26  0             337893.9909   0.0232  0.040               
2948: 33  9 25  0   32  9 24  0             337925.2038   0.0061  0.040               
2949: 27  6 22  1   26  5 21  1             338257.8904   0.1026  0.040               
2950: 35  4 32  0   34  4 31  0             338284.9739  -0.1190  0.040               
2951: 35  3 32  0   34  3 31  0             338298.9373  -0.0178  0.040               
2952: 33  9 24  0   32  9 23  0             338604.3969   0.0700  0.040               
2953: 33  8 26  0   32  8 25  0             338666.5014  -0.0790  0.040               
2954: 36  4 33  1   35  4 32  1             338899.4058  -0.0665  0.040               
2955: 36  3 33  1   35  3 32  1             338942.3725   0.0316  0.040               
2956: 36  2 34  0   35  3 33  0             340742.0727   0.7123  0.040  -0.0126 0.08  
2957: 36  2 34  0   35  2 33  0             340742.0727  -0.2027  0.040  -0.0126 0.42  
2958: 36  3 34  0   35  3 33  0             340742.0727   0.1776  0.040  -0.0126 0.42  
2959: 36  3 34  0   35  2 33  0             340742.0727  -0.7374  0.040  -0.0126 0.08  
2960: 15 10  5  1   14  9  6  1             340813.8700  -0.0236  0.040  -0.0236 0.50  
2961: 15 10  6  1   14  9  5  1             340813.8700  -0.0236  0.040  -0.0236 0.50  
2962: 37  2 35  1   36  3 34  1             341371.3684  -0.0064  0.040               
2963: 37  3 35  1   36  3 34  1             341373.8266   0.0153  0.040               
2964: 37  2 35  1   36  2 34  1             341375.3112   0.0186  0.040               
2965: 37  3 35  1   36  2 34  1             341377.7104  -0.0185  0.040               
2966: 35 21 14  1   34 21 13  1             341382.9197  -0.0128  0.040  -0.0128 0.50  
2967: 35 21 15  1   34 21 14  1             341382.9197  -0.0128  0.040  -0.0128 0.50  
2968: 35 20 15  1   34 20 14  1             341391.3049  -0.2017  0.040   0.0094 0.28  
2969: 35 22 13  1   34 22 12  1             341391.3049   0.2788  0.040   0.0094 0.22  
2970: 35 20 16  1   34 20 15  1             341391.3049  -0.2017  0.040   0.0094 0.28  
2971: 35 22 14  1   34 22 13  1             341391.3049   0.2788  0.040   0.0094 0.22  
2972: 35 23 12  1   34 23 11  1             341413.4197  -0.1056  0.040  -0.1057 0.50  
2973: 35 23 13  1   34 23 12  1             341413.4197  -0.1056  0.040  -0.1057 0.50  
2974: 35 19 16  1   34 19 15  1             341419.6218  -0.0039  0.040  -0.0040 0.50  
2975: 35 19 17  1   34 19 16  1             341419.6218  -0.0039  0.040  -0.0040 0.50  
2976/ 35 24 11  1   34 24 10  1             341448.7627   0.1350  0.040   0.1350 0.50  
2977: 35 24 12  1   34 24 11  1             341448.7627   0.1350  0.040   0.1350 0.50  
2978: 35 18 17  1   34 18 16  1             341471.0428   0.0351  0.040   0.0351 0.50  
2979: 35 18 18  1   34 18 17  1             341471.0428   0.0351  0.040   0.0351 0.50  
2980: 35 25 10  1   34 25  9  1             341494.8515  -0.0263  0.040  -0.0263 0.50  
2981: 35 25 11  1   34 25 10  1             341494.8515  -0.0263  0.040  -0.0263 0.50  
2982: 35 17 18  1   34 17 17  1             341550.5607   0.0161  0.040   0.0161 0.50  
2983: 35 17 19  1   34 17 18  1             341550.5607   0.0161  0.040   0.0161 0.50  
2984: 35 26  9  1   34 26  8  1             341551.1408   0.0533  0.040   0.0534 0.50  
2985: 35 26 10  1   34 26  9  1             341551.1408   0.0533  0.040   0.0534 0.50  
2986: 35 27  8  1   34 27  7  1             341616.2797   0.0046  0.040   0.0046 0.50  
2987: 35 27  9  1   34 27  8  1             341616.2797   0.0046  0.040   0.0046 0.50  
2988: 35 16 19  1   34 16 18  1             341664.8562   0.0168  0.040   0.0168 0.50  
2989: 35 16 20  1   34 16 19  1             341664.8562   0.0168  0.040   0.0168 0.50  
2990: 35 29  6  1   34 29  5  1             341770.4282  -0.0101  0.040  -0.0102 0.50  
2991: 35 29  7  1   34 29  6  1             341770.4282  -0.0101  0.040  -0.0102 0.50  
2992: 35 15 20  1   34 15 19  1             341823.3994  -0.0763  0.040  -0.0764 0.50  
2993: 35 15 21  1   34 15 20  1             341823.3994  -0.0763  0.040  -0.0764 0.50  
2994: 35 30  5  1   34 30  4  1             341858.1380   0.0013  0.040   0.0013 0.50  
2995: 35 30  6  1   34 30  5  1             341858.1380   0.0013  0.040   0.0013 0.50  
2996: 35 31  4  1   34 31  3  1             341952.2026  -0.0099  0.040  -0.0100 0.50  
2997: 35 31  5  1   34 31  4  1             341952.2026  -0.0099  0.040  -0.0100 0.50  
2998: 35 14 21  1   34 14 20  1             342016.1808  -0.0277  0.040  -0.0276 0.50  
2999: 35 14 22  1   34 14 21  1             342016.1808  -0.0275  0.040  -0.0276 0.50  
3000: 35  6 30  1   34  6 29  1             342042.6596  -0.0145  0.040               
3001: 14 11  3  0   13 10  4  0             342184.5550  -0.0743  0.040  -0.0744 0.50  
3002: 14 11  4  0   13 10  3  0             342184.5550  -0.0743  0.040  -0.0744 0.50  
3003: 35 13 22  1   34 13 21  1             342326.9373  -0.0029  0.040   0.0001 0.50  
3004: 35 13 23  1   34 13 22  1             342326.9373   0.0031  0.040   0.0001 0.50  
3005: 34  6 29  0   33  6 28  0             342337.6137   0.0211  0.040               
3006: 29  6 24  1   28  5 23  1             342406.2939  -0.0569  0.040               
3007: 34  7 27  1   33  7 26  1             342598.0356   0.0410  0.040               
3008: 33  8 25  0   32  8 24  0             342629.5187   0.0038  0.040               
3009: 35 12 23  1   34 12 22  1             342715.0286  -0.0655  0.040   0.0019 0.50  
3010: 35 12 24  1   34 12 23  1             342715.0286   0.0693  0.040   0.0019 0.50  
3011: 16 10  6  0   15  9  7  0             343220.4376  -0.0179  0.040  -0.0174 0.50  
3012: 16 10  7  0   15  9  6  0             343220.4376  -0.0168  0.040  -0.0174 0.50  
3013: 35 11 25  1   34 11 24  1             343250.2696  -0.0555  0.040               
3014: 35 11 24  1   34 11 23  1             343252.6925  -0.0312  0.040               
3015: 37  1 36  0   36  2 35  0             343289.1215   0.0042  0.040  -0.0059 0.09  
3016: 37  1 36  0   36  1 35  0             343289.1215  -0.0087  0.040  -0.0059 0.41  
3017: 37  2 36  0   36  2 35  0             343289.1215  -0.0031  0.040  -0.0059 0.41  
3018: 37  2 36  0   36  1 35  0             343289.1215  -0.0160  0.040  -0.0059 0.09  
3019: 33  6 28  0   32  5 27  0             343320.6498   0.0252  0.040               
3020: 34 23 11  0   33 23 10  0             343562.2296   0.0190  0.040   0.0191 0.50  
3021: 34 23 12  0   33 23 11  0             343562.2296   0.0190  0.040   0.0191 0.50  
3022: 34 22 12  0   33 22 11  0             343565.3138   0.0507  0.040   0.0507 0.50  
3023: 34 22 13  0   33 22 12  0             343565.3138   0.0507  0.040   0.0507 0.50  
3024: 34 24 10  0   33 24  9  0             343574.2158   0.0314  0.040   0.0314 0.50  
3025: 34 24 11  0   33 24 10  0             343574.2158   0.0314  0.040   0.0314 0.50  
3026: 34 21 13  0   33 21 12  0             343585.6422  -0.0159  0.040  -0.0159 0.50  
3027: 34 21 14  0   33 21 13  0             343585.6422  -0.0159  0.040  -0.0159 0.50  
3028: 34 25  9  0   33 25  8  0             343599.3668   0.0472  0.040   0.0472 0.50  
3029: 34 25 10  0   33 25  9  0             343599.3668   0.0472  0.040   0.0472 0.50  
3030: 34 20 14  0   33 20 13  0             343626.2710  -0.0329  0.040  -0.0329 0.50  
3031: 34 20 15  0   33 20 14  0             343626.2710  -0.0329  0.040  -0.0329 0.50  
3032: 34 26  8  0   33 26  7  0             343636.1134   0.0156  0.040   0.0157 0.50  
3033: 34 26  9  0   33 26  8  0             343636.1134   0.0156  0.040   0.0157 0.50  
3034: 34 27  7  0   33 27  6  0             343683.3245   0.0550  0.040   0.0550 0.50  
3035: 34 27  8  0   33 27  7  0             343683.3245   0.0550  0.040   0.0550 0.50  
3036: 34 19 15  0   33 19 14  0             343690.8923   0.0086  0.040   0.0087 0.50  
3037: 34 19 16  0   33 19 15  0             343690.8923   0.0086  0.040   0.0087 0.50  
3038: 34 28  6  0   33 28  5  0             343739.8031   0.0064  0.040   0.0065 0.50  
3039: 34 28  7  0   33 28  6  0             343739.8031   0.0064  0.040   0.0065 0.50  
3040: 34 18 16  0   33 18 15  0             343783.9735  -0.0011  0.040  -0.0011 0.50  
3041: 34 18 17  0   33 18 16  0             343783.9735  -0.0011  0.040  -0.0011 0.50  
3042: 34 30  4  0   33 30  3  0             343877.6149   0.0473  0.040   0.0473 0.50  
3043: 34 30  5  0   33 30  4  0             343877.6149   0.0473  0.040   0.0473 0.50  
3044: 34 17 17  0   33 17 16  0             343903.1257   0.0192  0.040   0.0192 0.50  
3045: 34 17 18  0   33 17 17  0             343903.1257   0.0192  0.040   0.0192 0.50  
3046: 38  1 37  1   37  2 36  1             343948.6000   0.0861  0.040   0.0336 0.09  
3047: 38  1 37  1   37  1 36  1             343948.6000   0.0204  0.040   0.0336 0.41  
3048: 38  2 37  1   37  2 36  1             343948.6000   0.0467  0.040   0.0336 0.41  
3049: 38  2 37  1   37  1 36  1             343948.6000  -0.0189  0.040   0.0336 0.09  
3050: 35 10 26  1   34 10 25  1             343996.5654   0.0022  0.040               
3051: 35 10 25  1   34 10 24  1             344029.8816  -0.0038  0.040               
3052: 34 16 18  0   33 16 17  0             344074.9153  -0.0355  0.040  -0.0355 0.50  
3053: 34 16 19  0   33 16 18  0             344074.9153  -0.0355  0.040  -0.0355 0.50  
3054: 34 15 19  0   33 15 18  0             344312.8769  -0.0111  0.040  -0.0111 0.50  
3055: 34 15 20  0   33 15 19  0             344312.8769  -0.0110  0.040  -0.0111 0.50  
3056: 34  6 28  1   33  6 27  1             344546.8013   0.0152  0.040               
3057: 34 14 20  0   33 14 19  0             344613.7608  -0.0037  0.040  -0.0030 0.50  
3058: 34 14 21  0   33 14 20  0             344613.7608  -0.0021  0.040  -0.0030 0.50  
3059: 35  5 31  0   34  5 30  0             344922.5220   0.0341  0.040               
3060: 35  9 27  1   34  9 26  1             344988.2282   0.0222  0.040               
3061: 34 13 21  0   33 13 20  0             345011.2317  -0.0510  0.040  -0.0325 0.50  
3062: 34 13 22  0   33 13 21  0             345011.2317  -0.0139  0.040  -0.0325 0.50  
3063: 35  4 31  0   34  4 30  0             345110.7398   0.0109  0.040               
3064: 36  5 32  1   35  5 31  1             345240.0255  -0.0493  0.040               
3065: 35  9 26  1   34  9 25  1             345333.3274   0.0054  0.040               
3066: 35  7 29  1   34  7 28  1             345345.2927  -0.0152  0.040               
3067: 34 12 23  0   33 12 22  0             345543.5389   0.0034  0.040               
3068: 34 12 22  0   33 12 21  0             345544.2635   0.0230  0.040               
3069: 33  6 27  0   32  6 26  0             345713.9258  -0.0076  0.040               
3070: 36  4 32  1   35  4 31  1             345755.9817  -0.0839  0.040               
3071: 38  0 38  0   37  1 37  0             345869.7812  -0.0312  0.040  -0.0313 0.10  
3072: 38  0 38  0   37  0 37  0             345869.7812  -0.0313  0.040  -0.0313 0.40  
3073: 38  1 38  0   37  1 37  0             345869.7812  -0.0312  0.040  -0.0313 0.40  
3074: 38  1 38  0   37  0 37  0             345869.7812  -0.0313  0.040  -0.0313 0.10  
3075: 35  8 28  1   34  8 27  1             345876.9625  -0.0709  0.040               
3076: 35  5 30  1   34  5 29  1             346113.1896   0.0098  0.040               
3077: 34 11 23  0   33 11 22  0             346280.4943  -0.0257  0.040               
3078: 39  0 39  1   38  1 38  1             346563.8629   0.0166  0.040   0.0163 0.10  
3079: 39  0 39  1   38  0 38  1             346563.8629   0.0162  0.040   0.0163 0.40  
3080: 39  1 39  1   38  1 38  1             346563.8629   0.0164  0.040   0.0163 0.40  
3081: 39  1 39  1   38  0 38  1             346563.8629   0.0159  0.040   0.0163 0.10  
3082: 36  5 32  1   35  4 31  1             346877.8465  -0.0440  0.040               
3083: 34  7 28  0   33  7 27  0             347115.2266  -0.0159  0.040               
3084: 36  4 33  0   35  4 32  0             347247.6968  -0.0160  0.040               
3085: 36  3 33  0   35  3 32  0             347256.2201  -0.0177  0.040               
3086: 34 10 25  0   33 10 24  0             347261.2462  -0.0334  0.040               
3087: 34 10 24  0   33 10 23  0             347385.0884   0.0980  0.040               
3088: 37  4 34  1   36  4 33  1             347655.8412   0.0097  0.040               
3089: 37  3 34  1   36  3 33  1             347684.9090   0.0321  0.040               
3090: 33  7 26  0   32  7 25  0             347911.1300   0.0456  0.040               
3091: 35  8 27  1   34  8 26  1             348266.1726  -0.0001  0.040               
3092: 34  9 26  0   33  9 25  0             348431.7667   0.0029  0.040               
3093: 34  8 27  0   33  8 26  0             348944.2010  -0.0096  0.040               
3094: 34  9 25  0   33  9 24  0             349482.1988  -0.0093  0.040               
3095: 37  2 35  0   36  3 34  0             349715.2318   0.4440  0.040   0.0208 0.08  
3096: 37  2 35  0   36  2 34  0             349715.2318  -0.0907  0.040   0.0208 0.42  
3097: 37  3 35  0   36  3 34  0             349715.2318   0.1323  0.040   0.0208 0.42  
3098: 37  3 35  0   36  2 34  0             349715.2318  -0.4023  0.040   0.0208 0.08  
3099: 38  3 36  1   37  3 35  1             350138.4684   0.0271  0.040               
3100: 38  2 36  1   37  2 35  1             350139.3326  -0.0338  0.040               
3101: 16 10  6  1   15  9  7  1             350542.8894  -0.0763  0.040  -0.0763 0.50  
3102: 16 10  7  1   15  9  6  1             350542.8894  -0.0761  0.040  -0.0763 0.50  
3103: 36  6 31  1   35  6 30  1             351077.4859  -0.0545  0.040               
3104: 36 21 15  1   35 21 14  1             351121.9346   0.0204  0.040   0.0205 0.50  
3105: 36 21 16  1   35 21 15  1             351121.9346   0.0204  0.040   0.0205 0.50  
3106: 36 22 14  1   35 22 13  1             351125.5649  -0.0107  0.040  -0.0107 0.50  
3107: 36 22 15  1   35 22 14  1             351125.5649  -0.0107  0.040  -0.0107 0.50  
3108: 36 20 16  1   35 20 15  1             351136.1741   0.0205  0.040   0.0205 0.50  
3109: 36 20 17  1   35 20 16  1             351136.1741   0.0205  0.040   0.0205 0.50  
3110: 33  6 28  1   32  5 27  1             351142.9825   0.0877  0.040               
3111: 36 23 13  1   35 23 12  1             351144.6907   0.0124  0.040   0.0124 0.50  
3112: 36 23 14  1   35 23 13  1             351144.6907   0.0124  0.040   0.0124 0.50  
3113: 36 19 17  1   35 19 16  1             351171.4326   0.0068  0.040   0.0069 0.50  
3114: 36 19 18  1   35 19 17  1             351171.4326   0.0068  0.040   0.0069 0.50  
3115: 13 12  1  0   12 11  2  0             351173.6671   0.0038  0.040   0.0038 0.50  
3116: 13 12  2  0   12 11  1  0             351173.6671   0.0038  0.040   0.0038 0.50  
3117: 36 24 12  1   35 24 11  1             351177.2876   0.0244  0.040   0.0244 0.50  
3118: 36 24 13  1   35 24 12  1             351177.2876   0.0244  0.040   0.0244 0.50  
3119: 36 18 18  1   35 18 17  1             351231.7627  -0.0170  0.040  -0.0171 0.50  
3120: 36 18 19  1   35 18 18  1             351231.7627  -0.0170  0.040  -0.0171 0.50  
3121/ 36 26 10  1   35 26  9  1             351276.7094  -0.1416  0.040  -0.1416 0.50  
3122: 36 26 11  1   35 26 10  1             351276.7094  -0.1416  0.040  -0.1416 0.50  
3123: 36 17 19  1   35 17 18  1             351322.5573   0.0124  0.040   0.0124 0.50  
3124: 36 17 20  1   35 17 19  1             351322.5573   0.0124  0.040   0.0124 0.50  
3125: 36 27  9  1   35 27  8  1             351341.4639  -0.0372  0.040  -0.0373 0.50  
3126: 36 27 10  1   35 27  9  1             351341.4639  -0.0372  0.040  -0.0373 0.50  
3127: 35  6 30  0   34  6 29  0             351439.6436   0.0026  0.040               
3128: 36 29  7  1   35 29  6  1             351496.0049  -0.0391  0.040  -0.0392 0.50  
3129: 36 29  8  1   35 29  7  1             351496.0049  -0.0391  0.040  -0.0392 0.50  
3130: 36 15 21  1   35 15 20  1             351626.7795   0.0195  0.040   0.0195 0.50  
3131: 36 15 22  1   35 15 21  1             351626.7795   0.0195  0.040   0.0195 0.50  
3132: 36 14 22  1   35 14 21  1             351866.3719  -0.0414  0.040  -0.0412 0.50  
3133: 36 14 23  1   35 14 22  1             351866.3719  -0.0409  0.040  -0.0412 0.50  
3134: 36 13 23  1   35 13 22  1             352119.0339  -0.0317  0.040  -0.0261 0.50  
3135: 36 13 24  1   35 13 23  1             352119.0339  -0.0205  0.040  -0.0261 0.50  
3136: 38  1 37  0   37  2 36  0             352266.3633  -0.0059  0.040  -0.0117 0.09  
3137: 38  1 37  0   37  1 36  0             352266.3633  -0.0132  0.040  -0.0117 0.41  
3138: 38  2 37  0   37  2 36  0             352266.3633  -0.0100  0.040  -0.0117 0.41  
3139: 38  2 37  0   37  1 36  0             352266.3633  -0.0173  0.040  -0.0117 0.09  
3140/ 15 11  4  0   14 10  5  0             352275.2734   0.1345  0.040   0.1346 0.50  
3141: 15 11  5  0   14 10  4  0             352275.2734   0.1345  0.040   0.1346 0.50  
3142: 12 12  0  1   11 11  1  1             352448.0673   0.0299  0.040   0.0300 0.50  
3143: 12 12  1  1   11 11  0  1             352448.0673   0.0299  0.040   0.0300 0.50  
3144: 36 12 24  1   35 12 23  1             352612.1392  -0.1492  0.040  -0.0209 0.50  
3145: 36 12 25  1   35 12 24  1             352612.1392   0.1074  0.040  -0.0209 0.50  
3146: 39  1 38  1   38  2 37  1             352717.8428   0.0204  0.040  -0.0110 0.09  
3147: 39  1 38  1   38  1 37  1             352717.8428  -0.0189  0.040  -0.0110 0.41  
3148: 39  2 38  1   38  2 37  1             352717.8428  -0.0031  0.040  -0.0110 0.41  
3149: 39  2 38  1   38  1 37  1             352717.8428  -0.0425  0.040  -0.0110 0.09  
3150: 36 11 26  1   35 11 25  1             353201.3079  -0.0355  0.040               
3151: 36 11 25  1   35 11 24  1             353205.7027   0.0928  0.040               
3152: 17 10  7  0   16  9  8  0             353276.5066   0.0428  0.040   0.0451 0.50  
3153: 17 10  8  0   16  9  7  0             353276.5066   0.0473  0.040   0.0451 0.50  
3154: 35  7 28  1   34  7 27  1             353571.8078   0.0075  0.040               
3155: 35 23 12  0   34 23 11  0             353650.7886   0.0278  0.040   0.0279 0.50  
3156: 35 23 13  0   34 23 12  0             353650.7886   0.0278  0.040   0.0279 0.50  
3157: 35 24 11  0   34 24 10  0             353658.3769   0.0102  0.040   0.0103 0.50  
3158: 35 24 12  0   34 24 11  0             353658.3769   0.0102  0.040   0.0103 0.50  
3159: 35 22 13  0   34 22 12  0             353659.3081  -0.0129  0.040  -0.0129 0.50  
3160: 35 22 14  0   34 22 13  0             353659.3081  -0.0129  0.040  -0.0129 0.50  
3161: 35 25 10  0   34 25  9  0             353680.1088   0.0031  0.040   0.0032 0.50  
3162: 35 25 11  0   34 25 10  0             353680.1088   0.0031  0.040   0.0032 0.50  
3163: 35 21 14  0   34 21 13  0             353686.4979  -0.0780  0.040  -0.0780 0.50  
3164: 35 21 15  0   34 21 14  0             353686.4979  -0.0780  0.040  -0.0780 0.50  
3165/ 35 26  9  0   34 26  8  0             353714.1303  -0.1937  0.040  -0.1937 0.50  
3166: 35 26 10  0   34 26  9  0             353714.1303  -0.1937  0.040  -0.1937 0.50  
3167: 35 20 15  0   34 20 14  0             353735.6954  -0.0119  0.040  -0.0120 0.50  
3168: 35 20 16  0   34 20 15  0             353735.6954  -0.0119  0.040  -0.0120 0.50  
3169: 35 27  8  0   34 27  7  0             353759.6821   0.0196  0.040   0.0196 0.50  
3170: 35 27  9  0   34 27  8  0             353759.6821   0.0196  0.040   0.0196 0.50  
3171: 35 19 16  0   34 19 15  0             353810.7619  -0.0071  0.040  -0.0071 0.50  
3172: 35 19 17  0   34 19 16  0             353810.7619  -0.0071  0.040  -0.0071 0.50  
3173: 35 18 17  0   34 18 16  0             353916.9457  -0.0196  0.040  -0.0197 0.50  
3174: 35 18 18  0   34 18 17  0             353916.9457  -0.0196  0.040  -0.0197 0.50  
3175: 35 30  5  0   34 30  4  0             353951.9808  -0.0093  0.040  -0.0093 0.50  
3176: 35 30  6  0   34 30  5  0             353951.9808  -0.0093  0.040  -0.0093 0.50  
3177: 36  4 32  0   35  4 31  0             353998.7941  -0.0323  0.040               
3178: 36 10 27  1   35 10 26  1             354020.0328  -0.0052  0.040               
3179: 37  5 33  1   36  5 32  1             354025.8296  -0.0749  0.040               
3180: 35  6 29  1   34  6 28  1             354045.9105  -0.0169  0.040               
3181: 35 17 18  0   34 17 17  0             354060.6084  -0.0135  0.040  -0.0135 0.50  
3182: 35 17 19  0   34 17 18  0             354060.6084  -0.0135  0.040  -0.0135 0.50  
3183: 36 10 26  1   35 10 25  1             354075.2781   0.0259  0.040               
3184: 34  8 26  0   33  8 25  0             354256.7904  -0.0390  0.040               
3185: 35 16 19  0   34 16 18  0             354273.9333  -0.0202  0.040  -0.0203 0.50  
3186: 35 16 20  0   34 16 19  0             354273.9333  -0.0202  0.040  -0.0203 0.50  
3187: 36  5 31  1   35  5 30  1             354334.2347  -0.0370  0.040               
3188: 37  4 33  1   36  4 32  1             354391.4594  -0.0067  0.040               
3189: 35 15 20  0   34 15 19  0             354504.2873  -0.0399  0.040  -0.0399 0.50  
3190: 35 15 21  0   34 15 20  0             354504.2873  -0.0398  0.040  -0.0399 0.50  
3191: 34  6 29  1   33  5 28  1             354570.1730   0.0735  0.040               
3192: 34  6 28  0   33  6 27  0             354592.0112  -0.0357  0.040               
3193: 35 14 21  0   34 14 20  0             354838.6227  -0.0061  0.040  -0.0044 0.50  
3194: 35 14 22  0   34 14 21  0             354838.6227  -0.0026  0.040  -0.0044 0.50  
3195: 39  0 39  0   38  1 38  0             354848.2028  -0.0385  0.040  -0.0386 0.10  
3196: 39  0 39  0   38  0 38  0             354848.2028  -0.0386  0.040  -0.0386 0.40  
3197: 39  1 39  0   38  1 38  0             354848.2028  -0.0386  0.040  -0.0386 0.40  
3198: 39  1 39  0   38  0 38  0             354848.2028  -0.0386  0.040  -0.0386 0.10  
3199: 36  7 30  1   35  7 29  1             354899.9381  -0.0106  0.040               
3200: 36  9 28  1   35  9 27  1             355071.4346  -0.0250  0.040               
3201: 37  5 33  1   36  4 32  1             355147.6781  -0.0513  0.040               
3202: 35 13 22  0   34 13 21  0             355277.8760  -0.0544  0.040  -0.0160 0.50  
3203: 35 13 23  0   34 13 22  0             355277.8760   0.0224  0.040  -0.0160 0.50  
3204: 40  0 40  1   39  1 39  1             355333.3990  -0.0390  0.040  -0.0393 0.10  
3205: 40  0 40  1   39  0 39  1             355333.3990  -0.0393  0.040  -0.0393 0.40  
3206: 40  1 40  1   39  1 39  1             355333.3990  -0.0392  0.040  -0.0393 0.40  
3207: 40  1 40  1   39  0 39  1             355333.3990  -0.0394  0.040  -0.0393 0.10  
3208: 36  8 29  1   35  8 28  1             355854.9400   0.1048  0.040               
3209: 35 12 24  0   34 12 23  0             355866.0417  -0.0509  0.040               
3210: 35 12 23  0   34 12 22  0             355867.3947  -0.0587  0.040               
3211: 37  4 34  0   36  4 33  0             356208.1574  -0.0506  0.040               
3212: 37  3 34  0   36  3 33  0             356213.4395   0.0163  0.040               
3213: 38  4 35  1   37  4 34  1             356408.3928   0.0412  0.040               
3214: 38  3 35  1   37  3 34  1             356427.3410  -0.0162  0.040               
3215: 35 11 25  0   34 11 24  0             356668.6445   0.0355  0.040               
3216: 35  7 29  0   34  7 28  0             356684.8394  -0.0613  0.040               
3217: 35 11 24  0   34 11 23  0             356687.7536  -0.0210  0.040               
3218: 35 10 26  0   34 10 25  0             357749.2040  -0.0540  0.040               
3219: 38  2 36  0   37  3 35  0             358685.7247   0.2360  0.040  -0.0104 0.08  
3220: 38  2 36  0   37  2 35  0             358685.7247  -0.0756  0.040  -0.0104 0.42  
3221: 38  3 36  0   37  3 35  0             358685.7247   0.0547  0.040  -0.0104 0.42  
3222: 38  3 36  0   37  2 35  0             358685.7247  -0.2569  0.040  -0.0104 0.08  
3223: 35  6 30  1   34  5 29  1             358756.9089   0.0503  0.040               
3224: 34  7 27  0   33  7 26  0             358794.9798  -0.0193  0.040               
3225: 39  3 37  1   38  3 36  1             358900.7930   0.0194  0.040               
3226: 39  2 37  1   38  2 36  1             358901.3311  -0.0185  0.040               
3227: 35  9 27  0   34  9 26  0             358924.3570  -0.0085  0.040               
3228: 36  8 28  1   35  8 27  1             359122.9558  -0.0083  0.040               
3229: 35  8 28  0   34  8 27  0             359125.9897  -0.0233  0.040               
3230: 37  6 32  1   36  6 31  1             360055.6096  -0.0553  0.040               
3231: 36  6 31  0   35  6 30  0             360486.9020   0.1124  0.040               
3232: 35  9 26  0   34  9 25  0             360504.9454  -0.0559  0.040               
3233: 37 22 15  1   36 22 14  1             360858.2685   0.0288  0.040   0.0289 0.50  
3234: 37 22 16  1   36 22 15  1             360858.2685   0.0288  0.040   0.0289 0.50  
3235: 37 21 16  1   36 21 15  1             360859.4349   0.0446  0.040   0.0446 0.50  
3236: 37 21 17  1   36 21 16  1             360859.4349   0.0446  0.040   0.0446 0.50  
3237: 37 23 14  1   36 23 13  1             360873.6280   0.0098  0.040   0.0099 0.50  
3238: 37 23 15  1   36 23 14  1             360873.6280   0.0098  0.040   0.0099 0.50  
3239: 37 20 17  1   36 20 16  1             360879.6690  -0.0708  0.040  -0.0708 0.50  
3240: 37 20 18  1   36 20 17  1             360879.6690  -0.0708  0.040  -0.0708 0.50  
3241: 37 24 13  1   36 24 12  1             360903.4328   0.0313  0.040   0.0314 0.50  
3242: 37 24 14  1   36 24 13  1             360903.4328   0.0313  0.040   0.0314 0.50  
3243: 37 19 18  1   36 19 17  1             360922.6566  -0.0341  0.040  -0.0342 0.50  
3244: 37 19 19  1   36 19 18  1             360922.6566  -0.0341  0.040  -0.0342 0.50  
3245: 37 25 12  1   36 25 11  1             360945.7599  -0.1177  0.040  -0.1178 0.50  
3246: 37 25 13  1   36 25 12  1             360945.7599  -0.1177  0.040  -0.1178 0.50  
3247: 37 18 19  1   36 18 18  1             360992.6324  -0.0144  0.040  -0.0144 0.50  
3248: 37 18 20  1   36 18 19  1             360992.6324  -0.0144  0.040  -0.0144 0.50  
3249: 37 27 10  1   36 27  9  1             361063.5481  -0.0236  0.040  -0.0236 0.50  
3250: 37 27 11  1   36 27 10  1             361063.5481  -0.0236  0.040  -0.0236 0.50  
3251: 37 17 20  1   36 17 19  1             361095.4189   0.0096  0.040   0.0097 0.50  
3252: 37 17 21  1   36 17 20  1             361095.4189   0.0096  0.040   0.0097 0.50  
3253: 37 16 21  1   36 16 20  1             361238.7824   0.0017  0.040   0.0018 0.50  
3254: 37 16 22  1   36 16 21  1             361238.7824   0.0017  0.040   0.0018 0.50  
3255: 39  1 38  0   38  2 37  0             361240.7302   0.0334  0.040   0.0302 0.09  
3256: 39  1 38  0   38  1 37  0             361240.7302   0.0293  0.040   0.0302 0.41  
3257: 39  2 38  0   38  2 37  0             361240.7302   0.0311  0.040   0.0302 0.41  
3258: 39  2 38  0   38  1 37  0             361240.7302   0.0270  0.040   0.0302 0.09  
3259: 15 11  4  1   14 10  5  1             361275.0967   0.2084  0.040   0.1193 0.31  
3260: 14 12  2  0   13 11  3  0             361275.0967  -0.0298  0.040   0.1193 0.19  
3261: 15 11  5  1   14 10  4  1             361275.0967   0.2084  0.040   0.1193 0.31  
3262: 14 12  3  0   13 11  2  0             361275.0967  -0.0298  0.040   0.1193 0.19  
3263: 37 30  7  1   36 30  6  1             361307.3675   0.0041  0.040   0.0042 0.50  
3264: 37 30  8  1   36 30  7  1             361307.3675   0.0041  0.040   0.0042 0.50  
3265: 37 15 22  1   36 15 21  1             361433.5218  -0.0124  0.040  -0.0124 0.50  
3266: 37 15 23  1   36 15 22  1             361433.5218  -0.0123  0.040  -0.0124 0.50  
3267: 40  1 39  1   39  2 38  1             361486.5750  -0.0287  0.040  -0.0474 0.09  
3268: 40  1 39  1   39  1 38  1             361486.5750  -0.0523  0.040  -0.0474 0.41  
3269: 40  2 39  1   39  2 38  1             361486.5750  -0.0424  0.040  -0.0474 0.41  
3270: 40  2 39  1   39  1 38  1             361486.5750  -0.0660  0.040  -0.0474 0.09  
3271: 36  5 31  0   35  5 30  0             361601.7793   0.0001  0.040               
3272: 37 14 23  1   36 14 22  1             361695.2758   0.0366  0.040   0.0371 0.50  
3273: 37 14 24  1   36 14 23  1             361695.2758   0.0376  0.040   0.0371 0.50  
3274: 37 13 24  1   36 13 23  1             362096.3705   0.0299  0.040   0.0429 0.50  
3275: 37 13 25  1   36 13 24  1             362096.3705   0.0557  0.040   0.0429 0.50  
3276: 13 12  1  1   12 11  2  1             362203.6553  -0.0424  0.040  -0.0424 0.50  
3277: 13 12  2  1   12 11  1  1             362203.6553  -0.0424  0.040  -0.0424 0.50  
3278: 16 11  5  0   15 10  6  0             362358.9525   0.0419  0.040   0.0420 0.50  
3279: 16 11  6  0   15 10  5  0             362358.9525   0.0420  0.040   0.0420 0.50  
3280: 37 12 25  1   36 12 24  1             362522.2525  -0.2704  0.040  -0.0317 0.50  
3281: 37 12 26  1   36 12 25  1             362522.2525   0.2070  0.040  -0.0317 0.50  
3282: 37  5 32  1   36  5 31  1             362579.3753   0.0506  0.040               
3283: 38  5 34  1   37  5 33  1             362784.6837   0.0424  0.040               
3284: 37  5 33  0   36  5 32  0             362823.2018  -0.0457  0.040               
3285: 37  4 33  0   36  4 32  0             362902.0476  -0.0595  0.040               
3286: 38  4 34  1   37  4 33  1             363030.7319   0.0348  0.040               
3287: 37  5 33  0   36  4 32  0             363038.0138   0.0066  0.040               
3288: 35  6 29  0   34  6 28  0             363158.3344  -0.0311  0.040               
3289: 37 11 27  1   36 11 26  1             363165.9710  -0.0528  0.040               
3290: 37 11 26  1   36 11 25  1             363173.4084  -0.0516  0.040               
3291: 36  6 30  1   35  6 29  1             363211.5155  -0.0275  0.040               
3292: 18 10  8  0   17  9  9  0             363317.0656  -0.0698  0.040  -0.0631 0.50  
3293: 18 10  9  0   17  9  8  0             363317.0656  -0.0563  0.040  -0.0631 0.50  
3294: 38  5 34  1   37  4 33  1             363541.0091   0.1045  0.040               
3295: 36  6 31  1   35  5 30  1             363721.1558  -0.0635  0.040               
3296: 36 23 13  0   35 23 12  0             363737.6320   0.0312  0.040   0.0313 0.50  
3297: 36 23 14  0   35 23 13  0             363737.6320   0.0312  0.040   0.0313 0.50  
3298: 36 24 12  0   35 24 11  0             363740.4814   0.0371  0.040   0.0371 0.50  
3299: 36 24 13  0   35 24 12  0             363740.4814   0.0371  0.040   0.0371 0.50  
3300: 36 22 14  0   35 22 13  0             363752.1181  -0.0054  0.040  -0.0054 0.50  
3301: 36 22 15  0   35 22 14  0             363752.1181  -0.0054  0.040  -0.0054 0.50  
3302: 36 25 11  0   35 25 10  0             363758.4239  -0.0188  0.040  -0.0188 0.50  
3303: 36 25 12  0   35 25 11  0             363758.4239  -0.0188  0.040  -0.0188 0.50  
3304: 36 21 15  0   35 21 14  0             363786.7518  -0.0141  0.040  -0.0141 0.50  
3305: 36 21 16  0   35 21 15  0             363786.7518  -0.0141  0.040  -0.0141 0.50  
3306: 36 26 10  0   35 26  9  0             363789.8333   0.0341  0.040   0.0342 0.50  
3307: 36 26 11  0   35 26 10  0             363789.8333   0.0341  0.040   0.0342 0.50  
3308: 40  0 40  0   39  1 39  0             363823.6843  -0.0077  0.040  -0.0077 0.10  
3309: 40  0 40  0   39  0 39  0             363823.6843  -0.0077  0.040  -0.0077 0.40  
3310: 40  1 40  0   39  1 39  0             363823.6843  -0.0077  0.040  -0.0077 0.40  
3311: 40  1 40  0   39  0 39  0             363823.6843  -0.0077  0.040  -0.0077 0.10  
3312: 36 27  9  0   35 27  8  0             363833.0165  -0.0213  0.040  -0.0213 0.50  
3313: 36 27 10  0   35 27  9  0             363833.0165  -0.0213  0.040  -0.0213 0.50  
3314: 36 20 16  0   35 20 15  0             363844.9980  -0.0005  0.040  -0.0006 0.50  
3315: 36 20 17  0   35 20 16  0             363844.9980  -0.0005  0.040  -0.0006 0.50  
3316: 36 19 17  0   35 19 16  0             363931.2827   0.0270  0.040   0.0270 0.50  
3317: 36 19 18  0   35 19 17  0             363931.2827   0.0270  0.040   0.0270 0.50  
3318: 36 29  7  0   35 29  6  0             363950.4837   0.0190  0.040   0.0191 0.50  
3319: 36 29  8  0   35 29  7  0             363950.4837   0.0190  0.040   0.0191 0.50  
3320: 36 30  6  0   35 30  5  0             364022.7144  -0.0472  0.040  -0.0472 0.50  
3321: 36 30  7  0   35 30  6  0             364022.7144  -0.0472  0.040  -0.0472 0.50  
3322: 36 18 18  0   35 18 17  0             364051.2800   0.0006  0.040   0.0006 0.50  
3323: 36 18 19  0   35 18 18  0             364051.2800   0.0006  0.040   0.0006 0.50  
3324: 37 10 28  1   36 10 27  1             364059.7391  -0.0343  0.040               
3325/ 41  0 41  1   40  1 40  1             364102.3206   0.1632  0.040   0.1631 0.10  
3326: 41  0 41  1   40  0 40  1             364102.3206   0.1631  0.040   0.1631 0.40  
3327: 41  1 41  1   40  1 40  1             364102.3206   0.1631  0.040   0.1631 0.40  
3328: 41  1 41  1   40  0 40  1             364102.3206   0.1630  0.040   0.1631 0.10  
3329: 37 10 27  1   36 10 26  1             364149.5126   0.0266  0.040               
3330: 36 32  4  0   35 32  3  0             364190.8581   0.0489  0.040   0.0490 0.50  
3331: 36 32  5  0   35 32  4  0             364190.8581   0.0489  0.040   0.0490 0.50  
3332: 36 17 19  0   35 17 18  0             364212.5021  -0.0442  0.040  -0.0443 0.50  
3333: 36 17 20  0   35 17 19  0             364212.5021  -0.0442  0.040  -0.0443 0.50  
3334: 36  7 29  1   35  7 28  1             364382.8932   0.0055  0.040               
3335: 36 16 20  0   35 16 19  0             364422.9667   0.0160  0.040   0.0160 0.50  
3336: 36 16 21  0   35 16 20  0             364422.9667   0.0160  0.040   0.0160 0.50  
3337: 36 15 21  0   35 15 20  0             364767.7655  -0.0193  0.040  -0.0187 0.50  
3338: 36 15 22  0   35 15 21  0             364767.7655  -0.0180  0.040  -0.0187 0.50  
3339: 36 14 22  0   35 14 21  0             365070.9098  -0.0401  0.040  -0.0363 0.50  
3340: 36 14 23  0   35 14 22  0             365070.9098  -0.0324  0.040  -0.0363 0.50  
3341: 37  9 29  1   36  9 28  1             365156.3062  -0.0143  0.040               
3342: 39  4 36  1   38  4 35  1             365158.6377   0.1038  0.040               
3343: 38  4 35  0   37  4 34  0             365166.5843   0.0090  0.040               
3344: 38  3 35  0   37  3 34  0             365169.7410  -0.0093  0.040               
3345: 39  3 36  1   38  3 35  1             365170.8664  -0.0029  0.040               
3346: 36 13 23  0   35 13 22  0             365555.4947  -0.0956  0.040  -0.0180 0.50  
3347: 36 13 24  0   35 13 23  0             365555.4947   0.0596  0.040  -0.0180 0.50  
3348: 37  8 30  1   36  8 29  1             365777.9380  -0.0181  0.040               
3349: 35  8 27  0   34  8 26  0             365947.2781  -0.0596  0.040   0.0062 0.53  
3350: 37  9 28  1   36  9 27  1             365947.2781   0.0805  0.040   0.0062 0.47  
3351: 36  7 30  0   35  7 29  0             366137.8051  -0.0332  0.040               
3352: 36 12 25  0   35 12 24  0             366204.1415   0.0279  0.040               
3353: 36 12 24  0   35 12 23  0             366206.6251  -0.0535  0.040               
3354: 36 11 26  0   35 11 25  0             367087.9988  -0.0238  0.040               
3355: 36 11 25  0   35 11 24  0             367121.6117  -0.0259  0.040               
3356: 39  2 37  0   38  3 36  0             367653.3809   0.1467  0.040   0.0036 0.08  
3357: 39  2 37  0   38  2 36  0             367653.3809  -0.0344  0.040   0.0036 0.42  
3358: 39  3 37  0   38  3 36  0             367653.3809   0.0415  0.040   0.0036 0.42  
3359: 39  3 37  0   38  2 36  0             367653.3809  -0.1396  0.040   0.0036 0.08  
3360: 40  2 38  1   39  2 37  1             367661.1432  -0.1758  0.040   0.0032 0.50  
3361: 40  3 38  1   39  3 37  1             367661.1432   0.1821  0.040   0.0032 0.50  
3362: 36 10 27  0   35 10 26  0             368253.1719  -0.0218  0.040               
3363: 36 10 26  0   35 10 25  0             368587.5772  -0.0174  0.040               
3364: 38  6 33  1   37  6 32  1             368958.0201  -0.0246  0.040               
3365: 36  8 29  0   35  8 28  0             369204.3350  -0.0442  0.040               
3366: 35  7 28  0   34  7 27  0             369279.9812  -0.0204  0.040               
3367: 36  9 28  0   35  9 27  0             369389.2226   0.0192  0.040               
3368/ 37  6 32  1   36  5 31  1             369442.7338   0.1213  0.040               
3369: 37  6 32  0   36  6 31  0             369490.7924  -0.0097  0.040               
3370: 37  8 29  1   36  8 28  1             370113.0537  -0.0569  0.040               
3371: 40  1 39  0   39  2 38  0             370211.9980  -0.0168  0.040  -0.0187 0.09  
3372: 40  1 39  0   39  1 38  0             370211.9980  -0.0192  0.040  -0.0187 0.41  
3373: 40  2 39  0   39  2 38  0             370211.9980  -0.0181  0.040  -0.0187 0.41  
3374: 40  2 39  0   39  1 38  0             370211.9980  -0.0205  0.040  -0.0187 0.09  
3375: 13 13  0  0   12 12  1  0             370241.0849  -0.0087  0.040  -0.0087 0.50  
3376: 13 13  1  0   12 12  0  0             370241.0849  -0.0087  0.040  -0.0087 0.50  
3377: 41  1 40  1   40  2 39  1             370244.4410   0.0012  0.040  -0.0099 0.09  
3378: 41  1 40  1   40  1 39  1             370244.4410  -0.0125  0.040  -0.0099 0.41  
3379: 41  2 40  1   40  2 39  1             370244.4410  -0.0072  0.040  -0.0099 0.41  
3380: 41  2 40  1   40  1 39  1             370244.4410  -0.0209  0.040  -0.0099 0.09  
3381: 37  5 32  0   36  5 31  0             370264.7375  -0.0310  0.040               
3382: 38 22 16  1   37 22 15  1             370588.9392   0.0043  0.040   0.0044 0.50  
3383: 38 22 17  1   37 22 16  1             370588.9392   0.0043  0.040   0.0044 0.50  
3384: 38 21 17  1   37 21 16  1             370595.2627  -0.0241  0.040  -0.0242 0.50  
3385: 38 21 18  1   37 21 17  1             370595.2627  -0.0241  0.040  -0.0242 0.50  
3386: 38 23 15  1   37 23 14  1             370600.2310  -0.0230  0.040  -0.0230 0.50  
3387: 38 23 16  1   37 23 15  1             370600.2310  -0.0230  0.040  -0.0230 0.50  
3388: 38 20 18  1   37 20 17  1             370622.2132   0.0106  0.040   0.0106 0.50  
3389: 38 20 19  1   37 20 18  1             370622.2132   0.0106  0.040   0.0106 0.50  
3390: 38 24 14  1   37 24 13  1             370627.0285   0.0834  0.040   0.0835 0.50  
3391: 38 24 15  1   37 24 14  1             370627.0285   0.0834  0.040   0.0835 0.50  
3392: 38 25 13  1   37 25 12  1             370667.1606   0.0039  0.040   0.0040 0.50  
3393: 38 25 14  1   37 25 13  1             370667.1606   0.0039  0.040   0.0040 0.50  
3394: 38 19 19  1   37 19 18  1             370673.3531  -0.0189  0.040  -0.0189 0.50  
3395: 38 19 20  1   37 19 19  1             370673.3531  -0.0189  0.040  -0.0189 0.50  
3396: 38 26 12  1   37 26 11  1             370719.3763  -0.0044  0.040  -0.0044 0.50  
3397: 38 26 13  1   37 26 12  1             370719.3763  -0.0044  0.040  -0.0044 0.50  
3398: 38 18 20  1   37 18 19  1             370753.5199  -0.0570  0.040  -0.0571 0.50  
3399: 38 18 21  1   37 18 20  1             370753.5199  -0.0570  0.040  -0.0571 0.50  
3400: 38 27 11  1   37 27 10  1             370782.3892   0.0139  0.040   0.0139 0.50  
3401: 38 27 12  1   37 27 11  1             370782.3892   0.0139  0.040   0.0139 0.50  
3402/ 38 17 21  1   37 17 20  1             370868.9460  -0.1793  0.040  -0.1794 0.50  
3403: 38 17 22  1   37 17 21  1             370868.9460  -0.1793  0.040  -0.1794 0.50  
3404: 38  5 33  1   37  5 32  1             370874.7745   0.0053  0.040               
3405: 38 29  9  1   37 29  8  1             370936.7099   0.0032  0.040   0.0032 0.50  
3406: 38 29 10  1   37 29  9  1             370936.7099   0.0032  0.040   0.0032 0.50  
3407: 16 11  5  1   15 10  6  1             371015.5543  -0.0294  0.040  -0.0294 0.50  
3408: 16 11  6  1   15 10  5  1             371015.5543  -0.0294  0.040  -0.0294 0.50  
3409: 38 30  8  1   37 30  7  1             371026.3749  -0.0634  0.040  -0.0634 0.50  
3410: 38 30  9  1   37 30  8  1             371026.3749  -0.0634  0.040  -0.0634 0.50  
3411: 38 16 22  1   37 16 21  1             371028.5170   0.0034  0.040   0.0035 0.50  
3412: 38 16 23  1   37 16 22  1             371028.5170   0.0034  0.040   0.0035 0.50  
3413: 38 15 23  1   37 15 22  1             371243.4662  -0.0113  0.040  -0.0114 0.50  
3414: 38 15 24  1   37 15 23  1             371243.4662  -0.0113  0.040  -0.0114 0.50  
3415: 36  6 30  0   35  6 29  0             371515.6539   0.0033  0.040               
3416: 38 14 24  1   37 14 23  1             371530.7383  -0.0454  0.040  -0.0444 0.50  
3417: 38 14 25  1   37 14 24  1             371530.7383  -0.0433  0.040  -0.0444 0.50  
3418: 39  5 35  1   38  5 34  1             371532.1984  -0.0479  0.040               
3419: 39  4 35  1   38  4 34  1             371700.1002  -0.0472  0.040               
3420: 36  9 27  0   35  9 26  0             371705.0286   0.0013  0.040               
3421: 38  5 34  0   37  5 33  0             371765.0753  -0.0509  0.040               
3422: 38  4 34  0   37  4 33  0             371815.5550   0.0141  0.040               
3423: 37  6 32  0   36  5 31  0             371835.6179  -0.0599  0.040               
3424/ 38  5 34  0   37  4 33  0             371900.8977  -0.1286  0.040               
3425: 38 13 25  1   37 13 24  1             371916.2556  -0.0290  0.040  -0.0050 0.50  
3426: 38 13 26  1   37 13 25  1             371916.2556   0.0189  0.040  -0.0050 0.50  
3427: 14 12  2  1   13 11  3  1             371957.8280   0.0000  0.040   0.0000 0.50  
3428: 14 12  3  1   13 11  2  1             371957.8280   0.0000  0.040   0.0000 0.50  
3429: 37  6 31  1   36  6 30  1             372058.5457   0.0020  0.040               
3430: 38 12 27  1   37 12 26  1             372409.7972  -0.0110  0.040               
3431: 38 12 26  1   37 12 25  1             372410.6809   0.0037  0.040               
3432: 17 11  6  0   16 10  7  0             372434.1807  -0.0281  0.040  -0.0281 0.50  
3433: 17 11  7  0   16 10  6  0             372434.1807  -0.0280  0.040  -0.0281 0.50  
3434: 41  0 41  0   40  1 40  0             372796.0552  -0.0311  0.040  -0.0312 0.10  
3435: 41  0 41  0   40  0 40  0             372796.0552  -0.0311  0.040  -0.0312 0.40  
3436: 41  1 41  0   40  1 40  0             372796.0552  -0.0311  0.040  -0.0312 0.40  
3437: 41  1 41  0   40  0 40  0             372796.0552  -0.0311  0.040  -0.0312 0.10  
3438: 42  0 42  1   41  1 41  1             372866.9941  -0.0030  0.040  -0.0032 0.10  
3439: 42  0 42  1   41  0 41  1             372866.9941  -0.0031  0.040  -0.0032 0.40  
3440: 42  1 42  1   41  1 41  1             372866.9941  -0.0031  0.040  -0.0032 0.40  
3441: 42  1 42  1   41  0 41  1             372866.9941  -0.0032  0.040  -0.0032 0.10  
3442: 38 11 28  1   37 11 27  1             373145.3632  -0.0898  0.040               
3443: 38 11 27  1   37 11 26  1             373158.1632   0.0010  0.040               
3444/ 38  7 32  1   37  7 31  1             373692.7048  -0.1263  0.040               
3445: 37 24 13  0   36 24 12  0             373820.3332   0.0143  0.040   0.0143 0.50  
3446: 37 24 14  0   36 24 13  0             373820.3332   0.0143  0.040   0.0143 0.50  
3447: 37 23 14  0   36 23 13  0             373822.6574   0.0154  0.040   0.0155 0.50  
3448: 37 23 15  0   36 23 14  0             373822.6574   0.0154  0.040   0.0155 0.50  
3449: 37 25 12  0   36 25 11  0             373834.2745   0.0501  0.040   0.0502 0.50  
3450: 37 25 13  0   36 25 12  0             373834.2745   0.0501  0.040   0.0502 0.50  
3451: 37 22 15  0   36 22 14  0             373843.5884  -0.0054  0.040  -0.0055 0.50  
3452: 37 22 16  0   36 22 15  0             373843.5884  -0.0054  0.040  -0.0055 0.50  
3453: 37 26 11  0   36 26 10  0             373862.4275   0.0177  0.040   0.0178 0.50  
3454: 37 26 12  0   36 26 11  0             373862.4275   0.0177  0.040   0.0178 0.50  
3455: 37 21 16  0   36 21 15  0             373886.1640  -0.0024  0.040  -0.0024 0.50  
3456: 37 21 17  0   36 21 16  0             373886.1640  -0.0024  0.040  -0.0024 0.50  
3457: 37 27 10  0   36 27  9  0             373903.2612  -0.0150  0.040  -0.0150 0.50  
3458: 37 27 11  0   36 27 10  0             373903.2612  -0.0150  0.040  -0.0150 0.50  
3459: 40  4 37  1   39  4 36  1             373906.5367   0.0014  0.040               
3460: 40  3 37  1   39  3 36  1             373914.5074   0.0032  0.040               
3461: 37 20 17  0   36 20 16  0             373954.1227  -0.0135  0.040  -0.0135 0.50  
3462: 37 20 18  0   36 20 17  0             373954.1227  -0.0135  0.040  -0.0135 0.50  
3463: 37 29  8  0   36 29  7  0             374017.9897   0.0214  0.040   0.0214 0.50  
3464: 37 29  9  0   36 29  8  0             374017.9897   0.0214  0.040   0.0214 0.50  
3465: 37 19 18  0   36 19 17  0             374052.3494   0.0113  0.040   0.0114 0.50  
3466: 37 19 19  0   36 19 18  0             374052.3494   0.0113  0.040   0.0114 0.50  
3467: 37 30  7  0   36 30  6  0             374089.8357   0.0864  0.040   0.0864 0.50  
3468: 37 30  8  0   36 30  7  0             374089.8357   0.0864  0.040   0.0864 0.50  
3469: 38 10 29  1   37 10 28  1             374114.8975  -0.0225  0.040               
3470: 39  4 36  0   38  4 35  0             374122.6059  -0.0661  0.040               
3471: 39  3 36  0   38  3 35  0             374124.5872  -0.0095  0.040               
3472: 37 18 19  0   36 18 18  0             374187.0137  -0.0432  0.040  -0.0432 0.50  
3473: 37 18 20  0   36 18 19  0             374187.0137  -0.0432  0.040  -0.0432 0.50  
3474: 38 10 28  1   37 10 27  1             374257.9429   0.0140  0.040               
3475: 37 17 20  0   36 17 19  0             374366.5655  -0.0239  0.040  -0.0239 0.50  
3476: 37 17 21  0   36 17 20  0             374366.5655  -0.0239  0.040  -0.0239 0.50  
3477: 37 16 21  0   36 16 20  0             374601.8199  -0.0459  0.040  -0.0459 0.50  
3478: 37 16 22  0   36 16 21  0             374601.8199  -0.0458  0.040  -0.0459 0.50  
3479: 37 15 22  0   36 15 21  0             374858.4700  -0.0304  0.040  -0.0306 0.50  
3480: 37 15 23  0   36 15 22  0             374858.4700  -0.0307  0.040  -0.0306 0.50  
3481: 37  7 30  1   36  7 29  1             374960.0094  -0.0094  0.040               
3482: 38  9 30  1   37  9 29  1             375235.0249  -0.0463  0.040               
3483: 37 14 23  0   36 14 22  0             375308.0673   0.0264  0.040   0.0347 0.50  
3484: 37 14 24  0   36 14 23  0             375308.0673   0.0429  0.040   0.0347 0.50  
3485: 37  7 31  0   36  7 30  0             375469.9815  -0.0200  0.040               
3486: 38  8 31  1   37  8 30  1             375633.3798  -0.0329  0.040               
3487: 38  6 33  1   37  5 32  1             375821.3588   0.0262  0.040               
3488: 37 13 24  0   36 13 23  0             375844.5609  -0.1601  0.040  -0.0069 0.50  
3489: 37 13 25  0   36 13 24  0             375844.5609   0.1463  0.040  -0.0069 0.50  
3490: 38  9 29  1   37  9 28  1             376394.2955  -0.0280  0.040               
3491: 41  2 39  1   40  3 38  1             376407.9936   0.4824  0.040   0.0178 0.08  
3492: 41  2 39  1   40  2 38  1             376407.9936  -0.0946  0.040   0.0178 0.42  
3493: 41  3 39  1   40  3 38  1             376407.9936   0.1302  0.040   0.0178 0.42  
3494: 41  3 39  1   40  2 38  1             376407.9936  -0.4468  0.040   0.0178 0.08  
3495: 37 12 26  0   36 12 25  0             376558.3943   0.0031  0.040               
3496: 37 12 25  0   36 12 24  0             376563.0364  -0.0816  0.040               
3497: 40  2 38  0   39  3 37  0             376619.2718   0.0457  0.040  -0.0373 0.08  
3498: 40  2 38  0   39  2 37  0             376619.2718  -0.0594  0.040  -0.0373 0.42  
3499: 40  3 38  0   39  3 37  0             376619.2718  -0.0151  0.040  -0.0373 0.42  
3500: 40  3 38  0   39  2 37  0             376619.2718  -0.1203  0.040  -0.0373 0.08  
3501: 37 11 27  0   36 11 26  0             377528.3394  -0.0145  0.040               
3502: 37 11 26  0   36 11 25  0             377586.0110  -0.0279  0.040               
3503: 36  8 28  0   35  8 27  0             377645.7836  -0.0434  0.040               
3504: 39  6 34  1   38  6 33  1             377812.8281  -0.0907  0.040               
3505: 38  6 33  0   37  6 32  0             378462.7361  -0.0136  0.040               
3506: 37 10 28  0   36 10 27  0             378769.1737  -0.0152  0.040               
3507: 38  5 33  0   37  5 32  0             378991.7941  -0.0199  0.040               
3508: 42  1 41  1   41  2 40  1             379009.2467   0.0189  0.040   0.0122 0.09  
3509: 42  1 41  1   41  1 40  1             379009.2467   0.0104  0.040   0.0122 0.41  
3510: 42  2 41  1   41  2 40  1             379009.2467   0.0138  0.040   0.0122 0.41  
3511: 42  2 41  1   41  1 40  1             379009.2467   0.0054  0.040   0.0122 0.09  
3512: 37  8 30  0   36  8 29  0             379136.9598  -0.0107  0.040               
3513: 41  1 40  0   40  2 39  0             379180.2008  -0.0385  0.040  -0.0396 0.09  
3514: 41  1 40  0   40  1 39  0             379180.2008  -0.0398  0.040  -0.0396 0.41  
3515: 41  2 40  0   40  2 39  0             379180.2008  -0.0393  0.040  -0.0396 0.41  
3516: 41  2 40  0   40  1 39  0             379180.2008  -0.0406  0.040  -0.0396 0.09  
3517: 39  5 34  1   38  5 33  1             379237.2817   0.0223  0.040               
3518/ 37 10 27  0   36 10 26  0             379300.0092   0.1337  0.040               
3519: 36  7 29  0   35  7 28  0             379331.6433  -0.0307  0.040               
3520: 19 10  9  1   18  9 10  1             379668.2352  -0.1017  0.040  -0.0984 0.50  
3521: 19 10 10  1   18  9  9  1             379668.2352  -0.0950  0.040  -0.0984 0.50  
3522: 37  6 31  0   36  6 30  0             379773.2793  -0.0072  0.040               
3523: 37  9 29  0   36  9 28  0             379805.9082  -0.0267  0.040               
3524: 40  5 36  1   39  5 35  1             380270.8780  -0.0090  0.040               
3525: 39 23 16  1   38 23 15  1             380324.4929   0.0000  0.040  -0.0001 0.50  
3526: 39 23 17  1   38 23 16  1             380324.4929   0.0000  0.040  -0.0001 0.50  
3527: 39 21 18  1   38 21 17  1             380329.5419   0.0141  0.040   0.0141 0.50  
3528: 39 21 19  1   38 21 18  1             380329.5419   0.0141  0.040   0.0141 0.50  
3529: 39 24 15  1   38 24 14  1             380347.8928   0.0980  0.040   0.0980 0.50  
3530: 39 24 16  1   38 24 15  1             380347.8928   0.0980  0.040   0.0980 0.50  
3531: 40  4 36  1   39  4 35  1             380384.9859   0.0814  0.040               
3532: 39 19 20  1   38 19 19  1             380423.3686  -0.0504  0.040  -0.0504 0.50  
3533: 39 19 21  1   38 19 20  1             380423.3686  -0.0504  0.040  -0.0504 0.50  
3534: 39 27 12  1   38 27 11  1             380497.7998   0.0011  0.040   0.0011 0.50  
3535: 39 27 13  1   38 27 12  1             380497.7998   0.0011  0.040   0.0011 0.50  
3536: 39 18 21  1   38 18 20  1             380514.5490   0.0109  0.040   0.0109 0.50  
3537: 39 18 22  1   38 18 21  1             380514.5490   0.0109  0.040   0.0109 0.50  
3538: 39 28 11  1   38 28 10  1             380570.0061   0.0307  0.040   0.0308 0.50  
3539: 39 28 12  1   38 28 11  1             380570.0061   0.0307  0.040   0.0308 0.50  
3540: 40  5 36  1   39  4 35  1             380613.1118  -0.0816  0.040               
3541: 38  6 32  1   37  6 31  1             380624.1883   0.0021  0.040               
3542: 39 17 22  1   38 17 21  1             380643.6731  -0.0110  0.040  -0.0110 0.50  
3543: 39 17 23  1   38 17 22  1             380643.6731  -0.0110  0.040  -0.0110 0.50  
3544: 39 29 10  1   38 29  9  1             380651.5059  -0.0199  0.040  -0.0200 0.50  
3545: 39 29 11  1   38 29 10  1             380651.5059  -0.0199  0.040  -0.0200 0.50  
3546: 39  5 35  0   38  5 34  0             380703.4641   0.0025  0.040               
3547: 39  4 35  0   38  4 34  0             380735.4234  -0.0412  0.040               
3548: 39 30  9  1   38 30  8  1             380741.7439   0.0853  0.040   0.0853 0.50  
3549: 39 30 10  1   38 30  9  1             380741.7439   0.0853  0.040   0.0853 0.50  
3550: 17 11  6  1   16 10  7  1             380750.2315  -0.0181  0.040  -0.0182 0.50  
3551: 17 11  7  1   16 10  6  1             380750.2315  -0.0181  0.040  -0.0182 0.50  
3552: 39  5 35  0   38  4 34  0             380788.9120  -0.0349  0.040               
3553: 39 16 23  1   38 16 22  1             380820.1128   0.0109  0.040   0.0110 0.50  
3554: 39 16 24  1   38 16 23  1             380820.1128   0.0109  0.040   0.0110 0.50  
3555: 39 31  8  1   38 31  7  1             380839.6866  -0.0097  0.040  -0.0097 0.50  
3556: 39 31  9  1   38 31  8  1             380839.6866  -0.0097  0.040  -0.0097 0.50  
3557: 39 15 24  1   38 15 23  1             381056.6063   0.0168  0.040   0.0169 0.50  
3558: 39 15 25  1   38 15 24  1             381056.6063   0.0169  0.040   0.0169 0.50  
3559: 38  8 30  1   37  8 29  1             381200.0162  -0.0329  0.040               
3560: 39 14 25  1   38 14 24  1             381371.4343  -0.0107  0.040  -0.0086 0.50  
3561: 39 14 26  1   38 14 25  1             381371.4343  -0.0063  0.040  -0.0086 0.50  
3562: 16 12  4  0   15 11  5  0             381466.8723   0.0308  0.040   0.0309 0.50  
3563: 16 12  5  0   15 11  4  0             381466.8723   0.0308  0.040   0.0309 0.50  
3564: 43  0 43  1   42  1 42  1             381629.1277  -0.0012  0.040  -0.0013 0.10  
3565: 43  0 43  1   42  0 42  1             381629.1277  -0.0012  0.040  -0.0013 0.40  
3566: 43  1 43  1   42  1 42  1             381629.1277  -0.0012  0.040  -0.0013 0.40  
3567: 43  1 43  1   42  0 42  1             381629.1277  -0.0013  0.040  -0.0013 0.10  
3568: 15 12  3  1   14 11  4  1             381709.6287  -0.0170  0.040  -0.0171 0.50  
3569: 15 12  4  1   14 11  3  1             381709.6287  -0.0170  0.040  -0.0171 0.50  
3570: 42  0 42  0   41  1 41  0             381765.3134  -0.0327  0.040  -0.0328 0.10  
3571: 42  0 42  0   41  0 41  0             381765.3134  -0.0327  0.040  -0.0328 0.40  
3572: 42  1 42  0   41  1 41  0             381765.3134  -0.0327  0.040  -0.0328 0.40  
3573: 42  1 42  0   41  0 41  0             381765.3134  -0.0327  0.040  -0.0328 0.10  
3574: 39 13 26  1   38 13 25  1             381792.0704  -0.0249  0.040   0.0207 0.50  
3575: 39 13 27  1   38 13 26  1             381792.0704   0.0663  0.040   0.0207 0.50  
3576: 39 12 28  1   38 12 27  1             382368.3483   0.0039  0.040               
3577: 39 12 27  1   38 12 26  1             382369.8981  -0.0127  0.040               
3578: 18 11  7  0   17 10  8  0             382499.1389   0.0032  0.040   0.0034 0.50  
3579: 18 11  8  0   17 10  7  0             382499.1389   0.0034  0.040   0.0034 0.50  
3580: 13 13  0  1   12 12  1  1             382605.6070  -0.0124  0.040  -0.0124 0.50  
3581: 13 13  1  1   12 12  0  1             382605.6070  -0.0124  0.040  -0.0124 0.50  
3582: 41  4 38  1   40  4 37  1             382653.1916   0.0101  0.040               
3583: 41  3 38  1   40  3 37  1             382658.2919  -0.0178  0.040               
3584: 39  6 34  1   38  5 33  1             382759.5558   0.0735  0.040               
3585: 39  7 33  1   38  7 32  1             382937.7379  -0.0730  0.040               
3586: 40  3 37  0   39  4 36  0             383072.5611  -0.0326  0.040               
3587/ 40  4 37  0   39  4 36  0             383074.4598   0.1310  0.040               
3588/ 40  3 37  0   39  3 36  0             383075.3245  -0.1677  0.040               
3589: 40  4 37  0   39  3 36  0             383077.2256  -0.0016  0.040               
3590: 39 11 29  1   38 11 28  1             383147.4873  -0.0399  0.040               
3591: 39 11 28  1   38 11 27  1             383168.7233  -0.0062  0.040               
3592: 20 10 10  0   19  9 11  0             383340.5144  -0.0340  0.040   0.0205 0.50  
3593: 20 10 11  0   19  9 10  0             383340.5144   0.0750  0.040   0.0205 0.50  
3594: 38 24 14  0   37 24 13  0             383897.9005   0.0110  0.040   0.0110 0.50  
3595: 38 24 15  0   37 24 14  0             383897.9005   0.0110  0.040   0.0110 0.50  
3596: 38 23 15  0   37 23 14  0             383905.8201   0.0270  0.040   0.0271 0.50  
3597: 38 23 16  0   37 23 15  0             383905.8201   0.0270  0.040   0.0271 0.50  
3598: 38 25 13  0   37 25 12  0             383907.2880  -0.0533  0.040  -0.0534 0.50  
3599: 38 25 14  0   37 25 13  0             383907.2880  -0.0533  0.040  -0.0534 0.50  
3600: 38 26 12  0   37 26 11  0             383932.0198  -0.0199  0.040  -0.0200 0.50  
3601: 38 26 13  0   37 26 12  0             383932.0198  -0.0199  0.040  -0.0200 0.50  
3602: 38 22 16  0   37 22 15  0             383933.6539   0.0014  0.040   0.0014 0.50  
3603: 38 22 17  0   37 22 16  0             383933.6539   0.0014  0.040   0.0014 0.50  
3604: 38 27 11  0   37 27 10  0             383970.2572   0.0015  0.040   0.0015 0.50  
3605: 38 27 12  0   37 27 11  0             383970.2572   0.0015  0.040   0.0015 0.50  
3606: 38 21 17  0   37 21 16  0             383984.6962  -0.0164  0.040  -0.0164 0.50  
3607: 38 21 18  0   37 21 17  0             383984.6962  -0.0164  0.040  -0.0164 0.50  
3608: 38 28 10  0   37 28  9  0             384020.5111  -0.0463  0.040  -0.0463 0.50  
3609: 38 28 11  0   37 28 10  0             384020.5111  -0.0463  0.040  -0.0463 0.50  
3610: 38 20 18  0   37 20 17  0             384063.0669  -0.0079  0.040  -0.0079 0.50  
3611: 38 20 19  0   37 20 18  0             384063.0669  -0.0079  0.040  -0.0079 0.50  
3612: 38 29  9  0   37 29  8  0             384081.6890  -0.0590  0.040  -0.0590 0.50  
3613: 38 29 10  0   37 29  9  0             384081.6890  -0.0590  0.040  -0.0590 0.50  
3614: 38 30  8  0   37 30  7  0             384152.7846  -0.0333  0.040  -0.0334 0.50  
3615: 38 30  9  0   37 30  8  0             384152.7846  -0.0333  0.040  -0.0334 0.50  
3616: 38 19 19  0   37 19 18  0             384173.9756  -0.0232  0.040  -0.0232 0.50  
3617: 38 19 20  0   37 19 19  0             384173.9756  -0.0232  0.040  -0.0232 0.50  
3618: 39 10 30  1   38 10 29  1             384183.9538   0.0160  0.040               
3619: 38 31  7  0   37 31  6  0             384232.9372   0.0286  0.040   0.0286 0.50  
3620: 38 31  8  0   37 31  7  0             384232.9372   0.0286  0.040   0.0286 0.50  
3621: 38 32  6  0   37 32  5  0             384321.2598  -0.0236  0.040  -0.0237 0.50  
3622: 38 32  7  0   37 32  6  0             384321.2598  -0.0236  0.040  -0.0237 0.50  
3623: 38 18 20  0   37 18 19  0             384324.2547  -0.0855  0.040  -0.0855 0.50  
3624: 38 18 21  0   37 18 20  0             384324.2547  -0.0855  0.040  -0.0855 0.50  
3625: 39 10 29  1   38 10 28  1             384407.6582  -0.0097  0.040               
3626: 38 17 21  0   37 17 20  0             384523.2053   0.0075  0.040   0.0076 0.50  
3627: 38 17 22  0   37 17 21  0             384523.2053   0.0075  0.040   0.0076 0.50  
3628: 38  7 32  0   37  7 31  0             384703.5935   0.0141  0.040               
3629: 38 16 22  0   37 16 21  0             384782.8684   0.0073  0.040   0.0073 0.50  
3630: 38 16 23  0   37 16 22  0             384782.8684   0.0073  0.040   0.0073 0.50  
3631: 38 15 23  0   37 15 22  0             385119.4308   0.0021  0.040   0.0030 0.50  
3632: 38 15 24  0   37 15 23  0             385119.4308   0.0037  0.040   0.0030 0.50  
3633: 42  2 40  1   41  3 39  1             385180.1264   0.2737  0.040  -0.0119 0.08  
3634: 42  2 40  1   41  2 39  1             385180.1264  -0.0784  0.040  -0.0119 0.42  
3635: 42  3 40  1   41  3 39  1             385180.1264   0.0546  0.040  -0.0119 0.42  
3636: 42  3 40  1   41  2 39  1             385180.1264  -0.2975  0.040  -0.0119 0.08  
3637/ 38  7 31  1   37  7 30  1             385250.5153   0.1871  0.040               
3638: 39  8 32  1   38  8 31  1             385409.2831   0.0020  0.040               
3639: 41  2 39  0   40  3 38  0             385580.3939   0.0039  0.040  -0.0441 0.08  
3640: 41  2 39  0   40  2 38  0             385580.3939  -0.0569  0.040  -0.0441 0.42  
3641: 41  3 39  0   40  3 38  0             385580.3939  -0.0312  0.040  -0.0441 0.42  
3642: 41  3 39  0   40  2 38  0             385580.3939  -0.0922  0.040  -0.0441 0.08  
3643: 38 14 24  0   37 14 23  0             385585.8306  -0.0692  0.040  -0.0516 0.50  
3644: 38 14 25  0   37 14 24  0             385585.8306  -0.0338  0.040  -0.0516 0.50  
3645: 38 13 25  0   37 13 24  0             386145.1337  -0.2985  0.040  -0.0024 0.50  
3646: 38 13 26  0   37 13 25  0             386145.1337   0.2937  0.040  -0.0024 0.50  
3647: 40  6 35  1   39  6 34  1             386625.2133   0.0644  0.040               
3648: 38 12 27  0   37 12 26  0             386929.7404   0.0476  0.040               
3649: 38 12 26  0   37 12 25  0             386938.1750  -0.0427  0.040               
3650: 39  9 30  1   38  9 29  1             386959.7172   0.0478  0.040               
3651: 39  6 34  0   38  6 33  0             387411.4521  -0.0044  0.040               
3652: 40  5 35  1   39  5 34  1             387665.9836   0.0258  0.040               
3653: 43  1 42  1   42  2 41  1             387767.0586  -0.0164  0.040  -0.0205 0.09  
3654: 43  1 42  1   42  1 41  1             387767.0586  -0.0214  0.040  -0.0205 0.41  
3655: 43  2 42  1   42  2 41  1             387767.0586  -0.0194  0.040  -0.0205 0.41  
3656: 43  2 42  1   42  1 41  1             387767.0586  -0.0245  0.040  -0.0205 0.09  
3657: 39  5 34  0   38  5 33  0             387768.3771  -0.0664  0.040               
3658: 38 11 28  0   37 11 27  0             387989.2898  -0.0397  0.040               
3659: 38  6 32  0   37  6 31  0             388027.8980  -0.0491  0.040               
3660: 38 11 27  0   37 11 26  0             388086.2561   0.0140  0.040               
3661: 42  1 41  0   41  2 40  0             388145.2164  -0.0699  0.040  -0.0705 0.09  
3662: 42  1 41  0   41  1 40  0             388145.2164  -0.0706  0.040  -0.0705 0.41  
3663: 42  2 41  0   41  2 40  0             388145.2164  -0.0703  0.040  -0.0705 0.41  
3664: 42  2 41  0   41  1 40  0             388145.2164  -0.0710  0.040  -0.0705 0.09  
3665: 37  7 30  0   36  7 29  0             388935.0535  -0.0239  0.040               
3666: 38  8 31  0   37  8 30  0             388960.8497  -0.0397  0.040               
3667: 39  6 33  1   38  6 32  1             388968.4737  -0.0034  0.040               
3668: 41  5 37  1   40  5 36  1             389003.9531  -0.0347  0.040               
3669: 41  4 37  1   40  4 36  1             389080.8072  -0.0099  0.040               
3670: 37  8 29  0   36  8 28  0             389145.1022  -0.0256  0.040               
3671: 41  5 37  1   40  4 36  1             389232.2643  -0.0125  0.040               
3672: 38 10 29  0   37 10 28  0             389289.1598   0.0029  0.040               
3673: 20 10 10  1   19  9 11  1             389349.3723   0.0007  0.040   0.0099 0.50  
3674: 20 10 11  1   19  9 10  1             389349.3723   0.0191  0.040   0.0099 0.50  
3675: 40  5 36  0   39  5 35  0             389638.7740  -0.0678  0.040               
3676: 40  4 36  0   39  4 35  0             389659.0225  -0.0070  0.040               
3677: 40  5 36  0   39  4 35  0             389692.2934  -0.0307  0.040               
3678: 40 22 18  1   39 22 17  1             390044.1004   0.0251  0.040   0.0252 0.50  
3679: 40 22 19  1   39 22 18  1             390044.1004   0.0251  0.040   0.0252 0.50  
3680: 40 23 17  1   39 23 16  1             390046.2642   0.0242  0.040   0.0242 0.50  
3681: 40 23 18  1   39 23 17  1             390046.2642   0.0242  0.040   0.0242 0.50  
3682: 40 21 19  1   39 21 18  1             390061.9276  -0.1071  0.040  -0.1072 0.50  
3683: 40 21 20  1   39 21 19  1             390061.9276  -0.1071  0.040  -0.1072 0.50  
3684: 40 24 16  1   39 24 15  1             390065.8529   0.0036  0.040   0.0037 0.50  
3685: 40 24 17  1   39 24 16  1             390065.8529   0.0036  0.040   0.0037 0.50  
3686: 40 25 15  1   39 25 14  1             390100.7348  -0.0143  0.040  -0.0144 0.50  
3687: 40 25 16  1   39 25 15  1             390100.7348  -0.0143  0.040  -0.0144 0.50  
3688: 38 10 28  0   37 10 27  0             390110.5816   0.0160  0.040               
3689: 40 26 14  1   39 26 13  1             390149.2324   0.0439  0.040   0.0440 0.50  
3690: 40 26 15  1   39 26 14  1             390149.2324   0.0439  0.040   0.0440 0.50  
3691: 38  9 30  0   37  9 29  0             390159.4653   0.0122  0.040               
3692: 40 19 21  1   39 19 20  1             390172.7351  -0.0446  0.040  -0.0447 0.50  
3693: 40 19 22  1   39 19 21  1             390172.7351  -0.0446  0.040  -0.0447 0.50  
3694/ 40 27 13  1   39 27 12  1             390209.8870   0.1600  0.040   0.1601 0.50  
3695: 40 27 14  1   39 27 13  1             390209.8870   0.1600  0.040   0.1601 0.50  
3696: 40 18 22  1   39 18 21  1             390275.4965  -0.0004  0.040  -0.0005 0.50  
3697: 40 18 23  1   39 18 22  1             390275.4965  -0.0004  0.040  -0.0005 0.50  
3698: 40 28 12  1   39 28 11  1             390281.1734   0.0050  0.040   0.0051 0.50  
3699: 40 28 13  1   39 28 12  1             390281.1734   0.0050  0.040   0.0051 0.50  
3700: 40 29 11  1   39 29 10  1             390362.4907  -0.0186  0.040  -0.0186 0.50  
3701: 40 29 12  1   39 29 11  1             390362.4907  -0.0186  0.040  -0.0186 0.50  
3702: 44  0 44  1   43  1 43  1             390388.3626   0.0115  0.040   0.0115 0.10  
3703: 44  0 44  1   43  0 43  1             390388.3626   0.0114  0.040   0.0115 0.40  
3704: 44  1 44  1   43  1 43  1             390388.3626   0.0114  0.040   0.0115 0.40  
3705: 44  1 44  1   43  0 43  1             390388.3626   0.0114  0.040   0.0115 0.10  
3706: 40 17 23  1   39 17 22  1             390419.0966   0.0191  0.040   0.0192 0.50  
3707: 40 17 24  1   39 17 23  1             390419.0966   0.0191  0.040   0.0192 0.50  
3708: 15 13  2  0   14 12  3  0             390450.4535   0.0377  0.040   0.0377 0.50  
3709: 15 13  3  0   14 12  2  0             390450.4535   0.0377  0.040   0.0377 0.50  
3710: 40 30 10  1   39 30  9  1             390452.9290   0.0287  0.040   0.0287 0.50  
3711: 40 30 11  1   39 30 10  1             390452.9290   0.0287  0.040   0.0287 0.50  
3712: 18 11  7  1   17 10  8  1             390477.5138  -0.0073  0.040  -0.0073 0.50  
3713: 18 11  8  1   17 10  7  1             390477.5138  -0.0072  0.040  -0.0073 0.50  
3714: 40 31  9  1   39 31  8  1             390551.5976  -0.0179  0.040  -0.0180 0.50  
3715: 40 31 10  1   39 31  9  1             390551.5976  -0.0179  0.040  -0.0180 0.50  
3716: 40 16 24  1   39 16 23  1             390613.6347   0.0642  0.040   0.0642 0.50  
3717: 40 16 25  1   39 16 24  1             390613.6347   0.0642  0.040   0.0642 0.50  
3718: 43  0 43  0   42  1 42  0             390731.3417  -0.0514  0.040  -0.0515 0.10  
3719: 43  0 43  0   42  0 42  0             390731.3417  -0.0514  0.040  -0.0515 0.40  
3720: 43  1 43  0   42  1 42  0             390731.3417  -0.0514  0.040  -0.0515 0.40  
3721: 43  1 43  0   42  0 42  0             390731.3417  -0.0514  0.040  -0.0515 0.10  
3722: 40 15 25  1   39 15 24  1             390872.9157  -0.0139  0.040  -0.0137 0.50  
3723: 40 15 26  1   39 15 25  1             390872.9157  -0.0135  0.040  -0.0137 0.50  
3724: 40 14 26  1   39 14 25  1             391217.1454  -0.0311  0.040  -0.0268 0.50  
3725: 40 14 27  1   39 14 26  1             391217.1454  -0.0224  0.040  -0.0268 0.50  
3726: 42  4 39  1   41  4 38  1             391388.4463   0.0353  0.040               
3727: 42  3 39  1   41  3 38  1             391391.7332   0.0472  0.040               
3728: 16 12  4  1   15 11  5  1             391458.3065   0.0182  0.040   0.0183 0.50  
3729: 16 12  5  1   15 11  4  1             391458.3065   0.0182  0.040   0.0183 0.50  
3730: 40 13 27  1   39 13 26  1             391676.2875  -0.0911  0.040  -0.0059 0.50  
3731: 40 13 28  1   39 13 27  1             391676.2875   0.0793  0.040  -0.0059 0.50  
3732: 41  4 38  0   40  4 37  0             392031.7079  -0.0398  0.040               
3733: 41  3 38  0   40  3 37  0             392032.3618  -0.0838  0.040               
3734: 40  7 34  1   39  7 33  1             392087.3294  -0.0207  0.040               
3735: 40 12 29  1   39 12 28  1             392297.1066  -0.0231  0.040               
3736: 40 12 28  1   39 12 27  1             392299.8853   0.0120  0.040               
3737: 39  8 31  1   38  8 30  1             392321.3265   0.0209  0.040               
3738: 14 13  1  1   13 12  2  1             392363.8423   0.1158  0.040   0.1158 0.50  
3739: 14 13  2  1   13 12  1  1             392363.8423   0.1158  0.040   0.1158 0.50  
3740: 19 11  8  0   18 10  9  0             392551.5421  -0.0819  0.040  -0.0815 0.50  
3741: 19 11  9  0   18 10  8  0             392551.5421  -0.0811  0.040  -0.0815 0.50  
3742: 40 11 29  1   39 11 28  1             393154.2118  -0.0031  0.040               
3743: 21 10 11  0   20  9 12  0             393316.4102  -0.2225  0.040  -0.0796 0.50  
3744: 21 10 12  0   20  9 11  0             393316.4102   0.0633  0.040  -0.0796 0.50  
3745: 39  7 33  0   38  7 32  0             393850.3164  -0.0026  0.040               
3746: 43  2 41  1   42  3 40  1             393924.5773   0.2083  0.040   0.0315 0.08  
3747: 43  2 41  1   42  2 40  1             393924.5773  -0.0107  0.040   0.0315 0.42  
3748: 43  3 41  1   42  3 40  1             393924.5773   0.0737  0.040   0.0315 0.42  
3749: 43  3 41  1   42  2 40  1             393924.5773  -0.1453  0.040   0.0315 0.08  
3750: 39 24 15  0   38 24 14  0             393973.0820   0.0299  0.040   0.0300 0.50  
3751: 39 24 16  0   38 24 15  0             393973.0820   0.0299  0.040   0.0300 0.50  
3752: 39 25 14  0   38 25 13  0             393977.6339  -0.0478  0.040  -0.0479 0.50  
3753: 39 25 15  0   38 25 14  0             393977.6339  -0.0478  0.040  -0.0479 0.50  
3754: 39 23 16  0   38 23 15  0             393986.9480  -0.0116  0.040  -0.0117 0.50  
3755: 39 23 17  0   38 23 16  0             393986.9480  -0.0116  0.040  -0.0117 0.50  
3756: 39 26 13  0   38 26 12  0             393998.5990   0.0285  0.040   0.0286 0.50  
3757: 39 26 14  0   38 26 13  0             393998.5990   0.0285  0.040   0.0286 0.50  
3758: 39 22 17  0   38 22 16  0             394022.1707  -0.0463  0.040  -0.0463 0.50  
3759: 39 22 18  0   38 22 17  0             394022.1707  -0.0463  0.040  -0.0463 0.50  
3760: 39 27 12  0   38 27 11  0             394033.8569   0.0052  0.040   0.0052 0.50  
3761: 39 27 13  0   38 27 12  0             394033.8569   0.0052  0.040   0.0052 0.50  
3762: 39 21 18  0   38 21 17  0             394082.1623  -0.1747  0.040  -0.0721 0.36  
3763: 39 28 11  0   38 28 10  0             394082.1623   0.1808  0.040  -0.0721 0.14  
3764: 39 21 19  0   38 21 18  0             394082.1623  -0.1747  0.040  -0.0721 0.36  
3765: 39 28 12  0   38 28 11  0             394082.1623   0.1808  0.040  -0.0721 0.14  
3766: 39 29 10  0   38 29  9  0             394141.6519  -0.0179  0.040  -0.0180 0.50  
3767: 39 29 11  0   38 29 10  0             394141.6519  -0.0179  0.040  -0.0180 0.50  
3768: 39 20 19  0   38 20 18  0             394171.7721   0.0060  0.040   0.0060 0.50  
3769: 39 20 20  0   38 20 19  0             394171.7721   0.0060  0.040   0.0060 0.50  
3770: 39 30  9  0   38 30  8  0             394211.8490   0.0190  0.040   0.0191 0.50  
3771: 39 30 10  0   38 30  9  0             394211.8490   0.0190  0.040   0.0191 0.50  
3772: 40 10 31  1   39 10 30  1             394264.8488   0.0083  0.040               
3773: 39 31  8  0   38 31  7  0             394291.5611   0.0232  0.040   0.0232 0.50  
3774: 39 31  9  0   38 31  8  0             394291.5611   0.0232  0.040   0.0232 0.50  
3775: 39 19 20  0   38 19 19  0             394296.2625   0.0464  0.040   0.0464 0.50  
3776: 39 19 21  0   38 19 20  0             394296.2625   0.0464  0.040   0.0464 0.50  
3777: 39 18 21  0   38 18 20  0             394463.1479  -0.0010  0.040  -0.0011 0.50  
3778: 39 18 22  0   38 18 21  0             394463.1479  -0.0010  0.040  -0.0011 0.50  
3779: 42  2 40  0   41  3 39  0             394539.5668   0.0037  0.040  -0.0240 0.09  
3780: 42  2 40  0   41  2 39  0             394539.5668  -0.0314  0.040  -0.0240 0.41  
3781: 42  3 40  0   41  3 39  0             394539.5668  -0.0165  0.040  -0.0240 0.41  
3782: 42  3 40  0   41  2 39  0             394539.5668  -0.0518  0.040  -0.0240 0.09  
3783: 40 10 30  1   39 10 29  1             394608.3195  -0.0165  0.040               
3784: 38  9 29  0   37  9 28  0             394641.9411   0.0252  0.040               
3785: 39 17 22  0   38 17 21  0             394682.4542  -0.0497  0.040  -0.0497 0.50  
3786: 39 17 23  0   38 17 22  0             394682.4542  -0.0497  0.040  -0.0497 0.50  
3787: 39 16 23  0   38 16 22  0             394967.8013  -0.0140  0.040  -0.0140 0.50  
3788: 39 16 24  0   38 16 23  0             394967.8013  -0.0138  0.040  -0.0140 0.50  
3789: 40  8 33  1   39  8 32  1             395095.3632  -0.0475  0.040               
3790: 39  7 32  1   38  7 31  1             395218.4103  -0.0336  0.040               
3791: 40  9 32  1   39  9 31  1             395335.0662   0.0059  0.040               
3792: 39 15 24  0   38 15 23  0             395337.8594  -0.0268  0.040  -0.0251 0.50  
3793: 39 15 25  0   38 15 24  0             395337.8594  -0.0235  0.040  -0.0251 0.50  
3794: 41  6 36  1   40  6 35  1             395406.6236  -0.0252  0.040               
3795: 39 14 25  0   38 14 24  0             395812.2935  -0.0635  0.040  -0.0314 0.50  
3796: 39 14 26  0   38 14 25  0             395812.2935   0.0008  0.040  -0.0314 0.50  
3797: 41  5 36  1   40  5 35  1             396155.3584  -0.0082  0.040               
3798: 39  6 33  0   38  6 32  0             396341.8825  -0.0363  0.040               
3799: 40  6 35  0   39  6 34  0             396343.6895  -0.0009  0.040               
3800: 39 13 27  0   38 13 26  0             396449.9746   0.0372  0.040               
3801: 39 13 26  0   38 13 25  0             396451.0946  -0.0282  0.040               
3802: 44  1 43  1   43  2 42  1             396522.1669   0.0210  0.040   0.0186 0.09  
3803: 44  1 43  1   43  1 42  1             396522.1669   0.0180  0.040   0.0186 0.41  
3804: 44  2 43  1   43  2 42  1             396522.1669   0.0192  0.040   0.0186 0.41  
3805: 44  2 43  1   43  1 42  1             396522.1669   0.0162  0.040   0.0186 0.09  
3806: 40  5 35  0   39  5 34  0             396581.8381  -0.0573  0.040               
3807: 43  1 42  0   42  2 41  0             397107.0324  -0.0396  0.040  -0.0400 0.09  
3808: 43  1 42  0   42  1 41  0             397107.0324  -0.0400  0.040  -0.0400 0.41  
3809: 43  2 42  0   42  2 41  0             397107.0324  -0.0399  0.040  -0.0400 0.41  
3810: 43  2 42  0   42  1 41  0             397107.0324  -0.0403  0.040  -0.0400 0.09  
3811: 40  6 34  1   39  6 33  1             397166.9968  -0.0065  0.040               
3812: 39 12 28  0   38 12 27  0             397318.6407  -0.0027  0.040               
3813: 39 12 27  0   38 12 26  0             397333.6740  -0.0331  0.040               
3814: 40  9 31  1   39  9 30  1             397660.0269  -0.0003  0.040               
3815: 42  5 38  1   41  5 37  1             397734.9363   0.0135  0.040               
3816: 42  4 38  1   41  4 37  1             397786.2514  -0.0293  0.040               
3817: 42  5 38  1   41  4 37  1             397886.4049   0.0223  0.040               
3818: 41  6 36  1   40  5 35  1             397887.9738  -0.0890  0.040               
3819: 38  7 31  0   37  7 30  0             398101.4692  -0.0779  0.040               
3820: 39 11 29  0   38 11 28  0             398469.8131  -0.0414  0.040               
3821: 41  5 37  0   40  5 36  0             398582.6522  -0.0606  0.040               
3822: 41  4 37  0   40  4 36  0             398595.4646   0.0211  0.040               
3823: 41  5 37  0   40  4 36  0             398616.0793   0.0718  0.040               
3824: 39 11 28  0   38 11 27  0             398629.3259  -0.0033  0.040               
3825: 39  8 32  0   38  8 31  0             398643.9685   0.0083  0.040               
3826: 21 10 11  1   20  9 12  1             399012.8003  -0.0157  0.040   0.0083 0.50  
3827: 21 10 12  1   20  9 11  1             399012.8003   0.0324  0.040   0.0083 0.50  
3828: 45  0 45  1   44  1 44  1             399144.5657  -0.0172  0.040  -0.0173 0.10  
3829: 45  0 45  1   44  0 44  1             399144.5657  -0.0172  0.040  -0.0173 0.40  
3830: 45  1 45  1   44  1 44  1             399144.5657  -0.0172  0.040  -0.0173 0.40  
3831: 45  1 45  1   44  0 44  1             399144.5657  -0.0172  0.040  -0.0173 0.10  
3832: 44  0 44  0   43  1 43  0             399694.1201  -0.0286  0.040  -0.0286 0.10  
3833: 44  0 44  0   43  0 43  0             399694.1201  -0.0286  0.040  -0.0286 0.40  
3834: 44  1 44  0   43  1 43  0             399694.1201  -0.0286  0.040  -0.0286 0.40  
3835: 44  1 44  0   43  0 43  0             399694.1201  -0.0286  0.040  -0.0286 0.10  
3836: 41 23 18  1   40 23 17  1             399765.4999   0.1019  0.040   0.1020 0.50  
3837: 41 23 19  1   40 23 18  1             399765.4999   0.1019  0.040   0.1020 0.50  
3838: 41 22 19  1   40 22 18  1             399768.3642   0.0208  0.040   0.0208 0.50  
3839: 41 22 20  1   40 22 19  1             399768.3642   0.0208  0.040   0.0208 0.50  
3840: 41 24 17  1   40 24 16  1             399780.9389  -0.0661  0.040  -0.0662 0.50  
3841: 41 24 18  1   40 24 17  1             399780.9389  -0.0661  0.040  -0.0662 0.50  
3842: 41 21 20  1   40 21 19  1             399792.7489   0.0212  0.040   0.0212 0.50  
3843: 41 21 21  1   40 21 20  1             399792.7489   0.0212  0.040   0.0212 0.50  
3844: 39 10 30  0   38 10 29  0             399803.0487   0.0133  0.040               
3845: 41 25 16  1   40 25 15  1             399812.7392  -0.1083  0.040  -0.1084 0.50  
3846: 41 25 17  1   40 25 16  1             399812.7392  -0.1083  0.040  -0.1084 0.50  
3847: 41 20 21  1   40 20 20  1             399842.2036   0.0110  0.040   0.0111 0.50  
3848: 41 20 22  1   40 20 21  1             399842.2036   0.0110  0.040   0.0111 0.50  
3849: 41 26 15  1   40 26 14  1             399859.0105  -0.0320  0.040  -0.0321 0.50  
3850: 41 26 16  1   40 26 15  1             399859.0105  -0.0320  0.040  -0.0321 0.50  
3851: 41 27 14  1   40 27 13  1             399918.0752   0.0319  0.040   0.0319 0.50  
3852: 41 27 15  1   40 27 14  1             399918.0752   0.0319  0.040   0.0319 0.50  
3853: 41 19 22  1   40 19 21  1             399921.4243   0.0237  0.040   0.0237 0.50  
3854: 41 19 23  1   40 19 22  1             399921.4243   0.0237  0.040   0.0237 0.50  
3855: 41 18 23  1   40 18 22  1             400036.3529  -0.0670  0.040  -0.0670 0.50  
3856: 41 18 24  1   40 18 23  1             400036.3529  -0.0670  0.040  -0.0670 0.50  
3857: 41 29 12  1   40 29 11  1             400069.4712  -0.0629  0.040  -0.0630 0.50  
3858: 41 29 13  1   40 29 12  1             400069.4712  -0.0629  0.040  -0.0630 0.50  
3859: 43  4 40  1   42  4 39  1             400139.3291   0.0671  0.040               
3860: 43  3 40  1   42  3 39  1             400141.3969   0.0314  0.040               
3861: 41 30 11  1   40 30 10  1             400159.9760  -0.0623  0.040  -0.0623 0.50  
3862: 41 30 12  1   40 30 11  1             400159.9760  -0.0623  0.040  -0.0623 0.50  
3863: 41 17 24  1   40 17 23  1             400195.3236   0.0253  0.040   0.0253 0.50  
3864: 41 17 25  1   40 17 24  1             400195.3236   0.0253  0.040   0.0253 0.50  
3865: 38  8 30  0   37  8 29  0             400385.8360  -0.0548  0.040               
3866: 41 16 25  1   40 16 24  1             400409.0337   0.0842  0.040   0.0842 0.50  
3867: 41 16 26  1   40 16 25  1             400409.0337   0.0842  0.040   0.0842 0.50  
3868: 39  9 31  0   38  9 30  0             400430.2437   0.0380  0.040               
3869: 16 13  3  0   15 12  4  0             400550.9358   0.0070  0.040   0.0071 0.50  
3870: 16 13  4  0   15 12  3  0             400550.9358   0.0070  0.040   0.0071 0.50  
3871: 41 15 26  1   40 15 25  1             400692.5622  -0.0166  0.040  -0.0163 0.50  
3872: 41 15 27  1   40 15 26  1             400692.5622  -0.0159  0.040  -0.0163 0.50  
3873: 42  3 39  0   41  3 38  0             400976.9861  -0.2329  0.040  -0.0233 0.50  
3874: 42  4 39  0   41  4 38  0             400976.9861   0.1863  0.040  -0.0233 0.50  
3875: 39 10 29  0   38 10 28  0             401044.2617   0.0089  0.040               
3876: 41 14 27  1   40 14 26  1             401068.0972  -0.0107  0.040  -0.0023 0.50  
3877: 41 14 28  1   40 14 27  1             401068.0972   0.0060  0.040  -0.0023 0.50  
3878: 41  7 35  1   40  7 34  1             401148.8224   0.0053  0.040               
3879: 17 12  5  1   16 11  6  1             401202.8079  -0.0041  0.040  -0.0041 0.50  
3880: 17 12  6  1   16 11  5  1             401202.8079  -0.0041  0.040  -0.0041 0.50  
3881: 41 13 28  1   40 13 27  1             401568.5401  -0.1573  0.040  -0.0013 0.50  
3882: 41 13 29  1   40 13 28  1             401568.5401   0.1547  0.040  -0.0013 0.50  
3883: 18 12  6  0   17 11  7  0             401635.1621   0.0070  0.040   0.0071 0.50  
3884: 18 12  7  0   17 11  6  0             401635.1621   0.0070  0.040   0.0071 0.50  
3885: 41 12 30  1   40 12 29  1             402244.6160  -0.0048  0.040               
3886: 41 12 29  1   40 12 28  1             402249.3462  -0.0056  0.040               
3887: 20 11  9  0   19 10 10  0             402589.4673   0.0355  0.040   0.0367 0.50  
3888: 20 11 10  0   19 10  9  0             402589.4673   0.0377  0.040   0.0367 0.50  
3889: 44  2 42  1   43  3 41  1             402673.2839   0.1088  0.040   0.0002 0.08  
3890: 44  2 42  1   43  2 41  1             402673.2839  -0.0257  0.040   0.0002 0.42  
3891: 44  3 42  1   43  3 41  1             402673.2839   0.0262  0.040   0.0002 0.42  
3892: 44  3 42  1   43  2 41  1             402673.2839  -0.1083  0.040   0.0002 0.08  
3893: 40  7 34  0   39  7 33  0             402924.9520  -0.0263  0.040               
3894: 41 11 31  1   40 11 30  1             403172.7881   0.0154  0.040               
3895: 41 11 30  1   40 11 29  1             403229.7314  -0.0431  0.040               
3896: 22 10 13  0   21  9 12  0             403263.4098   0.0606  0.040               
3897: 22 10 12  0   21  9 13  0             403264.0433  -0.0110  0.040               
3898: 40  8 32  1   39  8 31  1             403395.1335  -0.0104  0.040               
3899: 43  2 41  0   42  3 40  0             403495.3665  -0.0376  0.040  -0.0537 0.09  
3900: 43  2 41  0   42  2 40  0             403495.3665  -0.0580  0.040  -0.0537 0.41  
3901: 43  3 41  0   42  3 40  0             403495.3665  -0.0494  0.040  -0.0537 0.41  
3902: 43  3 41  0   42  2 40  0             403495.3665  -0.0697  0.040  -0.0537 0.09  
3903: 40 24 16  0   39 24 15  0             404045.4673  -0.2324  0.040   0.0334 0.27  
3904: 40 25 15  0   39 25 14  0             404045.4673   0.3366  0.040   0.0334 0.23  
3905: 40 24 17  0   39 24 16  0             404045.4673  -0.2324  0.040   0.0334 0.27  
3906: 40 25 16  0   39 25 15  0             404045.4673   0.3366  0.040   0.0334 0.23  
3907: 40 26 14  0   39 26 13  0             404061.9059   0.0258  0.040   0.0259 0.50  
3908: 40 26 15  0   39 26 14  0             404061.9059   0.0258  0.040   0.0259 0.50  
3909: 40 23 17  0   39 23 16  0             404066.0323  -0.0125  0.040  -0.0125 0.50  
3910: 40 23 18  0   39 23 17  0             404066.0323  -0.0125  0.040  -0.0125 0.50  
3911: 40 22 18  0   39 22 17  0             404109.2249   0.0225  0.040   0.0226 0.50  
3912: 40 22 19  0   39 22 18  0             404109.2249   0.0225  0.040   0.0226 0.50  
3913: 40 28 12  0   39 28 11  0             404139.6418   0.0032  0.040   0.0033 0.50  
3914: 40 28 13  0   39 28 12  0             404139.6418   0.0032  0.040   0.0033 0.50  
3915: 42  6 37  1   41  6 36  1             404161.1249  -0.0381  0.040               
3916: 40 21 19  0   39 21 18  0             404178.9786   0.0091  0.040   0.0092 0.50  
3917: 40 21 20  0   39 21 19  0             404178.9786   0.0091  0.040   0.0092 0.50  
3918/ 40 29 11  0   39 29 10  0             404197.4105  -0.1869  0.040  -0.1870 0.50  
3919: 40 29 12  0   39 29 11  0             404197.4105  -0.1869  0.040  -0.1870 0.50  
3920: 40 30 10  0   39 30  9  0             404266.6595   0.0143  0.040   0.0143 0.50  
3921: 40 30 11  0   39 30 10  0             404266.6595   0.0143  0.040   0.0143 0.50  
3922: 40 20 20  0   39 20 19  0             404280.1062  -0.0529  0.040  -0.0529 0.50  
3923: 40 20 21  0   39 20 20  0             404280.1062  -0.0529  0.040  -0.0529 0.50  
3924: 40 31  9  0   39 31  8  0             404345.7226  -0.0668  0.040  -0.0669 0.50  
3925: 40 31 10  0   39 31  9  0             404345.7226  -0.0668  0.040  -0.0669 0.50  
3926: 41 10 32  1   40 10 31  1             404366.7676   0.0091  0.040               
3927: 40 19 21  0   39 19 20  0             404418.9406  -0.0243  0.040  -0.0244 0.50  
3928: 40 19 22  0   39 19 21  0             404418.9406  -0.0243  0.040  -0.0244 0.50  
3929: 40 32  8  0   39 32  7  0             404434.1949   0.0140  0.040   0.0141 0.50  
3930: 40 32  9  0   39 32  8  0             404434.1949   0.0140  0.040   0.0141 0.50  
3931: 40 18 22  0   39 18 21  0             404603.4600  -0.0363  0.040  -0.0363 0.50  
3932: 40 18 23  0   39 18 22  0             404603.4600  -0.0363  0.040  -0.0363 0.50  
3933/ 41  8 34  1   40  8 33  1             404683.8650  -0.1665  0.040               
3934: 42  5 37  1   41  5 36  1             404693.7143  -0.0245  0.040               
3935: 40  6 34  0   39  6 33  0             404745.5786   0.0365  0.040               
3936: 40 17 23  0   39 17 22  0             404844.5729  -0.0156  0.040  -0.0156 0.50  
3937: 40 17 24  0   39 17 23  0             404844.5729  -0.0156  0.040  -0.0156 0.50  
3938: 40  7 33  1   39  7 32  1             404845.2100  -0.0037  0.040               
3939: 41 10 31  1   40 10 30  1             404879.4968  -0.0806  0.040               
3940: 40 16 24  0   39 16 23  0             405157.0960   0.0241  0.040   0.0243 0.50  
3941: 40 16 25  0   39 16 24  0             405157.0960   0.0244  0.040   0.0243 0.50  
3942/ 41  6 36  0   40  6 35  0             405263.8943   0.1283  0.040               
3943: 45  1 44  1   44  2 43  1             405274.2883   0.0727  0.040   0.0713 0.09  
3944: 45  1 44  1   44  1 43  1             405274.2883   0.0709  0.040   0.0713 0.41  
3945: 45  2 44  1   44  2 43  1             405274.2883   0.0717  0.040   0.0713 0.41  
3946: 45  2 44  1   44  1 43  1             405274.2883   0.0699  0.040   0.0713 0.09  
3947: 41  6 35  1   40  6 34  1             405297.6253  -0.0246  0.040               
3948: 41  9 33  1   40  9 32  1             405333.3368  -0.0812  0.040               
3949: 41  5 36  0   40  5 35  0             405421.2341   0.0310  0.040               
3950: 40 15 25  0   39 15 24  0             405561.8065  -0.0215  0.040  -0.0181 0.50  
3951: 40 15 26  0   39 15 25  0             405561.8065  -0.0146  0.040  -0.0181 0.50  
3952: 44  1 43  0   43  2 42  0             406065.5289   0.0156  0.040   0.0155 0.09  
3953: 44  1 43  0   43  1 42  0             406065.5289   0.0154  0.040   0.0155 0.41  
3954: 44  2 43  0   43  2 42  0             406065.5289   0.0155  0.040   0.0155 0.41  
3955: 44  2 43  0   43  1 42  0             406065.5289   0.0153  0.040   0.0155 0.09  
3956: 40 14 26  0   39 14 25  0             406088.8955   0.0136  0.040   0.0790 0.50  
3957: 40 14 27  0   39 14 26  0             406088.8955   0.1444  0.040   0.0790 0.50  
3958: 39  9 30  0   38  9 29  0             406347.3948  -0.0451  0.040               
3959: 43  5 39  1   42  5 38  1             406447.9212  -0.0044  0.040               
3960: 43  4 39  1   42  4 38  1             406482.2090   0.0438  0.040               
3961: 43  5 39  1   42  4 38  1             406547.9869  -0.0405  0.040               
3962: 39  7 32  0   38  7 31  0             406871.3863  -0.0092  0.040               
3963: 42  5 38  0   41  5 37  0             407496.6944  -0.0119  0.040               
3964: 42  4 38  0   41  4 37  0             407504.4518  -0.0813  0.040               
3965: 40 12 29  0   39 12 28  0             407725.1071  -0.0885  0.040               
3966: 40 12 28  0   39 12 27  0             407751.4165   0.0701  0.040               
3967: 46  0 46  1   45  1 45  1             407897.8091   0.0553  0.040   0.0553 0.10  
3968: 46  0 46  1   45  0 45  1             407897.8091   0.0553  0.040   0.0553 0.40  
3969: 46  1 46  1   45  1 45  1             407897.8091   0.0553  0.040   0.0553 0.40  
3970: 46  1 46  1   45  0 45  1             407897.8091   0.0553  0.040   0.0553 0.10  
3971: 40  8 33  0   39  8 32  0             408195.1074   0.0168  0.040               
3972/ 41  9 32  1   40  9 31  1             408504.8197  -0.1709  0.040               
3973: 45  0 45  0   44  1 44  0             408653.5143  -0.0198  0.040  -0.0198 0.10  
3974: 45  0 45  0   44  0 44  0             408653.5143  -0.0198  0.040  -0.0198 0.40  
3975: 45  1 45  0   44  1 44  0             408653.5143  -0.0198  0.040  -0.0198 0.40  
3976: 45  1 45  0   44  0 44  0             408653.5143  -0.0198  0.040  -0.0198 0.10  
3977: 22 10 12  1   21  9 13  1             408655.9776  -0.0991  0.040  -0.0394 0.50  
3978: 22 10 13  1   21  9 12  1             408655.9776   0.0203  0.040  -0.0394 0.50  
3979: 44  3 41  1   43  4 40  1             408872.9309   0.0970  0.040               
3980/ 44  4 41  1   43  4 40  1             408875.2831   0.1502  0.040               
3981: 44  3 41  1   43  3 40  1             408876.4303  -0.0391  0.040               
3982: 44  4 41  1   43  3 40  1             408878.6945  -0.0739  0.040               
3983: 40 11 29  0   39 11 28  0             409224.7526  -0.0402  0.040               
3984: 42 23 19  1   41 23 18  1             409481.8756   0.0079  0.040   0.0080 0.50  
3985: 42 23 20  1   41 23 19  1             409481.8756   0.0079  0.040   0.0080 0.50  
3986: 42 22 20  1   41 22 19  1             409490.2630  -0.0257  0.040  -0.0258 0.50  
3987: 42 22 21  1   41 22 20  1             409490.2630  -0.0257  0.040  -0.0258 0.50  
3988: 42 24 18  1   41 24 17  1             409493.1983   0.0412  0.040   0.0413 0.50  
3989: 42 24 19  1   41 24 18  1             409493.1983   0.0412  0.040   0.0413 0.50  
3990: 15 14  1  0   14 13  2  0             409508.2248   0.0867  0.040   0.0867 0.50  
3991: 15 14  2  0   14 13  1  0             409508.2248   0.0867  0.040   0.0867 0.50  
3992: 42 21 21  1   41 21 20  1             409521.5948   0.0705  0.040  -0.0215 0.18  
3993: 42 25 17  1   41 25 16  1             409521.5948  -0.0726  0.040  -0.0215 0.32  
3994: 42 21 22  1   41 21 21  1             409521.5948   0.0705  0.040  -0.0215 0.18  
3995: 42 25 18  1   41 25 17  1             409521.5948  -0.0726  0.040  -0.0215 0.32  
3996: 42 26 16  1   41 26 15  1             409565.3005  -0.0772  0.040  -0.0773 0.50  
3997: 42 26 17  1   41 26 16  1             409565.3005  -0.0772  0.040  -0.0773 0.50  
3998: 42 20 22  1   41 20 21  1             409579.4981   0.0034  0.040   0.0034 0.50  
3999: 42 20 23  1   41 20 22  1             409579.4981   0.0034  0.040   0.0034 0.50  
4000: 42 27 15  1   41 27 14  1             409622.6531   0.0238  0.040   0.0239 0.50  
4001: 42 27 16  1   41 27 15  1             409622.6531   0.0238  0.040   0.0239 0.50  
4002: 42 19 23  1   41 19 22  1             409669.2922   0.0656  0.040   0.0656 0.50  
4003: 42 19 24  1   41 19 23  1             409669.2922   0.0656  0.040   0.0656 0.50  
4004: 42 29 13  1   41 29 12  1             409772.3943  -0.0818  0.040  -0.0818 0.50  
4005: 42 29 14  1   41 29 13  1             409772.3943  -0.0818  0.040  -0.0818 0.50  
4006: 42 18 24  1   41 18 23  1             409797.2546  -0.0177  0.040  -0.0177 0.50  
4007: 42 18 25  1   41 18 24  1             409797.2546  -0.0177  0.040  -0.0177 0.50  
4008: 42 30 12  1   41 30 11  1             409862.8911  -0.0547  0.040  -0.0548 0.50  
4009: 42 30 13  1   41 30 12  1             409862.8911  -0.0547  0.040  -0.0548 0.50  
4010: 43  3 40  0   42  4 39  0             409923.2674   0.4834  0.040  -0.0092 0.08  
4011: 43  3 40  0   42  3 39  0             409923.2674  -0.1345  0.040  -0.0092 0.42  
4012: 43  4 40  0   42  4 39  0             409923.2674   0.1161  0.040  -0.0092 0.42  
4013: 43  4 40  0   42  3 39  0             409923.2674  -0.5018  0.040  -0.0092 0.08  
4014: 42 31 11  1   41 31 10  1             409962.6450   0.0197  0.040   0.0198 0.50  
4015: 42 31 12  1   41 31 11  1             409962.6450   0.0197  0.040   0.0198 0.50  
4016: 42 17 25  1   41 17 24  1             409972.3373  -0.0029  0.040  -0.0029 0.50  
4017: 42 17 26  1   41 17 25  1             409972.3373  -0.0029  0.040  -0.0029 0.50  
4018: 42  7 36  1   41  7 35  1             410130.1628   0.0013  0.040               
4019: 42 16 26  1   41 16 25  1             410206.2415  -0.0311  0.040  -0.0311 0.50  
4020: 42 16 27  1   41 16 26  1             410206.2415  -0.0310  0.040  -0.0311 0.50  
4021: 40 10 31  0   39 10 30  0             410297.7800  -0.0099  0.040               
4022: 42 15 27  1   41 15 26  1             410515.6278  -0.0029  0.040  -0.0022 0.50  
4023: 42 15 28  1   41 15 27  1             410515.6278  -0.0014  0.040  -0.0022 0.50  
4024: 40  9 32  0   39  9 31  0             410600.9200  -0.0372  0.040               
4025: 17 13  4  0   16 12  5  0             410647.3291  -0.0361  0.040  -0.0362 0.50  
4026: 17 13  5  0   16 12  4  0             410647.3291  -0.0361  0.040  -0.0362 0.50  
4027: 42 14 28  1   41 14 27  1             410924.3930  -0.0284  0.040  -0.0124 0.50  
4028: 42 14 29  1   41 14 28  1             410924.3930   0.0035  0.040  -0.0124 0.50  
4029/ 18 12  6  1   17 11  7  1             410942.3234   0.1313  0.040   0.1313 0.50  
4030: 18 12  7  1   17 11  6  1             410942.3234   0.1313  0.040   0.1313 0.50  
4031: 39  8 31  0   38  8 30  0             411264.7996  -0.0281  0.040               
4032: 45  2 43  1   44  3 42  1             411419.3130   0.0913  0.040   0.0248 0.08  
4033: 45  2 43  1   44  2 42  1             411419.3130   0.0088  0.040   0.0248 0.42  
4034: 45  3 43  1   44  3 42  1             411419.3130   0.0408  0.040   0.0248 0.42  
4035: 45  3 43  1   44  2 42  1             411419.3130  -0.0417  0.040   0.0248 0.08  
4036: 42 13 29  1   41 13 28  1             411468.9924  -0.3223  0.040  -0.0418 0.50  
4037: 42 13 30  1   41 13 29  1             411468.9924   0.2387  0.040  -0.0418 0.50  
4038: 19 12  7  0   18 11  8  0             411706.9229  -0.0010  0.040  -0.0010 0.50  
4039: 19 12  8  0   18 11  7  0             411706.9229  -0.0010  0.040  -0.0010 0.50  
4040: 16 13  3  1   15 12  4  1             411874.9350  -0.0317  0.040  -0.0318 0.50  
4041: 16 13  4  1   15 12  3  1             411874.9350  -0.0317  0.040  -0.0318 0.50  
4042: 41  7 35  0   40  7 34  0             411941.6049  -0.0142  0.040               
4043: 40 10 30  0   39 10 29  0             412125.8881  -0.0001  0.040               
4044: 42 12 31  1   41 12 30  1             412204.6530  -0.0250  0.040               
4045: 42 12 30  1   41 12 29  1             412212.6963  -0.0001  0.040               
4046: 44  2 42  0   43  3 41  0             412447.9308  -0.0152  0.040  -0.0245 0.09  
4047: 44  2 42  0   43  2 41  0             412447.9308  -0.0269  0.040  -0.0245 0.41  
4048: 44  3 42  0   43  3 41  0             412447.9308  -0.0220  0.040  -0.0245 0.41  
4049: 44  3 42  0   43  2 41  0             412447.9308  -0.0337  0.040  -0.0245 0.09  
4050: 21 11 10  0   20 10 11  0             412610.1063  -0.0080  0.040  -0.0046 0.50  
4051: 21 11 11  0   20 10 10  0             412610.1063  -0.0012  0.040  -0.0046 0.50  
4052: 14 14  0  1   13 13  1  1             412746.5778  -0.0952  0.040  -0.0953 0.50  
4053: 14 14  1  1   13 13  0  1             412746.5778  -0.0952  0.040  -0.0953 0.50  
4054: 43  6 38  1   42  6 37  1             412903.6687   0.0330  0.040               
4055: 23 10 14  0   22  9 13  0             413177.1170   0.0259  0.040               
4056: 23 10 13  0   22  9 14  0             413178.6805  -0.0679  0.040               
4057: 42 11 32  1   41 11 31  1             413205.2678   0.0186  0.040               
4058: 41  6 35  0   40  6 34  0             413244.1218  -0.0053  0.040               
4059: 43  5 38  1   42  5 37  1             413276.1600  -0.0930  0.040               
4060: 42 11 31  1   41 11 30  1             413295.8705  -0.0037  0.040               
4061: 42  6 36  1   41  6 35  1             413424.3866  -0.0929  0.040               
4062: 46  1 45  1   45  2 44  1             414023.1931   0.0019  0.040   0.0011 0.09  
4063: 46  1 45  1   45  1 44  1             414023.1931   0.0008  0.040   0.0011 0.41  
4064: 46  2 45  1   45  2 44  1             414023.1931   0.0013  0.040   0.0011 0.41  
4065: 46  2 45  1   45  1 44  1             414023.1931   0.0002  0.040   0.0011 0.09  
4066: 41 25 16  0   40 25 15  0             414109.6001   0.0298  0.040   0.0299 0.50  
4067: 41 25 17  0   40 25 16  0             414109.6001   0.0298  0.040   0.0299 0.50  
4068: 41 24 17  0   40 24 16  0             414115.7382   0.0153  0.040   0.0154 0.50  
4069: 41 24 18  0   40 24 17  0             414115.7382   0.0153  0.040   0.0154 0.50  
4070: 41 26 15  0   40 26 14  0             414121.8444   0.0001  0.040   0.0002 0.50  
4071: 41 26 16  0   40 26 15  0             414121.8444   0.0001  0.040   0.0002 0.50  
4072: 41  7 34  1   40  7 33  1             414136.7263  -0.0433  0.040               
4073: 41 23 18  0   40 23 17  0             414142.9454  -0.0030  0.040  -0.0031 0.50  
4074: 41 23 19  0   40 23 18  0             414142.9454  -0.0030  0.040  -0.0031 0.50  
4075: 41 27 14  0   40 27 13  0             414150.3763  -0.0048  0.040  -0.0048 0.50  
4076: 41 27 15  0   40 27 14  0             414150.3763  -0.0048  0.040  -0.0048 0.50  
4077: 42  8 35  1   41  8 34  1             414170.2837   0.0030  0.040               
4078: 42  6 37  0   41  6 36  0             414185.3819   0.0009  0.040               
4079/ 41 28 13  0   40 28 12  0             414193.2510  -0.1427  0.040  -0.1427 0.50  
4080: 41 28 14  0   40 28 13  0             414193.2510  -0.1427  0.040  -0.1427 0.50  
4081: 41 22 19  0   40 22 18  0             414194.5577   0.0372  0.040   0.0373 0.50  
4082: 41 22 20  0   40 22 19  0             414194.5577   0.0372  0.040   0.0373 0.50  
4083: 41 29 12  0   40 29 11  0             414249.4231   0.0314  0.040   0.0314 0.50  
4084: 41 29 13  0   40 29 12  0             414249.4231   0.0314  0.040   0.0314 0.50  
4085: 41 21 20  0   40 21 19  0             414274.5362  -0.0010  0.040  -0.0010 0.50  
4086: 41 21 21  0   40 21 20  0             414274.5362  -0.0010  0.040  -0.0010 0.50  
4087: 42  5 37  0   41  5 36  0             414288.5276  -0.0230  0.040               
4088: 41 30 11  0   40 30 10  0             414317.0043  -0.1166  0.040  -0.1167 0.50  
4089: 41 30 12  0   40 30 11  0             414317.0043  -0.1166  0.040  -0.1167 0.50  
4090: 41  8 33  1   40  8 32  1             414333.8054   0.0007  0.040               
4091: 41 20 21  0   40 20 20  0             414388.2057   0.0044  0.040   0.0044 0.50  
4092: 41 20 22  0   40 20 21  0             414388.2057   0.0044  0.040   0.0044 0.50  
4093: 42 10 33  1   41 10 32  1             414405.1747  -0.0161  0.040               
4094/ 41 32  9  0   40 32  8  0             414483.8461   0.1748  0.040   0.1748 0.50  
4095: 41 32 10  0   40 32  9  0             414483.8461   0.1748  0.040   0.1748 0.50  
4096: 41 19 22  0   40 19 21  0             414542.2526   0.0333  0.040   0.0333 0.50  
4097: 41 19 23  0   40 19 22  0             414542.2526   0.0333  0.040   0.0333 0.50  
4098: 41 18 23  0   40 18 22  0             414745.3662  -0.0270  0.040  -0.0271 0.50  
4099: 41 18 24  0   40 18 23  0             414745.3662  -0.0270  0.040  -0.0271 0.50  
4100: 41 17 24  0   40 17 23  0             415009.4943  -0.0264  0.040  -0.0264 0.50  
4101: 41 17 25  0   40 17 24  0             415009.4943  -0.0263  0.040  -0.0264 0.50  
4102: 45  1 44  0   44  2 43  0             415020.5175  -0.0087  0.040  -0.0088 0.09  
4103: 45  1 44  0   44  1 43  0             415020.5175  -0.0088  0.040  -0.0088 0.41  
4104: 45  2 44  0   44  2 43  0             415020.5175  -0.0088  0.040  -0.0088 0.41  
4105: 45  2 44  0   44  1 43  0             415020.5175  -0.0089  0.040  -0.0088 0.09  
4106: 42 10 32  1   41 10 31  1             415175.0239   0.0267  0.040               
4107: 44  5 40  1   43  5 39  1             415181.2940  -0.0161  0.040               
4108: 44  4 40  1   43  4 39  1             415204.1525   0.0541  0.040               
4109: 44  5 40  1   43  4 39  1             415247.2032   0.0307  0.040               
4110: 42  9 34  1   41  9 33  1             415281.6749   0.0045  0.040               
4111: 41 16 25  0   40 16 24  0             415350.8671   0.0461  0.040   0.0464 0.50  
4112: 41 16 26  0   40 16 25  0             415350.8671   0.0467  0.040   0.0464 0.50  
4113: 41 15 26  0   40 15 25  0             415792.2737  -0.0345  0.040  -0.0275 0.50  
4114: 41 15 27  0   40 15 26  0             415792.2737  -0.0205  0.040  -0.0275 0.50  
4115: 41 14 27  0   40 14 26  0             416367.8945  -0.0989  0.040   0.0270 0.50  
4116: 41 14 28  0   40 14 27  0             416367.8945   0.1530  0.040   0.0270 0.50  
4117: 43  5 39  0   42  5 38  0             416433.5843  -0.0079  0.040               
4118: 43  4 39  0   42  4 38  0             416438.5158   0.0190  0.040               
4119: 43  5 39  0   42  4 38  0             416446.4172   0.0877  0.040               
4120: 47  0 47  1   46  1 46  1             416647.7719  -0.0239  0.040  -0.0240 0.10  
4121: 47  0 47  1   46  0 46  1             416647.7719  -0.0239  0.040  -0.0240 0.40  
4122: 47  1 47  1   46  1 46  1             416647.7719  -0.0239  0.040  -0.0240 0.40  
4123: 47  1 47  1   46  0 46  1             416647.7719  -0.0240  0.040  -0.0240 0.10  
4124: 41 13 29  0   40 13 28  0             417124.5764   0.0085  0.040               
4125: 41 13 28  0   40 13 27  0             417128.1490  -0.0901  0.040               
4126: 46  0 46  0   45  1 45  0             417609.4763   0.0061  0.040   0.0061 0.10  
4127: 46  0 46  0   45  0 45  0             417609.4763   0.0061  0.040   0.0061 0.40  
4128: 46  1 46  0   45  1 45  0             417609.4763   0.0061  0.040   0.0061 0.40  
4129: 46  1 46  0   45  0 45  0             417609.4763   0.0061  0.040   0.0061 0.10  
4130: 45  4 42  1   44  4 41  1             417610.8838  -0.0209  0.040               
4131: 45  3 42  1   44  3 41  1             417611.7487  -0.0045  0.040               
4132: 45  4 42  1   44  3 41  1             417613.1107  -0.0930  0.040               
4133: 41  8 34  0   40  8 33  0             417620.3839  -0.0759  0.040               
4134: 40  9 31  0   39  9 30  0             418116.6681  -0.0356  0.040               
4135: 41 12 30  0   40 12 29  0             418137.3207  -0.0673  0.040               
4136: 41 12 29  0   40 12 28  0             418185.3970   0.0020  0.040               
4137: 23 10 13  1   22  9 14  1             418276.2598  -0.0882  0.040   0.0529 0.50  
4138: 23 10 14  1   22  9 13  1             418276.2598   0.1940  0.040   0.0529 0.50  
4139: 44  3 41  0   43  4 40  0             418866.4479   0.2545  0.040  -0.0380 0.08  
4140: 44  3 41  0   43  3 40  0             418866.4479  -0.1127  0.040  -0.0380 0.42  
4141: 44  4 41  0   43  4 40  0             418866.4479   0.0367  0.040  -0.0380 0.42  
4142: 44  4 41  0   43  3 40  0             418866.4479  -0.3305  0.040  -0.0380 0.08  
4143: 43 23 20  1   42 23 19  1             419195.4745  -0.0735  0.040  -0.0735 0.50  
4144: 43 23 21  1   42 23 20  1             419195.4745  -0.0735  0.040  -0.0735 0.50  
4145: 43 24 19  1   42 24 18  1             419202.1732  -0.0245  0.040  -0.0246 0.50  
4146: 43 24 20  1   42 24 19  1             419202.1732  -0.0245  0.040  -0.0246 0.50  
4147: 43 22 21  1   42 22 20  1             419209.8526   0.0347  0.040   0.0348 0.50  
4148: 43 22 22  1   42 22 21  1             419209.8526   0.0347  0.040   0.0348 0.50  
4149: 43 25 18  1   42 25 17  1             419227.0356  -0.0606  0.040  -0.0607 0.50  
4150: 43 25 19  1   42 25 18  1             419227.0356  -0.0606  0.040  -0.0607 0.50  
4151: 43 21 22  1   42 21 21  1             419248.3906   0.0502  0.040   0.0503 0.50  
4152: 43 21 23  1   42 21 22  1             419248.3906   0.0502  0.040   0.0503 0.50  
4153: 43 26 17  1   42 26 16  1             419268.0246  -0.0528  0.040  -0.0528 0.50  
4154: 43 26 18  1   42 26 17  1             419268.0246  -0.0528  0.040  -0.0528 0.50  
4155: 43 20 23  1   42 20 22  1             419315.3974   0.0664  0.040   0.0664 0.50  
4156: 43 20 24  1   42 20 23  1             419315.3974   0.0664  0.040   0.0664 0.50  
4157: 43 27 16  1   42 27 15  1             419323.4001   0.0354  0.040   0.0355 0.50  
4158: 43 27 17  1   42 27 16  1             419323.4001   0.0354  0.040   0.0355 0.50  
4159: 43 28 15  1   42 28 14  1             419391.4151  -0.0706  0.040  -0.0707 0.50  
4160: 43 28 16  1   42 28 15  1             419391.4151  -0.0706  0.040  -0.0707 0.50  
4161: 43 29 14  1   42 29 13  1             419471.2390   0.0298  0.040   0.0298 0.50  
4162: 43 29 15  1   42 29 14  1             419471.2390   0.0298  0.040   0.0298 0.50  
4163: 41 11 31  0   40 11 30  0             419478.9078   0.0307  0.040               
4164: 42  9 33  1   41  9 32  1             419489.9552  -0.0285  0.040               
4165: 43 18 25  1   42 18 24  1             419558.0780   0.0587  0.040   0.0587 0.50  
4166: 43 18 26  1   42 18 25  1             419558.0780   0.0587  0.040   0.0587 0.50  
4167: 43 30 13  1   42 30 12  1             419561.5204   0.0256  0.040   0.0256 0.50  
4168: 43 30 14  1   42 30 13  1             419561.5204   0.0256  0.040   0.0256 0.50  
4169: 21 11 10  1   20 10 11  1             419599.7300   0.0113  0.040   0.0119 0.50  
4170: 21 11 11  1   20 10 10  1             419599.7300   0.0124  0.040   0.0119 0.50  
4171: 16 14  2  0   15 13  3  0             419613.8416  -0.0907  0.040  -0.0907 0.50  
4172: 16 14  3  0   15 13  2  0             419613.8416  -0.0907  0.040  -0.0907 0.50  
4173: 43 17 26  1   42 17 25  1             419750.1815  -0.0165  0.040  -0.0166 0.50  
4174: 43 17 27  1   42 17 26  1             419750.1815  -0.0165  0.040  -0.0166 0.50  
4175: 41 11 30  0   40 11 29  0             419885.1727  -0.0091  0.040               
4176: 43 16 27  1   42 16 26  1             420005.6425   0.0646  0.040   0.0647 0.50  
4177: 43 16 28  1   42 16 27  1             420005.6425   0.0647  0.040   0.0647 0.50  
4178: 46  2 44  1   45  3 43  1             420162.3502   0.0737  0.040   0.0330 0.08  
4179: 46  2 44  1   45  2 43  1             420162.3502   0.0231  0.040   0.0330 0.42  
4180: 46  3 44  1   45  3 43  1             420162.3502   0.0428  0.040   0.0330 0.42  
4181: 46  3 44  1   45  2 43  1             420162.3502  -0.0077  0.040   0.0330 0.08  
4182: 43 15 28  1   42 15 27  1             420342.2480   0.0587  0.040   0.0602 0.50  
4183: 43 15 29  1   42 15 28  1             420342.2480   0.0617  0.040   0.0602 0.50  
4184: 41  9 33  0   40  9 32  0             420656.9157  -0.0270  0.040               
4185: 41 10 32  0   40 10 31  0             420736.8291  -0.0846  0.040               
4186: 18 13  5  0   17 12  6  0             420738.5104   0.0184  0.040   0.0184 0.50  
4187: 18 13  6  0   17 12  5  0             420738.5104   0.0184  0.040   0.0184 0.50  
4188: 43 14 29  1   42 14 28  1             420786.3120  -0.0179  0.040   0.0120 0.50  
4189: 43 14 30  1   42 14 29  1             420786.3120   0.0418  0.040   0.0120 0.50  
4190: 42  7 36  0   41  7 35  0             420910.9325   0.0349  0.040               
4191: 43 13 31  1   42 13 30  1             421377.6691   0.0111  0.040               
4192: 43 13 30  1   42 13 29  1             421378.6390  -0.0099  0.040               
4193: 45  2 43  0   44  3 42  0             421397.0860  -0.0159  0.040  -0.0212 0.09  
4194: 45  2 43  0   44  2 42  0             421397.0860  -0.0226  0.040  -0.0212 0.41  
4195: 45  3 43  0   44  3 42  0             421397.0860  -0.0198  0.040  -0.0212 0.41  
4196: 45  3 43  0   44  2 42  0             421397.0860  -0.0265  0.040  -0.0212 0.09  
4197: 43  6 37  1   42  6 36  1             421597.1866  -0.0069  0.040               
4198: 44  6 39  1   43  6 38  1             421601.2732  -0.0232  0.040               
4199: 17 13  4  1   16 12  5  1             421626.6566  -0.0323  0.040  -0.0324 0.50  
4200: 17 13  5  1   16 12  4  1             421626.6566  -0.0323  0.040  -0.0324 0.50  
4201: 40  8 32  0   39  8 31  0             421723.6539   0.0118  0.040               
4202: 20 12  8  0   19 11  9  0             421768.2814   0.0183  0.040   0.0184 0.50  
4203: 20 12  9  0   19 11  8  0             421768.2814   0.0183  0.040   0.0184 0.50  
4204: 42  6 36  0   41  6 35  0             421827.2004  -0.0010  0.040               
4205: 44  5 39  1   43  5 38  1             421864.2099   0.1169  0.040               
4206: 43 12 32  1   42 12 31  1             422177.3225   0.0268  0.040               
4207: 43 12 31  1   42 12 30  1             422190.6171  -0.0423  0.040               
4208: 15 14  1  1   14 13  2  1             422507.4288   0.0277  0.040   0.0277 0.50  
4209: 15 14  2  1   14 13  1  1             422507.4288   0.0277  0.040   0.0277 0.50  
4210: 22 11 11  0   21 10 12  0             422610.9594  -0.1048  0.040  -0.0942 0.50  
4211: 22 11 12  0   21 10 11  0             422610.9594  -0.0835  0.040  -0.0942 0.50  
4212: 47  1 46  1   46  2 45  1             422769.0221   0.0246  0.040   0.0241 0.09  
4213: 47  1 46  1   46  1 45  1             422769.0221   0.0239  0.040   0.0241 0.41  
4214: 47  2 46  1   46  2 45  1             422769.0221   0.0242  0.040   0.0241 0.41  
4215: 47  2 46  1   46  1 45  1             422769.0221   0.0235  0.040   0.0241 0.09  
4216: 42  7 35  1   41  7 34  1             423020.4769  -0.0252  0.040               
4217: 24 10 15  0   23  9 14  0             423052.6993   0.0576  0.040               
4218: 24 10 14  0   23  9 15  0             423056.2640  -0.1084  0.040               
4219: 43  6 38  0   42  6 37  0             423083.9130  -0.0235  0.040               
4220: 43  5 38  0   42  5 37  0             423150.8726  -0.0174  0.040               
4221: 41 10 31  0   40 10 30  0             423387.4932  -0.0178  0.040               
4222: 43 11 32  1   42 11 31  1             423397.1998  -0.0466  0.040               
4223: 43  8 36  1   42  8 35  1             423555.2883   0.0665  0.040               
4224: 41  7 34  0   40  7 33  0             423569.6600  -0.0761  0.040               
4225: 45  5 41  1   44  5 40  1             423898.9132   0.0415  0.040               
4226: 45  4 41  1   44  4 40  1             423913.8303  -0.0138  0.040               
4227: 46  1 45  0   45  2 44  0             423972.0572   0.0300  0.040   0.0300 0.09  
4228: 46  1 45  0   45  1 44  0             423972.0572   0.0299  0.040   0.0300 0.41  
4229: 46  2 45  0   45  2 44  0             423972.0572   0.0299  0.040   0.0300 0.41  
4230: 46  2 45  0   45  1 44  0             423972.0572   0.0298  0.040   0.0300 0.09  
4231: 42 25 17  0   41 25 16  0             424170.8940   0.0142  0.040   0.0142 0.50  
4232: 42 25 18  0   41 25 17  0             424170.8940   0.0142  0.040   0.0142 0.50  
4233: 42 26 16  0   41 26 15  0             424178.3070  -0.0285  0.040  -0.0285 0.50  
4234: 42 26 17  0   41 26 16  0             424178.3070  -0.0285  0.040  -0.0285 0.50  
4235: 42 24 18  0   41 24 17  0             424183.0223   0.0137  0.040   0.0138 0.50  
4236: 42 24 19  0   41 24 18  0             424183.0223   0.0137  0.040   0.0138 0.50  
4237: 42 27 15  0   41 27 14  0             424202.9559  -0.0955  0.040  -0.0956 0.50  
4238: 42 27 16  0   41 27 15  0             424202.9559  -0.0955  0.040  -0.0956 0.50  
4239: 42 23 19  0   41 23 18  0             424217.5709   0.0032  0.040   0.0033 0.50  
4240: 42 23 20  0   41 23 19  0             424217.5709   0.0032  0.040   0.0033 0.50  
4241: 42 28 14  0   41 28 13  0             424243.1575   0.0481  0.040   0.0482 0.50  
4242: 42 28 15  0   41 28 14  0             424243.1575   0.0481  0.040   0.0482 0.50  
4243: 42 22 20  0   41 22 19  0             424278.0445  -0.0361  0.040  -0.0362 0.50  
4244: 42 22 21  0   41 22 20  0             424278.0445  -0.0361  0.040  -0.0362 0.50  
4245: 42 29 13  0   41 29 12  0             424296.9405   0.0297  0.040   0.0297 0.50  
4246: 42 29 14  0   41 29 13  0             424296.9405   0.0297  0.040   0.0297 0.50  
4247: 42 30 12  0   41 30 11  0             424363.0746  -0.0374  0.040  -0.0374 0.50  
4248: 42 30 13  0   41 30 12  0             424363.0746  -0.0374  0.040  -0.0374 0.50  
4249: 42 21 21  0   41 21 20  0             424368.9203  -0.0449  0.040  -0.0450 0.50  
4250: 42 21 22  0   41 21 21  0             424368.9203  -0.0449  0.040  -0.0450 0.50  
4251: 42 31 11  0   41 31 10  0             424440.5113  -0.0625  0.040  -0.0625 0.50  
4252: 42 31 12  0   41 31 11  0             424440.5113  -0.0625  0.040  -0.0625 0.50  
4253: 42 20 22  0   41 20 21  0             424495.8455   0.0079  0.040   0.0080 0.50  
4254: 42 20 23  0   41 20 22  0             424495.8455   0.0079  0.040   0.0080 0.50  
4255: 43 10 34  1   42 10 33  1             424525.3372   0.0100  0.040               
4256: 42 32 10  0   41 32  9  0             424528.2968  -0.0255  0.040  -0.0256 0.50  
4257: 42 32 11  0   41 32 10  0             424528.2968  -0.0255  0.040  -0.0256 0.50  
4258: 42 19 23  0   41 19 22  0             424665.9001  -0.0514  0.040  -0.0515 0.50  
4259: 42 19 24  0   41 19 23  0             424665.9001  -0.0514  0.040  -0.0515 0.50  
4260/ 42 18 24  0   41 18 23  0             424888.7073  -0.1436  0.040  -0.1436 0.50  
4261: 42 18 25  0   41 18 24  0             424888.7073  -0.1436  0.040  -0.1436 0.50  
4262: 42  8 34  1   41  8 33  1             425057.5540   0.0823  0.040               
4263: 42 17 25  0   41 17 24  0             425177.3655  -0.0033  0.040  -0.0034 0.50  
4264: 42 17 26  0   41 17 25  0             425177.3655  -0.0033  0.040  -0.0034 0.50  
4265: 43  9 35  1   42  9 34  1             425221.2660  -0.0781  0.040               
4266: 44  5 40  0   43  5 39  0             425361.2478   0.0150  0.040               
4267: 44  4 40  0   43  4 39  0             425364.2544  -0.0109  0.040               
4268: 44  5 40  0   43  4 39  0             425369.0445  -0.0209  0.040               
4269: 48  0 48  1   47  1 47  1             425394.6677   0.0236  0.040   0.0236 0.10  
4270: 48  0 48  1   47  0 47  1             425394.6677   0.0236  0.040   0.0236 0.40  
4271: 48  1 48  1   47  1 47  1             425394.6677   0.0236  0.040   0.0236 0.40  
4272: 48  1 48  1   47  0 47  1             425394.6677   0.0236  0.040   0.0236 0.10  
4273: 42 16 26  0   41 16 25  0             425549.2335   0.0051  0.040   0.0059 0.50  
4274: 42 16 27  0   41 16 26  0             425549.2335   0.0065  0.040   0.0059 0.50  
4275: 43 10 33  1   42 10 32  1             425640.4602   0.0173  0.040               
4276: 42 15 27  0   41 15 26  0             426029.7503   0.0012  0.040   0.0154 0.50  
4277: 42 15 28  0   41 15 27  0             426029.7503   0.0294  0.040   0.0154 0.50  
4278: 46  3 43  1   45  3 42  1             426344.4644  -0.3007  0.040  -0.0322 0.50  
4279: 46  4 43  1   45  4 42  1             426344.4644   0.2364  0.040  -0.0322 0.50  
4280: 47  0 47  0   46  1 46  0             426561.8580  -0.0195  0.040  -0.0195 0.10  
4281: 47  0 47  0   46  0 46  0             426561.8580  -0.0195  0.040  -0.0195 0.40  
4282: 47  1 47  0   46  1 46  0             426561.8580  -0.0195  0.040  -0.0195 0.40  
4283: 47  1 47  0   46  0 46  0             426561.8580  -0.0195  0.040  -0.0195 0.10  
4284: 42 14 28  0   41 14 27  0             426656.6307  -0.2465  0.040  -0.0090 0.50  
4285: 42 14 29  0   41 14 28  0             426656.6307   0.2286  0.040  -0.0090 0.50  
4286: 42  8 35  0   41  8 34  0             426929.6024   0.0007  0.040               
4287: 42 13 30  0   41 13 29  0             427486.1187   0.0106  0.040               
4288: 42 13 29  0   41 13 28  0             427492.7039  -0.0019  0.040               
4289: 45  3 42  0   44  4 41  0             427806.6022   0.1472  0.040  -0.0261 0.08  
4290: 45  3 42  0   44  3 41  0             427806.6022  -0.0705  0.040  -0.0261 0.42  
4291: 45  4 42  0   44  4 41  0             427806.6022   0.0183  0.040  -0.0261 0.42  
4292: 45  4 42  0   44  3 41  0             427806.6022  -0.1995  0.040  -0.0261 0.08  
4293: 44  7 38  1   43  7 37  1             427870.4998  -0.0227  0.040               
4294: 15 15  0  0   14 14  1  0             428546.5612   0.0426  0.040   0.0427 0.50  
4295: 15 15  1  0   14 14  0  0             428546.5612   0.0426  0.040   0.0427 0.50  
4296: 42 12 31  0   41 12 30  0             428631.5815  -0.0141  0.040               
4297: 42 12 30  0   41 12 29  0             428703.2628  -0.0498  0.040               
4298: 47  2 45  1   46  3 44  1             428902.2570   0.0253  0.040   0.0004 0.09  
4299: 47  2 45  1   46  2 44  1             428902.2570  -0.0056  0.040   0.0004 0.41  
4300: 47  3 45  1   46  3 44  1             428902.2570   0.0064  0.040   0.0004 0.41  
4301: 47  3 45  1   46  2 44  1             428902.2570  -0.0245  0.040   0.0004 0.09  
4302: 44 23 21  1   43 23 20  1             428906.3365   0.0005  0.040   0.0005 0.50  
4303: 44 23 22  1   43 23 21  1             428906.3365   0.0005  0.040   0.0005 0.50  
4304: 44 24 20  1   43 24 19  1             428908.0071  -0.0109  0.040  -0.0110 0.50  
4305: 44 24 21  1   43 24 20  1             428908.0071  -0.0109  0.040  -0.0110 0.50  
4306: 44 22 22  1   43 22 21  1             428926.7393  -0.0958  0.040  -0.0958 0.50  
4307: 44 22 23  1   43 22 22  1             428926.7393  -0.0958  0.040  -0.0958 0.50  
4308: 44 25 19  1   43 25 18  1             428928.9705  -0.0494  0.040  -0.0495 0.50  
4309: 44 25 20  1   43 25 19  1             428928.9705  -0.0494  0.040  -0.0495 0.50  
4310: 44 26 18  1   43 26 17  1             428967.0329   0.0098  0.040   0.0098 0.50  
4311: 44 26 19  1   43 26 18  1             428967.0329   0.0098  0.040   0.0098 0.50  
4312: 44 21 23  1   43 21 22  1             428973.1285   0.0383  0.040   0.0383 0.50  
4313: 44 21 24  1   43 21 23  1             428973.1285   0.0383  0.040   0.0383 0.50  
4314: 44 27 17  1   43 27 16  1             429020.1297   0.0022  0.040   0.0022 0.50  
4315: 44 27 18  1   43 27 17  1             429020.1297   0.0022  0.040   0.0022 0.50  
4316: 44 20 24  1   43 20 23  1             429049.6309   0.0030  0.040   0.0031 0.50  
4317: 44 20 25  1   43 20 24  1             429049.6309   0.0030  0.040   0.0031 0.50  
4318: 44 28 16  1   43 28 15  1             429086.7698   0.0096  0.040   0.0097 0.50  
4319: 44 28 17  1   43 28 16  1             429086.7698   0.0096  0.040   0.0097 0.50  
4320/ 44 19 25  1   43 19 24  1             429162.0742  -0.1939  0.040  -0.1939 0.50  
4321: 44 19 26  1   43 19 25  1             429162.0742  -0.1939  0.040  -0.1939 0.50  
4322: 44 29 15  1   43 29 14  1             429165.5880  -0.0179  0.040  -0.0179 0.50  
4323: 44 29 16  1   43 29 15  1             429165.5880  -0.0179  0.040  -0.0179 0.50  
4324: 44 30 14  1   43 30 13  1             429255.5577   0.0022  0.040   0.0023 0.50  
4325: 44 30 15  1   43 30 14  1             429255.5577   0.0022  0.040   0.0023 0.50  
4326: 22 11 11  1   21 10 12  1             429281.4715  -0.0291  0.040  -0.0276 0.50  
4327: 22 11 12  1   21 10 11  1             429281.4715  -0.0261  0.040  -0.0276 0.50  
4328: 44 18 26  1   43 18 25  1             429318.6054  -0.0202  0.040  -0.0202 0.50  
4329: 44 18 27  1   43 18 26  1             429318.6054  -0.0202  0.040  -0.0202 0.50  
4330: 44 31 13  1   43 31 12  1             429355.6408  -0.0234  0.040  -0.0234 0.50  
4331: 44 31 14  1   43 31 13  1             429355.6408  -0.0234  0.040  -0.0234 0.50  
4332: 44 17 27  1   43 17 26  1             429528.8805   0.0125  0.040   0.0126 0.50  
4333: 44 17 28  1   43 17 27  1             429528.8805   0.0125  0.040   0.0126 0.50  
4334: 17 14  3  0   16 13  4  0             429716.8792   0.0273  0.040   0.0273 0.50  
4335: 17 14  4  0   16 13  3  0             429716.8792   0.0273  0.040   0.0273 0.50  
4336: 44 16 28  1   43 16 27  1             429806.9080   0.0002  0.040   0.0004 0.50  
4337: 44 16 29  1   43 16 28  1             429806.9080   0.0005  0.040   0.0004 0.50  
4338: 44  6 38  1   43  6 37  1             429830.6414   0.1124  0.040               
4339: 41  9 32  0   40  9 31  0             429836.8896  -0.0177  0.040               
4340: 43  7 37  0   42  7 36  0             429861.7283  -0.0075  0.040               
4341: 42 11 32  0   41 11 31  0             429996.8846  -0.0004  0.040               
4342: 44 15 29  1   43 15 28  1             430172.3808   0.0113  0.040   0.0142 0.50  
4343: 44 15 30  1   43 15 29  1             430172.3808   0.0171  0.040   0.0142 0.50  
4344: 45  6 40  1   44  6 39  1             430329.1963  -0.0152  0.040               
4345: 46  2 44  0   45  3 43  0             430342.7831   0.0069  0.040   0.0039 0.09  
4346: 46  2 44  0   45  2 43  0             430342.7831   0.0030  0.040   0.0039 0.41  
4347: 46  3 44  0   45  3 43  0             430342.7831   0.0047  0.040   0.0039 0.41  
4348: 46  3 44  0   45  2 43  0             430342.7831   0.0008  0.040   0.0039 0.09  
4349: 20 12  8  1   19 11  9  1             430401.0038  -0.0029  0.040  -0.0029 0.50  
4350: 20 12  9  1   19 11  8  1             430401.0038  -0.0029  0.040  -0.0029 0.50  
4351: 43  6 37  0   42  6 36  0             430495.6085  -0.0058  0.040               
4352: 45  5 40  1   44  5 39  1             430510.9218   0.0327  0.040               
4353: 42  9 34  0   41  9 33  0             430586.6640   0.0029  0.040               
4354: 43  9 34  1   42  9 33  1             430589.4081   0.0068  0.040               
4355: 42 11 31  0   41 11 30  0             430626.6278   0.0250  0.040               
4356: 44 14 30  1   43 14 29  1             430654.0459  -0.0277  0.040   0.0270 0.50  
4357: 44 14 31  1   43 14 30  1             430654.0459   0.0818  0.040   0.0270 0.50  
4358: 19 13  6  0   18 12  7  0             430823.5913  -0.0347  0.040  -0.0348 0.50  
4359: 19 13  7  0   18 12  6  0             430823.5913  -0.0347  0.040  -0.0348 0.50  
4360: 42 10 33  0   41 10 32  0             431199.4297  -0.0244  0.040               
4361: 44 13 32  1   43 13 31  1             431295.5017   0.0078  0.040               
4362: 44 13 31  1   43 13 30  1             431297.2464   0.0314  0.040               
4363: 18 13  5  1   17 12  6  1             431374.7533  -0.0149  0.040  -0.0149 0.50  
4364: 18 13  6  1   17 12  5  1             431374.7533  -0.0149  0.040  -0.0149 0.50  
4365: 48  1 47  1   47  2 46  1             431511.6118   0.0454  0.040   0.0451 0.09  
4366: 48  1 47  1   47  1 46  1             431511.6118   0.0450  0.040   0.0451 0.41  
4367: 48  2 47  1   47  2 46  1             431511.6118   0.0451  0.040   0.0451 0.41  
4368: 48  2 47  1   47  1 46  1             431511.6118   0.0448  0.040   0.0451 0.09  
4369: 43  7 36  1   42  7 35  1             431668.8382   0.0151  0.040               
4370: 42  7 35  0   41  7 34  0             431716.2221   0.0103  0.040               
4371: 41  8 33  0   40  8 32  0             431723.1921  -0.0082  0.040               
4372: 21 12  9  0   20 11 10  0             431817.4062   0.0230  0.040   0.0232 0.50  
4373: 21 12 10  0   20 11  9  0             431817.4062   0.0232  0.040   0.0232 0.50  
4374: 44  6 39  0   43  6 38  0             431991.2931  -0.0590  0.040               
4375: 44  5 39  0   43  5 38  0             432034.6227  -0.0209  0.040               
4376: 44 12 33  1   43 12 32  1             432162.7837   0.0087  0.040               
4377: 44 12 32  1   43 12 31  1             432184.6751  -0.0130  0.040               
4378: 16 14  2  1   15 13  3  1             432266.8003   0.0393  0.040   0.0394 0.50  
4379: 16 14  3  1   15 13  2  1             432266.8003   0.0393  0.040   0.0394 0.50  
4380: 23 11 12  0   22 10 13  0             432589.4964   0.0719  0.040   0.1004 0.50  
4381: 23 11 13  0   22 10 12  0             432589.4964   0.1287  0.040   0.1004 0.50  
4382: 46  5 42  1   45  5 41  1             432615.8997   0.0107  0.040               
4383: 46  4 42  1   45  4 41  1             432625.6976  -0.0182  0.040               
4384: 44  8 37  1   43  8 36  1             432670.3835  -0.0299  0.040               
4385: 25 10 16  0   24  9 15  0             432884.2400  -0.0565  0.040               
4386: 47  1 46  0   46  2 45  0             432919.9485   0.0172  0.040   0.0172 0.09  
4387: 47  1 46  0   46  1 45  0             432919.9485   0.0172  0.040   0.0172 0.41  
4388: 47  2 46  0   46  2 45  0             432919.9485   0.0172  0.040   0.0172 0.41  
4389: 47  2 46  0   46  1 45  0             432919.9485   0.0172  0.040   0.0172 0.09  
4390: 44 11 34  1   43 11 33  1             433318.4558   0.1002  0.040               
4391: 44 11 33  1   43 11 32  1             433536.7891   0.0073  0.040               
4392: 49  0 49  1   48  1 48  1             434138.2689   0.0311  0.040   0.0311 0.10  
4393: 49  0 49  1   48  0 48  1             434138.2689   0.0311  0.040   0.0311 0.40  
4394: 49  1 49  1   48  1 48  1             434138.2689   0.0311  0.040   0.0311 0.40  
4395: 49  1 49  1   48  0 48  1             434138.2689   0.0311  0.040   0.0311 0.10  
4396: 43 24 19  0   42 24 18  0             434247.4542   0.0131  0.040   0.0131 0.50  
4397: 43 24 20  0   42 24 19  0             434247.4542   0.0131  0.040   0.0131 0.50  
4398: 43 27 16  0   42 27 15  0             434251.8631   0.0511  0.040   0.0512 0.50  
4399: 43 27 17  0   42 27 16  0             434251.8631   0.0511  0.040   0.0512 0.50  
4400: 45  5 41  0   44  5 40  0             434286.4052  -0.0026  0.040               
4401: 45  4 41  0   44  4 40  0             434288.3681   0.0926  0.040  -0.0128 0.71  
4402: 43 28 15  0   42 28 14  0             434288.3681  -0.2765  0.040  -0.0128 0.14  
4403: 43 28 16  0   42 28 15  0             434288.3681  -0.2765  0.040  -0.0128 0.14  
4404: 43 23 20  0   42 23 19  0             434289.8493   0.0528  0.040   0.0529 0.50  
4405: 43 23 21  0   42 23 20  0             434289.8493   0.0528  0.040   0.0529 0.50  
4406: 43 29 14  0   42 29 13  0             434340.1197   0.1096  0.040   0.1096 0.50  
4407: 43 29 15  0   42 29 14  0             434340.1197   0.1096  0.040   0.1096 0.50  
4408: 43 22 21  0   42 22 20  0             434359.8103   0.0207  0.040   0.0208 0.50  
4409: 43 22 22  0   42 22 21  0             434359.8103   0.0207  0.040   0.0208 0.50  
4410: 43 21 22  0   42 21 21  0             434462.1658  -0.0101  0.040  -0.0102 0.50  
4411: 43 21 23  0   42 21 22  0             434462.1658  -0.0101  0.040  -0.0102 0.50  
4412: 43 31 12  0   42 31 11  0             434480.8409   0.0336  0.040   0.0336 0.50  
4413: 43 31 13  0   42 31 12  0             434480.8409   0.0336  0.040   0.0336 0.50  
4414: 43 32 11  0   42 32 10  0             434567.8969  -0.0836  0.040  -0.0836 0.50  
4415: 43 32 12  0   42 32 11  0             434567.8969  -0.0836  0.040  -0.0836 0.50  
4416: 44 10 35  1   43 10 34  1             434590.0775   0.0713  0.040               
4417: 43 20 23  0   42 20 22  0             434602.9928  -0.0186  0.040  -0.0187 0.50  
4418: 43 20 24  0   42 20 23  0             434602.9928  -0.0186  0.040  -0.0187 0.50  
4419: 43 19 24  0   42 19 23  0             434790.1247  -0.0090  0.040  -0.0091 0.50  
4420: 43 19 25  0   42 19 24  0             434790.1247  -0.0090  0.040  -0.0091 0.50  
4421: 42 10 32  0   41 10 31  0             434827.9804   0.0023  0.040               
4422: 43 18 25  0   42 18 24  0             435033.7935  -0.0878  0.040  -0.0879 0.50  
4423: 43 18 26  0   42 18 25  0             435033.7935  -0.0878  0.040  -0.0879 0.50  
4424: 43 17 26  0   42 17 25  0             435348.2040  -0.0007  0.040  -0.0007 0.50  
4425: 43 17 27  0   42 17 26  0             435348.2040  -0.0006  0.040  -0.0007 0.50  
4426: 43  8 35  1   42  8 34  1             435503.0746  -0.0096  0.040               
4427: 48  0 48  0   47  1 47  0             435510.6778   0.0015  0.040   0.0015 0.10  
4428: 48  0 48  0   47  0 47  0             435510.6778   0.0015  0.040   0.0015 0.40  
4429: 48  1 48  0   47  1 47  0             435510.6778   0.0015  0.040   0.0015 0.40  
4430: 48  1 48  0   47  0 47  0             435510.6778   0.0015  0.040   0.0015 0.10  
4431: 43 16 27  0   42 16 26  0             435752.5014   0.0402  0.040   0.0417 0.50  
4432: 43 16 28  0   42 16 27  0             435752.5014   0.0431  0.040   0.0417 0.50  
4433: 43  8 36  0   42  8 35  0             436126.2549   0.0986  0.040               
4434: 44 10 34  1   43 10 33  1             436174.3834  -0.0202  0.040               
4435: 43 15 28  0   42 15 27  0             436274.5478   0.0471  0.040   0.0747 0.50  
4436: 43 15 29  0   42 15 28  0             436274.5478   0.1022  0.040   0.0747 0.50  
4437: 45  7 39  1   44  7 38  1             436731.6308   0.0763  0.040               
4438: 46  3 43  0   45  4 42  0             436743.5464   0.0746  0.040  -0.0279 0.08  
4439: 46  3 43  0   45  3 42  0             436743.5464  -0.0543  0.040  -0.0279 0.42  
4440: 46  4 43  0   45  4 42  0             436743.5464  -0.0015  0.040  -0.0279 0.42  
4441: 46  4 43  0   45  3 42  0             436743.5464  -0.1304  0.040  -0.0279 0.08  
4442: 43 14 30  0   42 14 29  0             436955.6980  -0.0491  0.040               
4443: 43 14 29  0   42 14 28  0             436956.5621  -0.0638  0.040               
4444: 48  2 46  1   47  3 45  1             437638.9996  -0.0027  0.040  -0.0180 0.09  
4445: 48  2 46  1   47  2 45  1             437638.9996  -0.0216  0.040  -0.0180 0.41  
4446: 48  3 46  1   47  3 45  1             437638.9996  -0.0143  0.040  -0.0180 0.41  
4447: 48  3 46  1   47  2 45  1             437638.9996  -0.0332  0.040  -0.0180 0.09  
4448: 43 13 31  0   42 13 30  0             437859.4268   0.0262  0.040               
4449: 45  6 39  1   44  6 38  1             438109.4660   0.0004  0.040               
4450: 45 24 21  1   44 24 20  1             438610.4786  -0.0284  0.040  -0.0284 0.50  
4451: 45 24 22  1   44 24 21  1             438610.4786  -0.0284  0.040  -0.0284 0.50  
4452: 45 23 22  1   44 23 21  1             438614.0908  -0.0359  0.040  -0.0360 0.50  
4453: 45 23 23  1   44 23 22  1             438614.0908  -0.0359  0.040  -0.0360 0.50  
4454: 45 25 20  1   44 25 19  1             438627.3256   0.0031  0.040   0.0031 0.50  
4455: 45 25 21  1   44 25 20  1             438627.3256   0.0031  0.040   0.0031 0.50  
4456: 45 22 23  1   44 22 22  1             438641.2749   0.0314  0.040   0.0314 0.50  
4457: 45 22 24  1   44 22 23  1             438641.2749   0.0314  0.040   0.0314 0.50  
4458: 16 15  1  0   15 14  2  0             438656.6724   0.0134  0.040   0.0135 0.50  
4459: 16 15  2  0   15 14  1  0             438656.6724   0.0134  0.040   0.0135 0.50  
4460: 45 26 19  1   44 26 18  1             438662.0017  -0.0929  0.040  -0.0929 0.50  
4461: 45 26 20  1   44 26 19  1             438662.0017  -0.0929  0.040  -0.0929 0.50  
4462: 45 21 24  1   44 21 23  1             438695.5860  -0.1002  0.040  -0.1003 0.50  
4463: 45 21 25  1   44 21 24  1             438695.5860  -0.1002  0.040  -0.1003 0.50  
4464: 45 27 18  1   44 27 17  1             438712.8234   0.0291  0.040   0.0292 0.50  
4465: 45 27 19  1   44 27 18  1             438712.8234   0.0291  0.040   0.0292 0.50  
4466: 44  7 38  0   43  7 37  0             438764.1874   0.0128  0.040               
4467: 45 28 17  1   44 28 16  1             438777.6292  -0.1134  0.040  -0.1134 0.50  
4468: 45 28 18  1   44 28 17  1             438777.6292  -0.1134  0.040  -0.1134 0.50  
4469: 45 20 25  1   44 20 24  1             438782.3062  -0.0042  0.040  -0.0043 0.50  
4470: 45 20 26  1   44 20 25  1             438782.3062  -0.0042  0.040  -0.0043 0.50  
4471: 45 29 16  1   44 29 15  1             438855.5600   0.0224  0.040   0.0225 0.50  
4472: 45 29 17  1   44 29 16  1             438855.5600   0.0224  0.040   0.0225 0.50  
4473: 45 19 26  1   44 19 25  1             438907.4808   0.1124  0.040   0.1124 0.50  
4474: 45 19 27  1   44 19 26  1             438907.4808   0.1124  0.040   0.1124 0.50  
4475/ 45 30 15  1   44 30 14  1             438945.1377   0.1409  0.040   0.1409 0.50  
4476: 45 30 16  1   44 30 15  1             438945.1377   0.1409  0.040   0.1409 0.50  
4477: 23 11 12  1   22 10 13  1             438947.3113   0.0064  0.040   0.0104 0.50  
4478: 23 11 13  1   22 10 12  1             438947.3113   0.0143  0.040   0.0104 0.50  
4479: 46  6 41  1   45  6 40  1             439029.8648  -0.0105  0.040               
4480: 45 31 14  1   44 31 13  1             439045.2199   0.1047  0.040   0.1047 0.50  
4481: 45 31 15  1   44 31 14  1             439045.2199   0.1047  0.040   0.1047 0.50  
4482: 43 12 32  0   42 12 31  0             439058.8929   0.0397  0.040               
4483/ 45 18 27  1   44 18 26  1             439079.1817   0.1251  0.040   0.1251 0.50  
4484: 45 18 28  1   44 18 27  1             439079.1817   0.1251  0.040   0.1251 0.50  
4485: 43 12 31  0   42 12 30  0             439177.6961   0.0071  0.040               
4486: 44  6 38  0   43  6 37  0             439197.6889  -0.0933  0.040               
4487: 47  2 45  0   46  3 44  0             439284.9099   0.0386  0.040   0.0369 0.09  
4488: 47  2 45  0   46  2 44  0             439284.9099   0.0364  0.040   0.0369 0.41  
4489: 47  3 45  0   46  3 44  0             439284.9099   0.0373  0.040   0.0369 0.41  
4490: 47  3 45  0   46  2 44  0             439284.9099   0.0351  0.040   0.0369 0.09  
4491: 45 17 28  1   44 17 27  1             439308.3504   0.0022  0.040   0.0022 0.50  
4492: 45 17 29  1   44 17 28  1             439308.3504   0.0022  0.040   0.0022 0.50  
4493: 45 16 29  1   44 16 28  1             439610.3469   0.0367  0.040   0.0370 0.50  
4494: 45 16 30  1   44 16 29  1             439610.3469   0.0372  0.040   0.0370 0.50  
4495: 18 14  4  0   17 13  5  0             439816.0419   0.0090  0.040   0.0090 0.50  
4496: 18 14  5  0   17 13  4  0             439816.0419   0.0090  0.040   0.0090 0.50  
4497: 43  7 36  0   42  7 35  0             439859.9772   0.0015  0.040               
4498: 45 15 30  1   44 15 29  1             440006.2668  -0.0319  0.040  -0.0264 0.50  
4499: 45 15 31  1   44 15 30  1             440006.2668  -0.0209  0.040  -0.0264 0.50  
4500: 44  7 37  1   43  7 36  1             440026.4179   0.0697  0.040               
4501: 21 12  9  1   20 11 10  1             440118.0113   0.0392  0.040   0.0393 0.50  
4502: 21 12 10  1   20 11  9  1             440118.0113   0.0392  0.040   0.0393 0.50  
4503: 49  1 48  1   48  2 47  1             440250.8170  -0.0207  0.040  -0.0210 0.09  
4504: 49  1 48  1   48  1 47  1             440250.8170  -0.0210  0.040  -0.0210 0.41  
4505: 49  2 48  1   48  2 47  1             440250.8170  -0.0209  0.040  -0.0210 0.41  
4506: 49  2 48  1   48  1 47  1             440250.8170  -0.0211  0.040  -0.0210 0.09  
4507: 43  9 35  0   42  9 34  0             440381.5983   0.0753  0.040               
4508: 43 11 33  0   42 11 32  0             440453.5761  -0.0956  0.040               
4509: 45 14 31  1   44 14 30  1             440527.8280  -0.0950  0.040   0.0039 0.50  
4510: 45 14 32  1   44 14 31  1             440527.8280   0.1028  0.040   0.0039 0.50  
4511: 45  6 40  0   44  6 39  0             440893.7179  -0.0104  0.040               
4512: 20 13  7  0   19 12  8  0             440900.9400   0.0040  0.040   0.0041 0.50  
4513: 20 13  8  0   19 12  7  0             440900.9400   0.0040  0.040   0.0041 0.50  
4514: 45  5 40  0   44  5 39  0             440921.5838   0.0706  0.040               
4515: 19 13  6  1   18 12  7  1             441118.3423  -0.0006  0.040  -0.0006 0.50  
4516: 19 13  7  1   18 12  6  1             441118.3423  -0.0006  0.040  -0.0006 0.50  
4517: 45 13 33  1   44 13 32  1             441222.6660  -0.0205  0.040               
4518: 45 13 32  1   44 13 31  1             441225.6739   0.0464  0.040               
4519: 42  8 34  0   41  8 33  0             441258.3399   0.0234  0.040               
4520: 47  5 43  1   46  5 42  1             441330.8879   0.0288  0.040               
4521: 47  4 43  1   46  4 42  1             441337.2949   0.0095  0.040               
4522: 42  9 33  0   41  9 32  0             441385.0260   0.0291  0.040               
4523: 43 11 32  0   42 11 31  0             441474.7553  -0.0655  0.040               
4524: 43 10 34  0   42 10 33  0             441511.3760   0.0294  0.040               
4525: 44  9 35  1   43  9 34  1             441755.8136   0.0265  0.040               
4526: 22 12 10  0   21 11 11  0             441852.3518  -0.0049  0.040  -0.0047 0.50  
4527: 22 12 11  0   21 11 10  0             441852.3518  -0.0044  0.040  -0.0047 0.50  
4528: 48  1 47  0   47  2 46  0             441864.2235   0.0720  0.040   0.0720 0.09  
4529: 48  1 47  0   47  1 46  0             441864.2235   0.0720  0.040   0.0720 0.41  
4530: 48  2 47  0   47  2 46  0             441864.2235   0.0720  0.040   0.0720 0.41  
4531: 48  2 47  0   47  1 46  0             441864.2235   0.0720  0.040   0.0720 0.09  
4532: 17 14  3  1   16 13  4  1             442024.1654   0.0049  0.040   0.0049 0.50  
4533: 17 14  4  1   16 13  3  1             442024.1654   0.0049  0.040   0.0049 0.50  
4534: 45  8 38  1   44  8 37  1             442149.7028  -0.0615  0.040               
4535: 45 12 34  1   44 12 33  1             442161.3945   0.0339  0.040               
4536: 45 12 33  1   44 12 32  1             442196.7389   0.0105  0.040               
4537: 24 11 13  0   23 10 14  0             442541.9903  -0.1335  0.040  -0.0621 0.50  
4538: 24 11 14  0   23 10 13  0             442541.9903   0.0092  0.040  -0.0621 0.50  
4539: 26 10 17  0   25  9 16  0             442665.3413   0.0728  0.040               
4540: 50  0 50  1   49  1 49  1             442878.5031  -0.0249  0.040  -0.0249 0.10  
4541: 50  0 50  1   49  0 49  1             442878.5031  -0.0249  0.040  -0.0249 0.40  
4542: 50  1 50  1   49  1 49  1             442878.5031  -0.0249  0.040  -0.0249 0.40  
4543: 50  1 50  1   49  0 49  1             442878.5031  -0.0249  0.040  -0.0249 0.10  
4544: 46  5 42  0   45  5 41  0             443209.0875   0.0021  0.040               
4545/ 46  4 42  0   45  4 41  0             443210.3643   0.1328  0.040               
4546: 45 11 35  1   44 11 34  1             443391.4290   0.0294  0.040               
4547: 45 11 34  1   44 11 33  1             443722.2798   0.0265  0.040               
4548: 48  3 45  1   47  4 44  1             443802.6578   0.4346  0.040  -0.0324 0.08  
4549: 48  3 45  1   47  3 44  1             443802.6578  -0.1393  0.040  -0.0324 0.42  
4550: 48  4 45  1   47  4 44  1             443802.6578   0.0745  0.040  -0.0324 0.42  
4551: 48  4 45  1   47  3 44  1             443802.6578  -0.4994  0.040  -0.0324 0.08  
4552: 44 26 18  0   43 26 17  0             444280.3430  -0.0316  0.040  -0.0317 0.50  
4553: 44 26 19  0   43 26 18  0             444280.3430  -0.0316  0.040  -0.0317 0.50  
4554: 44 25 19  0   43 25 18  0             444283.6562   0.0459  0.040   0.0460 0.50  
4555: 44 25 20  0   43 25 19  0             444283.6562   0.0459  0.040   0.0460 0.50  
4556: 44 27 17  0   43 27 16  0             444296.5709   0.0473  0.040   0.0474 0.50  
4557: 44 27 18  0   43 27 17  0             444296.5709   0.0473  0.040   0.0474 0.50
[truncated: 38,562 more chars]
